# Supplementary material for: Grapevine plantlets respond to different monochromatic lights by tuning photosynthesis and carbon allocation
Source: Hortic Res. 2023 Aug 8;10(9):uhad160. doi: 10.1093/hr/uhad160 (PMC10500148; doi:10.1093/hr/uhad160)
Supplement: Web_Material_uhad160 [file web_material_uhad160.zip]

Archive with 3 entries (3 files):
- Supplementary Figures.docx
- Table. S1 DEGs and gene annotation.xlsx
- Table. S2 Correlation analysis between genes and traits.xlsx
