# Supplementary material for: Grapevine plantlets respond to different monochromatic lights by tuning photosynthesis and carbon allocation
Source: Hortic Res. 2023 Aug 8;10(9):uhad160. doi: 10.1093/hr/uhad160 (PMC10500148; doi:10.1093/hr/uhad160)
Supplement: Web_Material_uhad160 [file web_material_uhad160.zip › Table. S1 DEGs and gene annotation.xlsx]

## Sheet: DEGs and gene annotation
gene_id	nr_annotion	W1L	W2L	W3L	B1L	B2L	B3L	G1L	G2L	G3L	R1L	R2L	R3L	W1S	W2S	W3S	B1S	B2S	B3S	G1S	G2S	G3S	R1S	R2S	R3S	W1R	W2R	W3R	B1R	B2R	B3R	G1R	G2R	G3R	R1R	R2R	R3R
VIT_206s0004g06420	XP_002279360.1 PREDICTED: pentatricopeptide repeat-containing protein At2g29760, chloroplastic [Vitis vinifera]	0	0	0	0.19	0.75	0.56	0.31	0	0	0	0	0	1.52	2.09	1.58	1.72	1.02	0.84	2.08	0.94	1.97	1.51	1.95	1.16	1.5	3.01	1.83	2.5	1.43	2.07	1.44	0.8	0.67	2.18	1.9	1.35
VIT_216s0050g00980	XP_002272804.1 PREDICTED: ferric reduction oxidase 2 [Vitis vinifera]	0	0	0	0.25	0.11	0.19	0	0	0.03	0	0.62	0.14	0.2	0	0.06	0	0.22	0	0.12	0	0	0	0	0	0.36	0.27	0.27	0.58	0.9	0.04	0.29	0.46	0.22	1.21	0.82	0.46
VIT_210s0003g05370	XP_002267991.1 PREDICTED: dihydroceramide fatty acyl 2-hydroxylase FAH1 [Vitis vinifera]?XP_019078046.1 PREDICTED: dihydroceramide fatty acyl 2-hydroxylase FAH1 [Vitis vinifera]?CBI31057.3 unnamed protein product, partial [Vitis vinifera]	0	0	0	1.38	0	0.57	0	0	0	0	0.79	0.72	6.14	7.33	3.4	8.51	8.48	7.6	6.29	7.39	2.67	4.05	3.82	6.87	1.84	1.91	1.06	2.13	3.49	1.79	1.28	1.14	1.07	2.78	4.02	2.28
VIT_213s0067g02290	CBI25397.3 unnamed protein product, partial [Vitis vinifera]	0	0	0	0.58	0.1	0.67	0	0	0.16	0.1	0	0	5.95	2.95	3.05	3.31	1.77	2.6	3.68	3.97	2.47	3.15	4.57	3.48	6.02	4.53	6.55	2.6	4.2	4.17	1.92	4.1	1.66	3.77	2.69	8.4
VIT_208s0040g00810	XP_002278031.1 PREDICTED: probable carboxylesterase 15 [Vitis vinifera]	0	0	0	0	0	0.93	0	0.08	0.09	0	0.33	0.18	3.07	5.23	8.76	10.53	2.1	4.18	2.03	1.6	0.65	2.97	3.04	1.54	13.5	20.2	18.82	22.67	15.83	25.08	15.74	14.37	19.18	23.69	16.87	17.22
VIT_206s0004g06270	CBI15984.3 unnamed protein product, partial [Vitis vinifera]	0	0	0	0.27	0.27	0	0.22	0.25	0	0	0.11	0.11	0.18	0.33	0.2	0.87	0.55	0.11	0.36	0.24	0.28	0.15	0	0.16	2.03	1.84	2.17	2.46	1.57	0.76	1.38	1.04	1.38	3.88	0.61	1.41
VIT_206s0004g07200	XP_002278121.2 PREDICTED: LOB domain-containing protein 12 [Vitis vinifera]?XP_019075938.1 PREDICTED: LOB domain-containing protein 12 [Vitis vinifera]?CBI15894.3 unnamed protein product, partial [Vitis vinifera]	0	0	0	0.41	0	0.33	0	0	0	0.08	0.08	0.09	0	0	0	0.08	0	0	0.08	0	0	0	0	0	5.74	5.38	6.21	7.96	7.84	8.95	9.55	8.32	6.62	9.22	3.22	10.95
VIT_214s0030g00570	CBI34306.3 unnamed protein product, partial [Vitis vinifera]	0	0	0	0.1	0.13	0.06	0.06	0	0.03	0	0	0	0	0	0	0	0	0	0	0	0.03	0	0.03	0	0.56	0.66	2.22	0.39	0.43	0.3	0.28	0.78	0.3	0.53	0.56	0.48
VIT_212s0034g01890	XP_002269868.1 PREDICTED: glutelin type-A 3 [Vitis vinifera]?RVX04691.1 Glutelin type-A 2 [Vitis vinifera]?CBI23806.3 unnamed protein product, partial [Vitis vinifera]	0.17	0	0	0.91	0.59	0.62	1.14	0.96	0.57	0.21	0.52	0.29	2.83	1.01	0.58	1.01	2.19	6.21	1.23	1.02	0.85	0.54	1.39	1.17	9.34	39.48	26.21	12.64	16.43	22.23	9.34	7.97	13.38	7.58	13.21	41.98
VIT_211s0052g01150	XP_002270091.1 PREDICTED: nicotianamine synthase [Vitis vinifera]?RVW67893.1 Nicotianamine synthase [Vitis vinifera]?CAN70188.1 hypothetical protein VITISV_039081 [Vitis vinifera]	0	0	0	0	0	0.86	0	0.1	0.22	0	0	0	0.53	0.54	0	1.21	0.49	1.02	0.49	0.37	1.36	0.39	1.35	0.51	12.16	33.23	19.9	19.57	11.58	37.69	53.15	13.97	82.06	36.11	9.8	34.98
VIT_207s0129g00800	XP_002283500.1 PREDICTED: isoflavone 3'-hydroxylase [Vitis vinifera]?RVW57449.1 Isoflavone 2'-hydroxylase [Vitis vinifera]	0	0	0	0.23	0.08	0	0	0.07	0.04	0	0	0	0.1	0.04	0.11	0.19	0.14	0.16	0	0.14	0.34	0.17	0.27	0.11	92.39	110.42	97.08	101.76	95.59	69.32	147.32	92.84	168.81	105.76	110.47	113.27
VIT_219s0015g00100	XP_010644547.1 PREDICTED: premnaspirodiene oxygenase-like [Vitis vinifera]?RVW50175.1 Cytochrome P450 71D10 [Vitis vinifera]	0	0	0	0	0.21	0.07	0	0	0.18	0.07	0.24	0.07	0.53	0.32	0.29	1.42	0.2	1.09	0.3	0.68	0.31	0.23	1.12	0.66	8.31	6.73	6.12	8.33	8.69	4.85	11.58	10.91	13.54	11.38	12.1	7.56
VIT_213s0019g01300	0	0.38	0	0	1.5	1.56	0.73	2.58	0.23	2.57	0.97	1.17	0.26	3.61	4.25	5.71	8.53	4.43	5.53	4.45	4.18	2.14	5.09	6.93	4.9	3.26	3.65	4.55	3.1	0.78	3.76	2.74	4.88	2.48	3.75	7.91	4.49
VIT_209s0002g06420	XP_002270473.1 PREDICTED: uncharacterized protein LOC100242353 [Vitis vinifera]?XP_034695572.1 uncharacterized protein LOC117921722 [Vitis riparia]?RVW30876.1 hypothetical protein CK203_117655 [Vitis vinifera]?RVW67704.1 hypothetical protein CK203_063395 [Vitis vinifera]?RVW81624.1 hypothetical protein CK203_044556 [Vitis vinifera]?CBI36286.3 unnamed protein product, partial [Vitis vinifera]	0	0	0	0	0.1	0.24	0.75	0.82	0.3	0	0.38	0.1	0.28	0.15	0.36	0.23	0.05	0.2	0.37	0.09	0.47	0.23	0.15	0.19	13.92	11.97	9.55	10.16	10.83	8.65	21.93	15.32	24.18	7.37	24.55	12.01
VIT_206s0009g02110	CBI24318.3 unnamed protein product, partial [Vitis vinifera]	0	0	0	0	0.64	0	0	0	0	0	0.71	0	13.27	12.49	8.97	12.76	18.67	9.56	12.53	9.53	9.75	9.88	11.28	9.78	5.74	6.63	10.38	12.41	9.15	8.24	3.51	10.74	7.42	6.66	6.9	9.26
VIT_218s0001g15470	XP_019072280.1 PREDICTED: uncharacterized protein LOC100259240 isoform X1 [Vitis vinifera]	0.06	0.11	0	0.72	0.67	0.15	0.61	0.55	0.06	0.14	0.55	0	1.03	0.18	1.1	1.04	0.99	1.16	1.26	0.51	0.48	1.18	0.77	0.43	0.16	0.07	0	0.36	0	0.18	0.32	0.18	0.84	0.88	0.62	0.41
VIT_217s0000g06700	RVW83373.1 hypothetical protein CK203_038952 [Vitis vinifera]	0	0.13	0.14	1.25	0.84	0.42	0.57	0.91	1.15	0.97	0.14	0.15	24.21	17.05	17.57	5.33	6.71	8.64	19.37	19.58	12.26	15.75	14.42	16.58	9.71	6.7	6.11	6.7	9.03	7.83	5.36	10.72	10.82	8.22	5.4	7.13
VIT_218s0001g03470	XP_002285839.1 PREDICTED: flavonol synthase/flavanone 3-hydroxylase [Vitis vinifera]	5.29	3.09	5.19	42.95	48.09	29.96	1.28	1.5	0.85	0.89	1.46	1.42	0.64	0.67	0.66	14.49	24.37	17.06	0.45	0.21	0.15	0.28	0.35	0.23	0	0	0	0	0	0	0	0.11	0	0	0	0
VIT_209s0054g01040	XP_002269450.1 PREDICTED: uncharacterized protein LOC100263288 [Vitis vinifera]?CBI18427.3 unnamed protein product, partial [Vitis vinifera]	0	0.63	0.77	3.27	7.09	2.46	0.65	1.32	0.58	0.07	0	0.66	0.7	0.58	0.33	1.14	1.96	2.74	1.45	0.8	1.64	1.84	0.62	2.18	0.21	0.15	0	0.63	0.3	0.18	0.2	0.33	0	0	0.14	0.75
VIT_203s0038g03950	XP_002282989.1 PREDICTED: mitochondrial phosphate carrier protein 1, mitochondrial [Vitis vinifera]?CBI37731.3 unnamed protein product, partial [Vitis vinifera]	0.34	0.21	0.49	2.91	2.79	3.02	0	0.03	0.29	0	0	0.14	0.21	0.22	0.1	1.58	1.34	2.18	0.03	0	0.06	0.1	0.21	0.18	0.18	0.46	0.23	0.21	0.11	0.06	0.14	0.4	0.11	0	0.18	0.3
VIT_205s0020g04110	NP_001267842.1 Early light-induced protein 1, chloroplastic-like [Vitis vinifera]?ADG21226.1 chloroplast ELIP early light-induced protein [Vitis vinifera]	171.2	74.43	100.64	1134.27	640.69	798.74	38.74	21.09	15.28	9.48	7.26	13.76	127.89	128.59	129.86	605.72	799.97	602.22	44.06	44.05	45.28	35.94	21.88	51.55	9.51	6.78	7.09	3.01	2.95	3.05	4.17	7.32	5.37	7.43	2.67	16.97
VIT_218s0001g04630	CBI19107.3 unnamed protein product, partial [Vitis vinifera]	0.12	0.06	0.11	0.68	0.75	0.67	0.93	0.95	2.02	0.28	0.22	0.35	1.27	1.21	1.21	0.75	1.05	0.94	1.01	1.43	0.74	1.64	1.45	1.15	1.03	2.51	2.22	1.12	2.52	1.09	1.3	2.24	1.56	2.4	1.04	0.95
VIT_209s0002g05990	XP_002285327.2 PREDICTED: (6-4)DNA photolyase isoform X1 [Vitis vinifera]	1.74	1.67	2.14	13.63	11.49	13.32	1.03	0.93	1.02	0.83	0.37	1.12	1.43	1.5	2.8	6.04	3.7	4.59	1.27	1.24	0.91	1.58	1.12	0.78	0.34	0.27	0.47	0.33	0.27	0.56	0.68	0.62	0.47	0.59	0.38	0.75
VIT_203s0063g01770	0	1.65	0.64	0.24	8.63	1.95	5.21	0.59	1.24	3.35	0.61	0.11	0.83	6.21	4.9	2.12	5.81	7.49	9.83	3.93	6.56	14.57	10.21	4.66	11.57	0.9	0.37	0.78	1.67	0.89	2.99	9.25	2.98	0.52	0.54	3.15	0.48
VIT_200s0317g00030	XP_002282451.1 PREDICTED: uncharacterized protein LOC100244913 [Vitis vinifera]?CBI33167.3 unnamed protein product, partial [Vitis vinifera]	6.02	6.69	1.77	29.13	29.85	26.16	1.58	5.6	4.23	5.86	3.75	1.19	0	0	0	0.08	1.04	0.76	0.15	0	0	0	0.08	0	0	0	0	0	0	0	0	0.15	0	0	0	0
VIT_202s0025g01770	CBI34513.3 unnamed protein product, partial [Vitis vinifera]	2.3	1.59	3.87	17.9	8.17	16.31	0.33	0.1	0	0	0.26	0.07	0.18	0.22	0.1	0.42	0.31	0.26	0.05	0.05	0.13	0.13	0.14	0.11	5.18	6.54	6.28	4.47	5.13	7.33	4.2	3.64	3.45	6.77	3.86	5.96
VIT_214s0006g01290	XP_002274992.2 PREDICTED: transcription factor MYB90 [Vitis vinifera]	5.9	5.02	5.41	32.32	25.63	34.93	0.97	0.75	0.33	1.61	0.47	0.17	6.2	13.41	7.77	23.1	14.98	34.98	0.41	0.47	0.26	1.4	0.15	0	0	0	0	0	0	0.26	0.29	0	0	0	0	0
VIT_218s0001g09590	XP_010664536.1 PREDICTED: zinc finger protein 4 [Vitis vinifera]?RVW99941.1 Zinc finger protein 7 [Vitis vinifera]?CBI19447.3 unnamed protein product, partial [Vitis vinifera]	0.16	0.29	0	0.81	0.99	0.73	0.3	0.62	0.08	1.18	0.87	0.85	2.37	3.28	1.03	4.87	5.76	2.46	2.52	3.69	1.51	1.02	1.72	3.46	2.6	2.09	1.16	1.81	3.03	1.85	2.52	3.04	4.22	3.62	4.29	2.4
VIT_214s0068g00730	XP_002276426.1 PREDICTED: uncharacterized protein LOC100253147 [Vitis vinifera]?RVX06786.1 hypothetical protein CK203_014974 [Vitis vinifera]?CAN74736.1 hypothetical protein VITISV_044236 [Vitis vinifera]?CBI21241.3 unnamed protein product, partial [Vitis vinifera]	0.42	0.19	0	1.15	1.24	0.97	1.95	0.18	1.2	1.17	0.76	1.85	8.15	13.41	9.18	11.34	9.49	5.71	4.24	6.14	6.81	6.46	8.05	9.26	9.08	9.52	4.7	9.01	10.1	12.89	7.4	13.78	10.71	8.41	8.59	9.37
VIT_202s0025g01950	CBI34529.3 unnamed protein product, partial [Vitis vinifera]	0	0.27	0.15	0.35	0.57	1.39	0.58	0.64	0.43	0.58	0.78	0.79	0.54	0.2	0.14	0.55	1.63	1.75	0.3	1.58	1.05	1.05	0.65	0.54	0.99	2.54	2.85	2.92	1.03	1.73	2.59	2.04	4.47	1.44	1.96	2.1
VIT_216s0100g00280	XP_010662540.1 PREDICTED: pentatricopeptide repeat-containing protein At2g22410, mitochondrial [Vitis vinifera]	0.12	0.06	0.23	0.58	0.35	1.19	1	0.05	0.76	0.29	0.62	0.12	0.57	0.88	1.12	0.98	0.85	0.66	0.59	0.45	1.14	0.97	0.4	0.61	1.16	0.67	0.27	0.34	1.03	0.77	1.7	0.9	0.7	0.37	1.29	0.6
VIT_201s0011g04820	XP_002280578.1 PREDICTED: uncharacterized protein LOC100261077 [Vitis vinifera]	0.92	0.63	1.06	2.22	6.2	5.04	0.51	1.62	0.82	1.5	0.84	1.05	0.18	0.43	1.13	0.47	0.53	0.22	1.39	0.25	0.89	4.07	13.99	5.57	0.72	0.63	0.6	1.44	1.13	0.85	0.7	1.18	0.66	0.23	2.48	1.57
VIT_214s0068g01360	XP_002274922.1 PREDICTED: GEM-like protein 5 isoform X1 [Vitis vinifera]?RVW45008.1 GEM-like protein 5 [Vitis vinifera]	0.1	0.21	0.26	0.82	1.1	0.95	2.34	0.84	0.85	0.91	1.1	1.57	1.34	0.91	0.87	0.79	0.74	1.08	1.03	1.58	1.47	1.64	2.82	1.74	6.28	5.18	10.61	7.06	3.83	4.64	16.78	7.35	7.25	4.1	5.46	7.17
VIT_213s0067g02140	XP_002278400.2 PREDICTED: copper transport protein CCH [Vitis vinifera]?XP_034705323.1 copper transport protein CCH [Vitis riparia]?RVW42328.1 Copper transport protein CCH [Vitis vinifera]	1.34	0	0.41	3.61	1.52	3.26	0.61	1.52	1.05	0.62	2.21	0.87	13.99	12.6	13.03	14.07	17.32	12.29	10.07	9.6	9.65	10.61	13.91	6.82	4.37	3.89	3.29	4.63	4.79	3.86	1.98	4.64	1.92	1.59	4	5.45
VIT_200s0357g00130	XP_010646886.1 PREDICTED: annexin D7 [Vitis vinifera]	0.18	0.95	0.75	2.11	6.82	1.52	0.52	2.38	0.35	0.99	0.73	0.9	0	0.29	0.16	1.14	2.53	1.24	0.11	0.54	0.44	0.43	0.62	0.33	0	0	0.05	0	0	0	0	0	0	0	0.29	0
VIT_215s0021g02070	XP_010661366.1 PREDICTED: uncharacterized protein LOC104881801 [Vitis vinifera]?RVW62395.1 Protein BIC1 [Vitis vinifera]	1.8	1.78	2.96	10.96	5.06	16.64	0	0.15	0	0.33	0	0.87	3.13	4.5	6.21	6.84	5.2	6.78	3.84	0.82	1.58	4.03	1.67	1.49	0.33	0	0	0	0	0	0	0.29	0.86	0.37	0	0.68
VIT_218s0001g13580	CBI19799.3 unnamed protein product, partial [Vitis vinifera]	1.18	1.42	2.71	7.7	10.92	8.45	0.13	0.14	0.05	0.12	0.24	0.2	0.12	0.1	0.09	0.14	0.07	0.18	0.43	0.39	0.11	0.12	0.02	0.32	0.6	0.71	0.65	0.9	0.39	0.36	0.31	0.66	0.15	0.93	0.07	0.78
VIT_218s0001g12610	XP_002282280.1 PREDICTED: protein RADIALIS-like 3 [Vitis vinifera]?CBI19708.3 unnamed protein product, partial [Vitis vinifera]	0	0.95	0.6	3.26	3.04	1.33	0.25	0.45	0	0.24	0.96	0.89	8.5	9.87	10.86	8.04	4.02	10.18	4.75	1.74	1	1.74	1.15	1.58	0.24	1.13	0.33	0.82	3.79	2.78	0.34	0.88	1.13	2.54	0.87	0.13
VIT_214s0066g02220	CBI35005.3 unnamed protein product, partial [Vitis vinifera]	0	2.46	0.42	3.5	6.03	3.56	3.57	2.93	2.81	1.9	3.1	1.56	7.6	6	6.46	5.34	5.53	3.75	5.05	4.72	8.08	4.96	3.37	6.97	8.14	7.09	6.18	10.08	6.39	7.08	6.82	6.03	5.03	8.17	6.48	8.16
VIT_208s0007g05010	XP_002266366.1 PREDICTED: uncharacterized protein LOC100255653 [Vitis vinifera]	18.82	18.9	17.97	98.95	70.92	62.46	8.47	5.41	4.84	7.52	4.83	4.57	4.74	6.64	7.77	13.53	12.85	16.6	5.54	5.27	2.94	3.85	3.79	3.3	10.57	9.79	12.46	13.63	12.28	14.35	8.4	7.4	6.22	14.43	7.3	8.79
VIT_214s0083g00240	RVX06398.1 Protein gamete expressed 3 [Vitis vinifera]	0.66	0.4	0.1	0.81	2.43	1.61	0.93	0.57	1.46	0.71	0.9	2.66	1.73	1.22	1.32	1.23	1.93	1.49	1.1	1.47	1.62	1.75	1.17	1.62	1.42	1.06	0.75	0.89	1.28	1.42	1.05	0.83	0.42	1.11	1.04	0
VIT_203s0063g00510	CBI32418.3 unnamed protein product, partial [Vitis vinifera]	1.36	1.09	1.15	6.1	3.19	4.95	0	0.05	0.11	0.21	0.26	0.22	0	0	0	0	0	0	0	0	0	0	0	0	0	0	0	0	0	0	0	0	0	0	0	0
VIT_211s0016g01290	RVW44087.1 Cytochrome P450 72A15 [Vitis vinifera]	0.1	0.08	0.1	0.21	0.89	0.21	0	0.12	0	0	0	0.21	0.07	0.05	0.09	0.2	0.24	0.23	0.05	0.13	0.29	0.37	0.09	0.41	2.53	2.35	1.16	1.61	1.65	1.72	2.52	1.83	2.83	2.72	3.61	4.32
VIT_200s0323g00060	XP_002264799.1 PREDICTED: 21 kDa protein-like isoform X2 [Vitis vinifera]?XP_019073908.1 PREDICTED: 21 kDa protein-like isoform X1 [Vitis vinifera]?RVW50623.1 21 kDa protein [Vitis vinifera]	2.61	1.58	1.26	3.56	5.88	11.78	5.85	1.29	2.48	0.58	0.91	3.5	1.95	6.07	4.15	2.02	3	5.55	4.64	7	3.43	2.08	2.29	1.18	2.76	4.88	9.63	14.88	5.29	16.05	8.66	17.48	11.27	9.49	24.09	12.02
VIT_210s0116g00410	XP_002268173.2 PREDICTED: gibberellin 2-beta-dioxygenase 8 [Vitis vinifera]?ANW48419.1 gibberellin [Vitis vinifera subsp. caucasica]?CBI23168.3 unnamed protein product, partial [Vitis vinifera]	15.78	18.83	20.79	81.68	68.69	62.75	3.71	23.54	9.6	16.92	15.29	23.38	2.44	1.05	0.68	17.95	17.62	18.13	0.21	0.69	0.54	1.12	0.19	0.92	0.1	0.22	0.25	0.44	0.22	0	0.09	0.03	0	0	0.34	0.04
VIT_204s0008g02070	XP_002280196.1 PREDICTED: serine/threonine-protein kinase At5g01020 [Vitis vinifera]?XP_010648397.1 PREDICTED: serine/threonine-protein kinase At5g01020 [Vitis vinifera]?RVW52273.1 Serine/threonine-protein kinase RIPK [Vitis vinifera]?RVX17598.1 Serine/threonine-protein kinase RIPK [Vitis vinifera]	0	0.3	0.04	0.51	0.32	0.54	0.16	0.79	0.83	0.12	0.23	0.16	16.46	13.39	16.08	8.65	6	8.44	10.2	9.97	11.02	11.01	10.95	12.04	9.19	9.3	18.22	9.17	8.29	7.1	6.69	10.08	8.92	8.74	10.67	15.66
VIT_213s0067g02560	XP_002279538.1 PREDICTED: uncharacterized protein LOC100241651 [Vitis vinifera]?CBI25381.3 unnamed protein product, partial [Vitis vinifera]	294.56	233.91	392.77	1398.94	673.78	1308.68	36.18	68.95	48.64	47.19	65.38	78.67	23.3	18.85	14.03	88.61	94.11	107.79	10.22	10.77	11.57	6.72	4.25	11.4	0.3	0	0.14	0.59	2.37	0.25	0.28	0.95	0.48	1.18	0.31	1.9
VIT_205s0020g01940	CBI26118.3 unnamed protein product, partial [Vitis vinifera]	0.49	1.55	0.23	3.1	2.18	3.16	0.45	2.32	0.94	1.82	1.11	2.65	2.95	2.36	2.25	1.58	0.95	2.62	1.3	2.71	2.24	2.27	1	1.76	0.88	1.12	0.4	0.85	0.92	1.59	0.79	0	3.55	2.78	3.74	3.01
VIT_204s0044g00970	XP_002275260.2 PREDICTED: uncharacterized protein LOC100243761 [Vitis vinifera]	0.2	1.25	1.56	2.26	4.8	4.38	1.18	1.7	0.12	0.06	0.42	0.63	1.66	5.38	1.58	2.54	1.91	2.22	1.36	0.68	0.31	1.65	2.15	0.94	1.6	5.45	3.17	3.42	3.92	5.4	2.03	3.3	4.71	3.43	2.29	3.33
VIT_205s0094g01200	XP_002263737.3 PREDICTED: geraniol 8-hydroxylase [Vitis vinifera]	2.77	14.45	8.59	17.89	48.39	32.47	2.17	12.01	3.92	14.24	16.73	7.44	13.8	17.9	9.6	17.66	26.06	31.76	10.15	21.65	4.57	11.52	12.65	11.86	2.38	2.1	3	2.01	4.98	2.84	2.88	5.55	2	0.36	7.82	4.74
VIT_204s0023g02410	XP_010649107.1 PREDICTED: transcription factor bHLH110 [Vitis vinifera]?RVW51520.1 Transcription factor bHLH110 [Vitis vinifera]	0.23	0.03	0.06	0.62	0.41	0.06	0.06	0.26	0.09	0.12	0.39	0	1.51	0.84	1.74	1.59	1.04	1.07	0.69	0.95	0.49	1.4	1.54	1.29	8.35	7.36	5.36	6.08	5.23	7.6	6.76	8.11	6.95	7.84	7.41	7.38
VIT_215s0024g01540	XP_002264054.1 PREDICTED: glutathione transferase GST 23 [Vitis vinifera]?RVW15510.1 Glutathione transferase GST 23 [Vitis vinifera]	0.39	0.35	0.77	2.06	1.55	2.5	0.31	0.17	0.98	1.33	1.72	0.56	1.1	0.37	0.51	0.92	1.28	1.57	0.23	0.89	0.42	0.9	1.48	0.64	22.92	29.55	18.54	23.21	38.32	19.33	11.31	16.71	18.46	21.63	42.75	11.37
VIT_204s0023g02010	XP_002266355.2 PREDICTED: pheophytinase, chloroplastic [Vitis vinifera]?RVX16691.1 Pheophytinase, chloroplastic [Vitis vinifera]?CBI17495.3 unnamed protein product, partial [Vitis vinifera]	37.15	34.6	50.79	153.52	126.55	154.6	26.26	25.62	16.03	18.12	18.79	13.86	10.2	9.98	12.12	19.45	18.25	22.44	14.02	12.39	11.67	9.72	13.76	10.44	10.88	12.29	6.35	9.68	12.47	8.05	9.04	7.4	10.68	8.55	12.62	11.49
VIT_207s0031g02160	XP_002275069.1 PREDICTED: probable protein phosphatase 2C 47 [Vitis vinifera]	2.57	0.57	1.6	6.54	5.16	4.21	1.83	1.42	1.56	2.73	0.89	2.44	2.21	1.7	1.35	4.29	3.87	4.52	1.85	1.41	2.69	2.59	2.02	4.5	1.26	1.1	1.12	1.11	0.92	1.47	0.4	0.81	1.05	0.72	0.38	1.18
VIT_214s0066g00660	0	1.53	3.06	4.57	10.83	7.9	12.75	1.27	6.48	10.47	4.3	1.84	7.57	3.97	4.31	5.38	6.43	3.25	13.28	1.97	5.44	8.04	1.98	8.3	8.93	1.61	12.47	3.57	5.71	6.6	7.14	3.62	5.85	14.66	8.04	8.09	11.05
VIT_213s0074g00090	XP_002262646.1 PREDICTED: glycosyltransferase family protein 64 protein C5 [Vitis vinifera]?CBI40190.3 unnamed protein product, partial [Vitis vinifera]	0.42	0.52	0.67	1.76	1.46	2.11	0	0.07	0.11	0.18	0.14	0.19	0.09	0.18	0.17	0.03	0.2	0.33	0.55	0.47	0.41	0.17	0.07	0.07	1.64	1.59	0.57	1.21	1.81	1.15	2.9	1.39	1.96	1.74	2.83	1.98
VIT_200s1682g00020	XP_002263737.3 PREDICTED: geraniol 8-hydroxylase [Vitis vinifera]	3.89	9.74	8.29	22.05	30.21	22.5	1.49	5.42	1.09	5.23	12.62	4.66	12.28	15.05	7.66	15.93	18.87	26.84	8.78	14.4	7.08	11.71	10.61	12.83	2.74	3.19	3.09	4.08	4.37	3.26	0.95	3.26	2.48	3.9	4.1	5.07
VIT_216s0050g00020	XP_002267709.1 PREDICTED: WD repeat-containing protein RUP2-like [Vitis vinifera]	6.88	6.08	6.61	19.07	20.18	24.24	3.38	3.61	2.02	4.43	3.4	2.74	1.32	1.46	0.9	6.52	5.62	8.17	0.03	0.19	0.11	0.06	0.09	0.06	0	0	0	0	0	0	0	0.11	0.03	0.03	0	0
VIT_201s0026g00360	XP_019075971.1 PREDICTED: WAT1-related protein At5g40240 [Vitis vinifera]	2.89	2.61	3.32	9.62	10.54	8.7	1.36	1.33	0.92	0.38	1.24	0.44	3.39	3.06	3.31	5.2	6.31	7.87	2.91	5.55	2.42	2.84	4.01	4.66	2.17	2.47	1.5	1.89	5.31	2.3	2.75	4.75	3.46	3.11	6.06	2.53
VIT_207s0141g00180	XP_010645219.1 PREDICTED: tubulin-folding cofactor C [Vitis vinifera]?RVX23702.1 Tubulin-folding cofactor C [Vitis vinifera]	0.54	0.17	0.68	2.16	0.92	1.15	1.01	1.1	0.55	0.49	1.27	1.33	1.51	1.81	2.62	0.93	1.39	1.34	1.65	1.36	1.2	1.92	1.95	1.6	1.12	1.58	0.64	0.97	1.7	2.12	0.34	1.36	1.09	3.34	1.88	1.68
VIT_206s0009g00650	XP_002274209.2 PREDICTED: pentatricopeptide repeat-containing protein At1g05750, chloroplastic [Vitis vinifera]	0.59	0.15	0.3	1.37	1.65	0.15	1.65	0.75	0.77	0.81	0.59	1.15	0.71	1.39	1.13	0.58	1.22	0.68	0.95	0.57	1.18	0.47	0.75	1.03	0.92	0.69	1.08	0.85	1.87	0.81	1.41	0.61	1.49	0.6	1.39	0.53
VIT_217s0000g01050	CBI15698.3 unnamed protein product, partial [Vitis vinifera]	0.07	0.24	0.61	0.44	1.4	1.04	0.95	1.85	1.96	0.93	0.61	1.42	4.36	3.91	2.82	4.94	6.36	4.33	3.01	7.14	3.48	3.18	4.74	6.28	3.44	3.6	4.04	3.73	4.19	2.49	2.13	3.31	4.43	3.77	5.44	6.07
VIT_214s0060g01190	XP_002282175.1 PREDICTED: nicotianamine synthase [Vitis vinifera]?RVW39136.1 Nicotianamine synthase [Vitis vinifera]	3.45	3.51	4.3	9.8	8.4	15.33	3.36	2.11	1.25	3.31	3.06	3.55	178.41	144.79	102.13	290.6	293.8	260.67	122.79	128.97	85.52	97.15	122.45	94.88	173.37	197.97	139.81	173.93	222.55	239.42	289.9	220.37	330.95	180.02	225.15	171.69
VIT_211s0052g01630	CBI17773.3 unnamed protein product, partial [Vitis vinifera]	10.63	15.09	17.18	45.4	31.4	50.58	2.07	2.87	0.6	2.55	1.88	2.48	3.99	3.46	3.12	9.12	8.84	8.41	3.29	4.12	3.14	3.3	3.78	3.92	0.59	0.39	0.59	0.11	0.34	0.22	0.26	0.44	0.65	0.4	0.22	0.28
VIT_206s0004g07820	XP_003632122.2 PREDICTED: pentatricopeptide repeat-containing protein At1g08070, chloroplastic [Vitis vinifera]	0.18	0.16	0.24	0.21	0.97	0.53	1.1	0.81	0.76	0.45	0.57	0.21	0.62	1.19	1	0.63	0.46	0.69	0.86	0.76	1.34	0.9	0.86	0.85	0.59	0.79	0.85	0.25	0.44	0.7	1.12	0.73	0.67	0.58	0.76	0.7
VIT_201s0011g05870	XP_002281315.1 PREDICTED: probable RNA-dependent RNA polymerase 1 [Vitis vinifera]?XP_010650995.1 PREDICTED: probable RNA-dependent RNA polymerase 1 [Vitis vinifera]	1.67	2.08	1.33	1.81	5.24	7.37	5.54	1.49	1.73	2.4	2.21	5.48	6.37	5.99	5.78	6.9	5.63	6.51	4.7	3.65	5.32	5.87	6.79	5.85	3.13	6.11	4.89	4.98	5.42	4.68	5.72	4.81	4.46	6.67	8.12	5.57
VIT_215s0048g01200	CBI38830.3 unnamed protein product, partial [Vitis vinifera]	3.2	8.42	2.59	4.18	19.85	16.9	3.41	3.86	3.38	2.76	6.86	2.78	54.44	88.84	36.12	76.59	114.67	56.17	18.74	45.69	17.2	28.63	37.7	43.95	28.64	30.83	31.34	35.83	38.4	37.35	82.52	43.45	68.63	31.42	62.53	23.56
VIT_208s0058g00450	XP_002262844.1 PREDICTED: mitoferrin isoform X1 [Vitis vinifera]	31.48	15.74	39.41	60.76	48.04	130.2	17.07	49.19	21.84	45.75	33.11	79.58	0.66	0.48	0.52	0.96	1.41	1.45	0.62	0.63	0.69	1.31	1.25	0.78	0.46	0.74	0.23	0.44	0.43	0.12	0.27	0.36	0.31	0.56	0.21	0.44
VIT_219s0014g00080	XP_002285664.1 PREDICTED: very-long-chain enoyl-CoA reductase [Vitis vinifera]	36.6	43.62	36.48	139.25	86.98	93.39	8.63	18.14	6.76	21.41	16.6	13	1.56	3.15	1.77	11.97	12.08	11.12	0.28	0.59	0.39	0.07	0.07	0	0	0	0	0	0	0	0	0.14	0	0	0	0
VIT_207s0151g00610	CBI28723.3 unnamed protein product, partial [Vitis vinifera]	0.5	0.39	0.2	1.68	0.69	0.59	0.41	0.06	0.48	0.87	0.33	0.35	3.59	2.37	3.23	3.04	2.4	2.86	2.49	2.37	3.5	2.8	2.35	2.64	2.02	2.39	2.98	2.3	1.69	1.51	1.4	3.25	0.96	1.89	1.84	2.25
VIT_214s0083g00230	XP_019080239.1 PREDICTED: protein GAMETE EXPRESSED 3 isoform X1 [Vitis vinifera]	1.21	0.43	1.46	3.91	2.78	1.72	0.97	1.62	0.71	1.39	0.6	0.45	3.55	3.14	3.3	2.6	2.93	5.89	2.7	3.05	1.91	2.15	3.52	3.21	4.09	2.54	0.56	2.04	3.01	1.08	2.95	1.58	2.76	2.94	2.13	1.18
VIT_204s0008g07010	CBI21170.3 unnamed protein product, partial [Vitis vinifera]	0.13	0.69	0.41	0.95	0.69	1.65	1.33	0.71	0.12	0.38	0.37	1.06	1.01	0.97	0.77	0.8	0.5	0.67	0.34	0.39	0.42	0.7	0.5	0.78	1.35	0.79	0.64	1.08	1.32	0.98	1.46	1.09	1.52	1.43	1.26	1.15
VIT_200s1286g00020	XP_003635538.1 PREDICTED: elongation factor G-2, chloroplastic, partial [Vitis vinifera]	20.35	24.37	26.81	90.79	45.88	50.9	6.64	12.72	11.14	15.9	17.68	14.47	3.74	2.94	3.04	7.08	8.28	8.98	3.27	2.44	3.21	3.54	2.76	5.45	1.12	0.78	0.9	2.19	0.85	1.01	0.81	0.81	0.5	0.98	1.85	0.44
VIT_205s0020g02920	XP_002277799.3 PREDICTED: protein FANTASTIC FOUR 3 [Vitis vinifera]	6.49	5.93	9.71	19.32	15.97	23.31	5.22	3.32	3.31	1.85	1.75	2.58	4.79	10.81	14.52	8.7	5.89	8.97	9.45	2.43	4.39	5.29	3.69	3.5	9.91	7.26	7.83	5.4	2.89	10.52	2.56	7.44	2.93	6.24	3.25	8.52
VIT_216s0050g02660	XP_002270689.1 PREDICTED: plastidial pyruvate kinase 4, chloroplastic [Vitis vinifera]?XP_010662568.1 PREDICTED: plastidial pyruvate kinase 4, chloroplastic [Vitis vinifera]	1.88	0.26	1.84	3.59	2.44	4.65	2.61	4.34	2.57	3.48	1.8	11.41	2.64	4.12	2.69	7.8	5.78	5.76	3.79	6.03	6.24	7.3	6.57	10.47	5.76	5.73	5.4	8.55	6.41	5.7	2.49	6.67	3.81	6.26	7.93	8.44
VIT_208s0056g01070	XP_002267923.1 PREDICTED: protein DETOXIFICATION 24 [Vitis vinifera]?XP_010653162.1 PREDICTED: protein DETOXIFICATION 24 [Vitis vinifera]	14.38	7.62	16.74	34.8	36.29	30.99	2.75	2.39	2.83	2.6	2.56	3.07	1.94	2.2	2.06	9.55	13.96	14.56	0.69	0.6	0.77	0.93	0.81	1.1	0.59	0.89	1.36	1.47	1.62	2.2	1.83	0.81	0.88	1.84	0.63	2.62
VIT_200s0274g00040	XP_003635182.1 PREDICTED: pentatricopeptide repeat-containing protein At3g13160, mitochondrial-like [Vitis vinifera]	1.59	1.66	2.27	4.16	5.54	4.92	3.79	2.41	3.17	1.56	3.25	1.94	4.84	4.98	6.2	3.55	4.54	5.76	5.78	5.07	4.18	4.63	4.33	4.37	4.68	3.77	5.52	4.63	3.86	7.15	3.99	4.77	4.24	4.68	3.26	4.72
VIT_201s0011g01790	XP_010648750.1 PREDICTED: lectin [Vitis vinifera]?CBI27170.3 unnamed protein product, partial [Vitis vinifera]	1.93	1.08	2.28	2.79	5.9	5.34	0.61	2.6	2.35	1.6	4.02	3.34	5.76	4.69	3.78	4.18	7.59	7.61	6.59	9.93	9.69	2.72	4.59	4.88	2.89	5.81	3.4	2.04	2.92	2.63	4.76	3.44	4.51	4.04	7.05	2.3
VIT_202s0025g01460	RVW43147.1 hypothetical protein CK203_078709 [Vitis vinifera]	2.78	1.73	2.34	2.9	9.38	5.87	5.32	4.58	3.44	3.36	2.32	3.54	10.37	9.79	15.18	11.81	8.08	12.81	16.96	10.18	16.2	10.72	11.67	10.22	11.87	10.8	9.51	10.04	10.82	15.52	9.22	11.53	7.98	6.77	12.94	12.11
VIT_204s0023g02020	XP_010649124.1 PREDICTED: uncharacterized protein LOC100852980 [Vitis vinifera]?XP_010649125.1 PREDICTED: uncharacterized protein LOC100852980 [Vitis vinifera]	3.69	3.91	3.6	8.44	10.02	10.6	1.79	1.59	1.46	4.73	4.3	2.61	1.17	2.19	1.99	1.27	2.22	1.37	1.7	0.99	1.36	1.84	1.16	1.41	3.11	4.34	3.09	4.74	7.79	1.87	1.47	2.45	1.06	1.97	4.34	2.87
VIT_219s0090g00120	XP_002280983.1 PREDICTED: fatty acid desaturase 4, chloroplastic [Vitis vinifera]?RVW99578.1 Fatty acid desaturase 4, chloroplastic [Vitis vinifera]	113.89	89.85	119.07	345.45	214.89	261.17	31.89	42.43	46.96	26.37	26.5	47.15	5.75	6.66	5.97	14.3	13.04	11.76	3.77	3.32	1.85	2.52	3.98	3.15	0.57	0.76	0.45	1.89	0.42	0.27	0.46	0.29	0.58	0.18	0.08	1.27
VIT_210s0042g00120	XP_010655936.1 PREDICTED: uncharacterized protein LOC100261763 [Vitis vinifera]	1.15	0.9	0.86	3.29	2.83	1.26	0.79	1.66	1.46	1.18	1.71	0.9	0.77	1.15	0.86	0.54	1.76	0.9	1.11	0.76	0.62	0.72	0.51	0.55	1.29	0.43	0.57	0.51	0.7	0.82	0.69	0.52	0.36	1.28	1.56	1.19
VIT_206s0009g01920	CBI24332.3 unnamed protein product, partial [Vitis vinifera]	12.74	14.91	10.91	37.49	26.67	32.3	5.1	22.29	27.82	35.82	24.4	34.37	83.87	103.71	64.65	106.59	89.55	110.67	84.65	91.62	81.43	77.4	80.23	62.62	49.91	54.46	30.56	36.21	56.54	51.2	54.27	34.42	75.25	69.42	62.31	72
VIT_207s0005g03680	XP_002276857.2 PREDICTED: ABC transporter I family member 19 [Vitis vinifera]	13.23	13.38	14.46	30.88	23.8	32.92	9.13	7.4	8.85	6.37	4.86	8.6	22.97	20.38	15.44	31.34	32	29.11	20.08	21.19	18.89	19.32	15.8	17.17	10.04	13.25	11.29	9.5	9.63	8.85	7.29	14.46	8.79	8.65	4.61	10.05
VIT_202s0109g00310	XP_002270541.1 PREDICTED: geraniol 8-hydroxylase [Vitis vinifera]?RVW89508.1 Geraniol 8-hydroxylase [Vitis vinifera]	0.22	0.53	0.25	0.34	1.16	1.07	0.73	0.5	0	0.21	0.37	0.48	7.99	7.97	4.78	7.55	5.47	7.95	3.17	6.95	6.7	8.3	7.39	9.9	27.08	36.95	22.56	32.98	39.52	25.22	30.44	28.95	40.43	30.7	36.35	41.94
VIT_200s2731g00010	CBI40881.3 unnamed protein product, partial [Vitis vinifera]	7.24	10.43	5.02	34.67	7.81	11.62	15.32	10.2	5.31	11.83	8.89	11.89	4.44	4.39	10.22	8.63	5.94	7.49	5.94	3.92	8.31	3.44	5.54	7.07	4.9	5.47	4.83	4.05	4.94	2.02	5.09	2.37	7.24	7.06	3.2	7.31
VIT_200s0246g00150	CAD23082.1 NADH dehydrogenase subunit F, partial [Vitis vinifera]	2.96	3.15	3.89	13.41	4.09	6.89	1.93	3.76	3.44	3.66	2.39	4.54	0.64	0.68	1.13	0.74	0.62	1.5	0.83	1.83	1.1	0.62	0.38	1.34	1.23	0.94	0.46	0.55	0.88	1.21	1.22	0.26	1.13	0.84	0.9	0.41
VIT_214s0060g01490	XP_003633609.1 PREDICTED: uncharacterized protein LOC100247806 [Vitis vinifera]?RVW39184.1 DnaJ-like subfamily B member 6 [Vitis vinifera]?CBI39568.3 unnamed protein product, partial [Vitis vinifera]	2.36	8.68	9.57	13.11	25.37	14.89	24.81	16.22	3.87	20.84	22.69	23.91	4.21	5.57	6.07	5.65	8.1	11.96	14.95	15.06	12.83	11.59	16.01	14.42	18.51	19.96	17.88	25.81	28.54	25.35	36.03	27.72	42.18	22.31	75.73	42.24
VIT_211s0016g00390	XP_010656082.1 PREDICTED: probable E3 ubiquitin-protein ligase RNF144A-B [Vitis vinifera]?CBI27748.3 unnamed protein product, partial [Vitis vinifera]	0.81	0.22	0.67	0.76	2.49	0.97	2.39	0.99	0.77	0.68	0.67	0.94	2.11	2.75	2.03	1.57	1.8	2.84	3.35	4.55	4.13	2.94	2.43	2.24	1.45	1.19	0.84	0.96	0.8	0.88	0.72	0.83	2.24	1.15	1.39	0.32
VIT_204s0008g05740	CAN84059.1 hypothetical protein VITISV_036456 [Vitis vinifera]	0.52	0.16	0.08	0.28	0.44	0.87	0.21	0.11	0.37	0.6	0.2	0.21	7.68	7.14	6.99	4.29	3.2	4.86	7.57	4.92	2.94	5.3	5.04	4.11	1.88	2.22	1.82	2.32	1.92	2.12	1.25	2.47	1.75	2.4	1.36	2
VIT_218s0089g00370	XP_002268861.1 PREDICTED: probable carboxylesterase 18 [Vitis vinifera]	1.62	2.69	2.64	5.77	4.86	6.24	0.72	2.31	0.54	1.69	1.92	1.02	0.72	0.8	0.74	0.91	0.89	0.93	0.81	1.06	0.52	0.33	0.51	0.42	1.25	1.94	2.71	1.82	2.7	1.84	1.17	1.62	2.73	2.62	2.45	1.21
VIT_207s0031g02950	XP_002271114.1 PREDICTED: ammonium transporter 3 member 1 [Vitis vinifera]?RVX21102.1 Ammonium transporter 3 member 1 [Vitis vinifera]	6.36	6.88	11.28	19.33	14.22	25.74	5.56	3.49	5.28	1.34	2.18	2.98	0.96	1.85	1.42	2.37	1.59	2.72	1.41	0.45	1.12	0.43	1.53	0.29	5.21	4.39	5.43	3.7	3.24	2.36	2.02	2.52	2.22	4.27	8.64	2.87
VIT_218s0041g00370	RVW95688.1 hypothetical protein CK203_031556 [Vitis vinifera]	346.11	346.1	524.69	647.61	733.79	1529.64	143.66	369.44	138.11	274.42	385.05	363.97	581.56	539.03	479.2	1982.71	1489.54	1952.02	172.85	1104.88	683.51	345.64	619.53	699.88	53.35	135.92	57.03	73.14	152.47	73.45	127.95	145.83	253.15	124.23	279.49	92.74
VIT_208s0007g07600	XP_002282379.2 PREDICTED: pyruvate kinase, cytosolic isozyme [Vitis vinifera]?RVX09613.1 Pyruvate kinase, cytosolic isozyme [Vitis vinifera]	2.55	1.76	1.89	3.57	5.71	5.43	1.26	2.01	0.69	1.39	2.59	1.97	8.6	7.56	4.4	10.56	10.39	6.71	6.49	3.93	7.42	6.84	5.69	5.79	4.24	4.59	3.7	4.78	6.12	3.81	3.94	2.58	2.75	5.44	5.41	5.2
VIT_215s0048g01490	XP_002276576.1 PREDICTED: geraniol 8-hydroxylase [Vitis vinifera]	12.46	10.93	16.19	37.05	27.58	29.23	2.25	4.32	4.43	2.85	4.2	3.37	1.47	1.58	1.81	3.87	4.02	2.81	0.77	1.22	1.58	1.08	0.58	1.58	15.17	16.72	15.16	12.58	12.53	14.08	10.32	17.7	13.45	14.6	11.76	12.84
VIT_205s0020g04070	CAN82006.1 hypothetical protein VITISV_007261 [Vitis vinifera]	160.24	177.31	229.54	546.29	316.52	504.01	74.35	128.5	69.22	122.4	134.98	127.05	28.79	26.75	29.31	46.83	53.77	56.07	28.32	32.06	36.75	31.26	32.48	34.66	16.78	16.97	13.94	20.59	17.89	13.91	15.1	17.33	15.39	12.86	19.29	19.65
VIT_210s0003g00900	XP_002271913.1 PREDICTED: spermidine sinapoyl-CoA acyltransferase [Vitis vinifera]?RVW29649.1 Spermidine sinapoyl-CoA acyltransferase [Vitis vinifera]?CBI30657.3 unnamed protein product, partial [Vitis vinifera]	2.9	1.57	1.55	5.32	4.88	3.92	2.91	1.46	1.44	0.76	0.98	1.15	15.68	13.44	13.53	8.6	10.97	8.19	11.07	9.16	9.52	14.56	8.24	12.88	8.75	13.4	8.14	6.46	7.2	11.6	14.9	9.69	16.09	12	7.28	12.81
VIT_217s0053g00670	XP_002271266.1 PREDICTED: pentatricopeptide repeat-containing protein At3g16610 [Vitis vinifera]	0.51	0.61	0.18	0.21	1.6	1.29	0.58	0.91	0.24	0.68	0.79	0.52	0.87	1.01	1.08	0.95	0.92	0.65	0.71	1.02	1.03	0.77	1.13	1.12	1.21	1.43	1	1.07	0.63	0.56	0.78	1.33	1.3	1.09	0.54	0.94
VIT_211s0016g02350	XP_002282381.1 PREDICTED: uncharacterized protein LOC100268021 [Vitis vinifera]?RVW43869.1 hypothetical protein CK203_072403 [Vitis vinifera]?CBI27925.3 unnamed protein product, partial [Vitis vinifera]	18.5	20.35	29.22	59.87	44.37	56.1	5.98	11.2	6.57	9.93	9.04	8.03	2.75	3.4	3.03	9.28	8.3	9.18	2.5	1.63	1.41	1.78	1.85	1.55	0.23	0.65	0.6	0.64	0.99	0.52	0.32	0.32	0.47	0.95	0.36	0.74
VIT_207s0005g01210	CBI36927.3 unnamed protein product, partial [Vitis vinifera]	8.14	7.71	4.71	17.83	14.82	14.92	9.56	5.7	5.09	4.23	7.52	2.18	0.86	1.39	0.83	5.34	5.79	3.99	0.88	0.77	0.82	0.69	0.93	1.28	0.62	0.74	0.31	0.58	0.94	0.71	0.86	1.3	0.81	0.96	0.9	0.3
VIT_202s0025g04850	XP_003631427.1 PREDICTED: geraniol 8-hydroxylase [Vitis vinifera]?XP_010661621.1 PREDICTED: geraniol 8-hydroxylase [Vitis vinifera]?XP_010661624.1 PREDICTED: geraniol 8-hydroxylase [Vitis vinifera]?XP_010661630.1 PREDICTED: geraniol 8-hydroxylase [Vitis vinifera]?XP_010661639.1 PREDICTED: geraniol 8-hydroxylase [Vitis vinifera]	41.98	43.27	60.78	119.41	108.73	115.98	21.99	38.44	24.61	31.34	35.42	33.73	7.72	10.98	7.82	17.46	19.47	24.45	6.17	11.52	8.28	5.81	6.51	7.26	0.91	1.46	1.29	0.8	1.38	0.61	0.62	1.27	0.84	0.54	2.43	1.98
VIT_213s0019g01240	XP_002283590.1 PREDICTED: actin-1 [Vitis vinifera]?XP_010658578.1 PREDICTED: actin-1 [Vitis vinifera]?XP_010658580.1 PREDICTED: actin-1 [Vitis vinifera]?XP_019080143.1 PREDICTED: actin-1 [Vitis vinifera]?XP_034703865.1 actin-1 [Vitis riparia]?XP_034703866.1 actin-1 [Vitis riparia]?RVW49518.1 Actin-1 [Vitis vinifera]?RVX13829.1 Actin-1 [Vitis vinifera]?CAN83697.1 hypothetical protein VITISV_027542…	12.24	10.59	15.43	32.8	15.58	39.75	5.52	13.1	5.53	17.09	13.46	11.96	28.81	23.27	30.68	14.91	12.14	15.45	27.23	27.47	19.08	24.75	27.2	24.22	34.65	25.65	33.37	29.33	15.83	34.59	20.56	20.43	13.08	36.81	9.02	29.93
VIT_213s0019g02660	CBI31587.3 unnamed protein product, partial [Vitis vinifera]	9.15	11.75	12.13	31.44	14.13	30.17	5.77	5.53	5.71	4.01	3.57	6.98	3.8	3.96	3.46	5.01	3.57	3.04	4.95	2.44	4.39	4.23	6.17	6.29	3.97	1.62	1.55	0.82	0.76	1.78	1.68	1.85	1.62	0.66	2.61	2.77
VIT_214s0060g00720	XP_002281168.1 PREDICTED: ABC transporter I family member 20 isoform X1 [Vitis vinifera]?CBI39636.3 unnamed protein product, partial [Vitis vinifera]	31.44	29.77	33.98	99.79	56.49	61.73	19.8	25.53	26.16	28.95	22.5	23.34	51.96	40.71	44.19	50.3	46.97	49.99	37.97	35.82	40.79	40.81	40.84	43.79	23.32	22	24.63	19	19.74	18.4	15.42	20.71	13.73	20.91	13.34	20.53
VIT_204s0008g02280	XP_003631813.1 PREDICTED: uncharacterized protein LOC100257842 isoform X2 [Vitis vinifera]	16.97	16.16	25.49	47.88	41	47.44	12.8	12.84	10.49	7.5	11.31	10.65	5.18	5.92	5.23	9.49	10.05	12.34	6.04	6.4	4.26	4.45	5.38	6.15	5.26	5.36	2.87	5.26	4.64	5.85	5.04	4.07	4.52	4.34	3.49	4.48
VIT_219s0090g01730	RVW50260.1 hypothetical protein CK203_116005 [Vitis vinifera]?CAN78296.1 hypothetical protein VITISV_004661 [Vitis vinifera]	7.09	4.55	6.17	19.58	12.4	8.28	10.31	5.36	7.79	5.86	3.83	5.23	0	0	0	0	0	0	0	0	0	0	0	0.09	0	0	0	0.09	0	0	0.17	0	0	0	0	0
VIT_202s0012g01250	XP_010663563.1 PREDICTED: mitochondrial carnitine/acylcarnitine carrier-like protein [Vitis vinifera]?RVW49981.1 Mitochondrial carnitine/acylcarnitine carrier-like protein [Vitis vinifera]?RVX14437.1 Mitochondrial carnitine/acylcarnitine carrier-like protein [Vitis vinifera]	80.09	84.41	138.77	286.1	195	211.04	33.64	64.86	73.4	83.15	57.96	61.28	42.72	41.86	49.09	35.33	36.4	39.91	33.34	28.32	24.21	36.78	37.82	28.14	27.87	21.55	26.03	28.36	27.9	24.08	19.77	25.4	20.44	31.31	18.11	25.05
VIT_216s0022g02070	XP_002269624.1 PREDICTED: CDGSH iron-sulfur domain-containing protein NEET [Vitis vinifera]	157.95	70.88	146.44	279.56	252.39	314.94	96.42	135.64	101.5	172.52	151.21	139.21	36.76	40.67	33.7	64.25	62.49	78.78	21.84	42.4	33.05	42.23	32.15	48.47	10.38	10.03	9.18	8.5	8.69	12.49	4.27	8.38	8.43	9.56	7.76	14.23
VIT_204s0023g01800	XP_003631878.1 PREDICTED: maf-like protein DDB_G0281937 [Vitis vinifera]?RVX16823.1 Maf-like protein [Vitis vinifera]?CBI17516.3 unnamed protein product, partial [Vitis vinifera]	9.27	6.28	5.72	12.76	20.33	13.8	11.72	7.72	2.74	8.22	5.5	4.37	0.45	0.69	0.64	1.23	1.36	0.6	1.06	1.02	1.15	0.61	0.48	0.21	2.69	3.51	2.42	3.03	1.86	1.45	0.68	3.06	3.9	3.65	2.59	3.65
VIT_210s0003g05770	XP_002269427.2 PREDICTED: uncharacterized protein LOC100247377 [Vitis vinifera]?CBI31093.3 unnamed protein product, partial [Vitis vinifera]	4.85	5.74	4.86	14.97	11.72	8.51	4.82	4.98	4.94	8.48	6.07	2.72	5.48	5.57	5.93	6.04	3.18	4.98	5.17	2.59	3.62	3.09	3.87	3.44	4.76	3.49	3.14	4.77	2.29	2.56	1.95	3.16	3.97	3.74	1.82	3.22
VIT_201s0150g00060	XP_002269974.2 PREDICTED: heme-binding protein 2 [Vitis vinifera]?RVW78050.1 Heme-binding protein 2 [Vitis vinifera]	14.19	9.9	17.84	31.57	32.75	30.98	9.39	7.86	6.04	9.25	8.62	15.42	3.4	4.52	3.09	23.37	23.13	28.01	0.62	1.03	0.8	1.05	0.98	1.09	0.54	0.14	0.25	0.33	0.56	0.5	0.51	0.43	0.2	1.59	0.27	0.49
VIT_208s0007g07580	XP_002282324.1 PREDICTED: myb-related protein 2 [Vitis vinifera]?XP_010653833.1 PREDICTED: myb-related protein 2 [Vitis vinifera]?RVX09611.1 Myb-related protein 2 [Vitis vinifera]	8.11	10.3	9.1	13.22	26.52	23.43	3.74	7.14	4.75	7.5	10.76	8.21	21.27	18.27	10.07	27.76	26.42	18.67	14.58	15.97	17.4	13.4	11.18	15.62	9.79	14.74	12.64	16.77	18.96	14.44	11.5	17.11	17.9	16.85	22.19	19.57
VIT_205s0029g00140	XP_010650343.1 PREDICTED: ethylene-responsive transcription factor ERF062 isoform X2 [Vitis vinifera]	3.4	2.33	4.4	6.01	9.81	7.32	1.19	2.71	1.72	2.91	2.8	3.18	4.88	4.48	1.92	6.66	8.16	9.2	6.32	4.19	8.97	3.33	3.71	6.53	8.25	11.15	8.74	11.2	9.08	8.55	14.23	9.03	13.58	12.63	8.09	10.26
VIT_211s0052g01600	XP_002271025.1 PREDICTED: anthocyanidin 3-O-glucosyltransferase 7 [Vitis vinifera]?CBI17776.3 unnamed protein product, partial [Vitis vinifera]	21.5	16.29	14.2	40.01	39.9	36.36	9.48	9.02	8.76	8.48	10.97	7.31	3.56	2.29	3.68	9.87	9.39	10.14	0.52	1.1	0.52	1.31	0.96	0.82	0	0	0	0	0	0	0	0	0.04	0	0	0
VIT_203s0063g02680	RVX12334.1 Protein RADIALIS-like 6 [Vitis vinifera]	516.59	443.66	978.85	1581.16	1123.48	1635.44	111.7	127.32	80.12	351.76	322	174.73	1.92	0.86	1.24	1.19	0.38	1.92	0.75	2	0.52	1.52	1.41	1.38	1.1	3.15	0.41	2.14	2.31	0.89	1.59	1.18	2.86	1.02	0.24	1.4
VIT_202s0154g00040	XP_010662240.1 PREDICTED: thylakoid lumenal protein TL20.3, chloroplastic isoform X2 [Vitis vinifera]?CBI31881.3 unnamed protein product, partial [Vitis vinifera]	75.44	82.41	97.23	215.47	178.65	179.35	44.94	84.54	55.87	76.73	72.38	76.76	12.02	15.6	9.56	33.38	43.25	50.42	6.86	10.51	7.8	8.76	8.8	15.53	1.93	2.61	1.69	3.11	1.92	2.95	1.72	1.84	1.39	5.28	1.09	3.03
VIT_214s0060g01180	CAN77695.1 hypothetical protein VITISV_015614 [Vitis vinifera]?CBI39595.3 unnamed protein product, partial [Vitis vinifera]	0.69	0.13	0.31	1.49	1.54	0.32	0.86	0.31	0.14	0.69	0.36	0.29	55.63	72.29	72.98	59.54	64.48	74.97	70.89	72.08	74.44	69.18	68.8	62.76	32.25	35.75	27.54	29	37.03	30.18	24.75	36.18	34.57	30.55	41.92	33.66
VIT_208s0040g03280	XP_002273172.1 PREDICTED: pentatricopeptide repeat-containing protein At3g09650, chloroplastic [Vitis vinifera]	15.4	17.79	24.62	44.48	35.88	48.04	11.63	10.35	5.66	5.85	5.49	7.81	3.38	4.42	3.85	7.53	9.6	7.81	5.08	5.71	4.52	3.41	3.81	5.42	2.08	4.3	2.88	4.11	3.71	3.89	4.42	3.42	3.73	3.18	3.45	3.28
VIT_205s0020g02560	XP_002279943.1 PREDICTED: ribonucleoside-diphosphate reductase small chain A [Vitis vinifera]	12	10.71	15.83	26.18	31.69	28.1	13.4	9.97	8.54	9.63	11.43	10.84	4.84	5.59	6.33	4.3	5.94	6.87	4.64	4.42	7.09	4.42	4.94	4.24	7.93	9.67	5.54	8	9.05	7.67	7.57	8.19	10.7	8.71	15.82	8.59
VIT_209s0018g01220	XP_002270687.1 PREDICTED: probable E3 ubiquitin-protein ligase RNF144A [Vitis vinifera]?CBI25233.3 unnamed protein product, partial [Vitis vinifera]	5.11	5.63	5.23	6.16	10.8	18.26	21.76	4.37	3.99	5.29	5.77	22.39	11.97	11.66	12.56	10.2	12.53	15.3	13.73	6.55	11.85	16.17	15.66	16.09	16.79	18.29	14.14	20.12	25.01	19.39	19.3	16.31	18.78	23.84	26.56	24.43
VIT_208s0007g00020	XP_002262680.2 PREDICTED: cation/H(+) antiporter 20 isoform X1 [Vitis vinifera]	1.38	2.03	1.8	1.76	5.72	4.26	0.65	1.43	1.53	1.95	1.59	1.97	4.82	5.17	3	6.54	10.91	6.41	2.04	4.99	5.02	3.01	4.5	5.38	4.78	7.52	5.9	8.7	10.09	8.78	10.15	14.03	13.98	9.84	13.58	15.78
VIT_207s0031g00760	CAN61147.1 hypothetical protein VITISV_029170 [Vitis vinifera]	19.08	21.51	28.91	55.12	30.41	64.16	9.68	20.84	24.89	35.84	23.87	34.14	17.91	26.51	24.03	28.01	22.4	19.66	26.67	19.18	14.72	30.43	18.2	13.71	42.43	28.53	28.55	29.04	32.96	42.96	31.55	37.58	30.52	37.2	30.9	45.65
VIT_203s0097g00470	XP_010648040.1 PREDICTED: HVA22-like protein a isoform X3 [Vitis vinifera]	0.42	0.6	0.67	1.01	1.81	0.95	0.61	1.22	0.45	0.65	1	0.69	1.87	2.26	1.04	3	3.09	1.84	1.89	2.81	1.48	1.54	1.98	1.84	1.17	1.28	0.71	1.16	3.75	2.54	1.06	2.28	1.59	2.06	2.43	1.81
VIT_208s0007g03370	RVX11817.1 Protein BIC1 [Vitis vinifera]	13.18	12.35	21.86	39.56	30.2	33.61	5.69	4.34	5.04	6.63	4.38	3.21	1.02	0.56	1.02	6.33	6.2	7.26	0.38	0.53	0.35	0.32	0	0.4	0.07	0	0	0	0	0	0	0	0	0	0	0.14
VIT_208s0056g01080	CBI31200.3 unnamed protein product, partial [Vitis vinifera]	0.64	0.4	0.41	1.25	1.22	0.68	0.85	0.3	0.7	0.23	0.68	0.43	12.51	12.59	15.62	12.26	10.71	10.65	9.86	9.46	6.5	10.01	11.52	10.8	4.7	3.41	3.26	4.32	6.67	3.95	2.75	3.4	3.22	4.92	2.71	6.2
VIT_209s0002g06560	XP_002269416.1 PREDICTED: DCC family protein At1g52590, chloroplastic [Vitis vinifera]	23.27	25.08	32.21	64.21	43.51	66.97	21.04	27.36	19.81	21.24	18.32	16.96	8.97	8.34	9.71	15.5	20.86	21.22	10.76	10.09	10.26	8.39	8.18	11.35	6.63	7.08	7.68	4.74	7.4	5.62	7.32	6.59	4.72	7.9	6.74	6.69
VIT_218s0001g04580	XP_002285817.1 PREDICTED: uncharacterized protein At4g37920, chloroplastic [Vitis vinifera]?CBI19103.3 unnamed protein product, partial [Vitis vinifera]	15.3	16.82	18.77	35.47	39.45	37.04	21.2	16.54	12.19	8.29	14.39	15.25	5.24	6.51	5.91	9.42	8.4	9.02	6.13	6.8	6.31	4.6	5.7	5.25	5.88	6.47	5.23	5.57	6.15	7.44	6.04	6.31	7.83	4.72	9.62	5.5
VIT_219s0090g00070	XP_002281130.1 PREDICTED: vacuolar protein sorting-associated protein 22 homolog 1 [Vitis vinifera]?CBI26609.3 unnamed protein product, partial [Vitis vinifera]	6.04	6.28	6.88	18.16	9.11	13.92	6.89	4.48	5.77	5.79	6.71	6.71	9.05	9.08	9.83	9.84	7.95	8.94	7.48	7.42	8.34	8.41	8.77	7.1	12.8	11.82	10.77	12.21	11.64	10.87	12.06	10.7	11.03	12.52	11.42	10.42
VIT_208s0032g00360	XP_002265324.2 PREDICTED: protein-lysine N-methyltransferase N6AMT2 [Vitis vinifera]	3.98	3.04	2.99	8.79	7.74	5.03	4.43	4.49	3.17	5.52	4.4	4.22	4.3	4.94	5.35	4.2	5.7	6.74	6.13	6.05	4.88	6.12	5.91	3.35	9.6	5.04	6.45	7.08	6.13	4.86	5.6	4.16	6.7	4.32	5.05	9.39
VIT_211s0052g01550	XP_010656813.1 PREDICTED: protein DETOXIFICATION 16 isoform X1 [Vitis vinifera]	3.86	6.77	5.63	4.93	20.44	12.24	3.36	1.61	2.73	10.93	7.7	5.68	35.95	47.07	22.53	48.19	43.38	55.71	30.53	34.59	28.37	40.26	30.95	38.21	19.92	9.53	8.02	18.39	25.85	9.66	10.24	16.15	7.94	14.46	13.13	9.39
VIT_204s0008g05210	RVW54033.1 Transcription factor HY5 [Vitis vinifera]?RVX19727.1 Transcription factor HY5 [Vitis vinifera]	19.58	8.27	7.37	22.94	22.56	19.29	6.12	5.15	5.57	3.54	2.58	3.19	10.99	10.73	12.48	27.12	22.35	29.19	8.2	9.69	13.71	7.15	7.11	10.9	3.65	4.12	5.06	2.23	1.95	2.48	3.14	5.86	3.1	4.81	2.93	4.08
VIT_215s0045g00330	XP_002266511.1 PREDICTED: RING-H2 finger protein ATL51 [Vitis vinifera]?CBI38059.3 unnamed protein product, partial [Vitis vinifera]	0.69	0.9	1.28	1.75	1.24	3.19	0.94	0.94	1.98	0.74	1.63	2.6	9.39	10.72	11.76	13.93	9.46	11.54	6.88	7.62	9.08	9.09	6.64	9.93	7.11	7.01	7.48	5.76	6.47	7.31	6.92	8.8	15.2	11.07	13.37	10.32
VIT_211s0052g00520	CBI17871.3 unnamed protein product, partial [Vitis vinifera]	1.22	0.82	0.68	1.79	1.92	2.1	2.33	1.98	1.26	1.73	1.41	0.67	1.6	0.56	0.97	1.04	0.87	1.23	3.03	1.51	3.57	2.47	1.42	1.3	1.25	1.73	0.65	0.68	0.21	0.29	0.95	0.91	0.96	1.02	1.11	1.09
VIT_205s0020g04040	XP_002279285.1 PREDICTED: chlorophyllase-2, chloroplastic [Vitis vinifera]?CBI26305.3 unnamed protein product, partial [Vitis vinifera]	8.21	7.3	15.47	20.8	24.33	21.91	10.65	14.33	7.23	9.71	10.54	11.4	6.22	5.76	3.27	6.65	9.94	11.56	3.9	6.76	6.21	6.04	4.81	7.47	0.14	0.37	0.26	0.14	0.44	0.23	0.13	0.1	0.17	0.15	0.07	0.36
VIT_214s0108g00406	XP_002283061.1 PREDICTED: binding partner of ACD11 1 [Vitis vinifera]	9.23	14.6	13.73	23.95	27.33	29.54	16	18.05	6.21	7.38	7.67	17.02	8.54	7.38	3.02	17.27	12.4	13.35	7.68	8.18	8.49	7.46	7.49	9.84	0.65	0	0.4	0.63	0.45	1.22	0.97	0.19	2.09	1.99	0.46	1.36
VIT_217s0000g06610	XP_010663864.1 PREDICTED: probable receptor-like protein kinase At5g61350 [Vitis vinifera]	38.06	30.86	41.29	90.85	68.16	73.95	21.19	29.72	21.54	27.2	21.37	20.59	16.9	15.94	23.32	35.06	36.52	33.04	15.64	18.01	16.6	17.16	16.94	13.34	5.91	5.99	5.8	5.4	5.3	5.44	5.85	5.39	5.79	6.08	4.26	4.87
VIT_206s0080g01100	XP_010651851.1 PREDICTED: uncharacterized protein LOC100258627 [Vitis vinifera]?RVW33316.1 Protein FAM210B, mitochondrial [Vitis vinifera]?CBI28270.3 unnamed protein product, partial [Vitis vinifera]	132.44	141.19	168.5	345.91	298.84	295.81	71.9	113.41	89.2	137.59	108.53	84.02	17.28	16.86	13.71	36.05	38.49	47.17	12.67	18.27	14.11	14.53	13.59	19.44	9.52	8.54	7.72	7.98	12.13	6.23	6.34	8.85	9.36	6.72	10.85	7.27
VIT_209s0054g01030	XP_002267835.1 PREDICTED: transcription termination factor MTERF2, chloroplastic [Vitis vinifera]	1.11	0.87	0.9	1.78	3.3	1.41	3.68	1.41	1.29	0.85	2.1	1.49	2.42	1.96	1.68	2.43	2.89	3.43	2.63	2.82	2.81	1.62	1.84	3.12	1.75	2.76	1.45	2.13	3.16	2.31	1.97	2.16	3.86	3.32	3.86	2.17
VIT_212s0028g03110	XP_002275207.1 PREDICTED: probable caffeoyl-CoA O-methyltransferase At4g26220 isoform X1 [Vitis vinifera]	3.7	6.72	7.08	9.11	17.93	11.3	2.77	3.96	6.19	8.25	8.22	6.34	26.82	24.01	15.11	35.12	30.36	34.04	11.92	20.47	15.05	17.02	18.57	16.98	3.53	4.63	3.62	4.62	7.81	5	0.25	2.33	1.84	5.43	2.53	6.55
VIT_207s0255g00160	RVX23687.1 hypothetical protein CK203_000229 [Vitis vinifera]	3.86	5.36	6.75	11.74	14.48	8.09	9.23	5.11	7.41	4.89	9.29	7.55	6.43	8.22	8.41	8.29	7.71	12.75	7.97	9.49	10.62	7.04	7.23	6.38	6.58	5.55	6.36	6.85	6.63	9.89	4.72	5.87	7.41	7.04	4.46	8.42
VIT_212s0035g01080	XP_010657970.1 PREDICTED: prolycopene isomerase, chloroplastic isoform X1 [Vitis vinifera]	37.24	38.58	56.45	108.46	76.37	99.1	11.74	21	13.58	18.01	20.7	17.67	5.58	4.94	5.03	11.66	12.8	11.63	3.99	3.6	3.51	3.53	3.05	3.92	3.43	2.4	2.88	2.73	3.75	3.12	2.89	2.55	2.89	4.28	2.96	3.28
VIT_206s0004g06170	XP_002280087.1 PREDICTED: uncharacterized protein LOC100265554 [Vitis vinifera]	79.75	66.41	119.71	215.52	115.07	219.68	45.25	77.9	54.42	111.9	71.58	73.23	16.26	15.34	10.59	26.29	25.16	29.45	13.05	10.98	11.97	15.02	11.88	13.18	2.99	2.82	1.29	1.61	3.65	2.7	2.18	1.77	2.3	2.77	0.85	1.82
VIT_206s0080g00570	XP_010651876.1 PREDICTED: suppressor protein SRP40 [Vitis vinifera]?RVW33476.1 hypothetical protein CK203_096602 [Vitis vinifera]	14.45	17.95	22.12	38.04	44.1	33.26	11.99	13.79	10.04	10.47	9.81	5.3	0	0	0	0	0	0	0	0	0	0	0	0	0	0	0	0	0	0	0	0	0	0	0	0
VIT_218s0001g00560	XP_002284805.2 PREDICTED: probable alpha-amylase 2 [Vitis vinifera]?XP_010664096.1 PREDICTED: probable alpha-amylase 2 [Vitis vinifera]?CBI18895.3 unnamed protein product, partial [Vitis vinifera]	8.08	8.56	11.92	16.45	29.13	15.35	7.35	10.54	7.46	8.35	11.12	10.88	18.47	18.65	21.35	28.37	42.41	18.72	12.47	14.23	12.82	17.1	20.49	13.03	12.57	10.69	11.06	10.66	16.23	10.3	10.08	9.88	11.47	14.67	13.05	14.01
VIT_213s0067g01840	XP_002277114.1 PREDICTED: ferritin-3, chloroplastic [Vitis vinifera]?CBI25427.3 unnamed protein product, partial [Vitis vinifera]	98.42	71.53	135.25	210.52	160.27	258.18	67.83	87.09	73.56	114.81	102.84	182.38	97.7	108	73.76	211.66	178.83	152.93	72	96.54	128.04	127.35	93.78	136.04	131.43	133.44	111.6	130.39	126.56	117.43	68.5	101.02	73.77	110.1	96.38	141.69
VIT_218s0001g08430	XP_002285511.1 PREDICTED: branched-chain-amino-acid aminotransferase 2, chloroplastic [Vitis vinifera]?CBI19345.3 unnamed protein product, partial [Vitis vinifera]	3.2	4.75	4.25	8.43	9.14	7.93	2.29	4.8	2.47	4.11	4.89	3.17	10.14	6.96	6.94	16.71	16.85	22.36	8.94	13.69	14.76	11.44	11.78	16.82	3.46	4.86	8.05	6.5	9.01	5.79	7.79	9.9	8.38	3.18	15.54	6.02
VIT_202s0012g01060	XP_002278544.1 PREDICTED: protein ABCI7, chloroplastic [Vitis vinifera]?XP_019080047.1 PREDICTED: protein ABCI7, chloroplastic [Vitis vinifera]?XP_019080050.1 PREDICTED: protein ABCI7, chloroplastic [Vitis vinifera]	7.95	5.65	4.97	11.54	15.91	10.93	5.21	5.2	3.57	3.67	8.9	3.26	5.04	3.51	2.8	5.62	5.12	4.25	3.07	3.59	4.35	3.77	2.26	3.57	2.06	7.13	4.32	3.1	2.95	4.87	2.73	3.04	3.6	1.5	2.97	1.98
VIT_211s0103g00380	0	3.96	3.27	2.54	5.21	11.79	3.53	1.47	4.25	4.1	7.8	8.96	5	72.8	100.35	49.86	104.95	101.66	86.88	41.87	34.3	27.59	40.64	52.09	53.88	73.61	84.77	59.03	65.35	99.08	82.08	127.93	86.51	139.69	108.34	126.02	76.69
VIT_211s0118g00610	XP_002268107.1 PREDICTED: uncharacterized methyltransferase At2g41040, chloroplastic [Vitis vinifera]?CBI25579.3 unnamed protein product, partial [Vitis vinifera]	41.29	47.64	64.63	102.82	108.89	118.49	35.78	42.71	38.95	34.13	39.65	32.74	10.67	11.33	11.85	15.71	18.34	18.25	9.84	9.63	9.26	9.18	8.51	9.78	15.5	16.92	14.16	14.07	14.96	11.8	15.15	15.21	18.04	16.47	14.95	17.85
VIT_208s0007g04380	XP_002264613.1 PREDICTED: polyadenylate-binding protein 7 [Vitis vinifera]?CBI30200.3 unnamed protein product, partial [Vitis vinifera]	2.12	1.76	1.42	3.13	6.1	1.83	2.17	1.88	1.37	2.53	3.05	1.76	1.16	0.73	1.08	0.53	0.42	0.83	1.07	0.59	0.68	0.82	0.8	0.98	1.4	0.68	1.29	1.15	0.95	1.36	1.4	0.42	0.55	1.52	0.49	1.49
VIT_201s0026g01340	XP_019076242.1 PREDICTED: glutathione S-transferase U17 [Vitis vinifera]?RVW82407.1 Glutathione S-transferase U17 [Vitis vinifera]	86.73	57.99	72.36	191.91	114.08	140.06	40.12	37.6	43.19	34.52	34.8	55.17	14.61	16.12	27.07	51.18	61.46	82.05	12.1	19.93	27.43	24.4	20.83	31.15	0.32	0.95	0.18	0.21	0.07	0	0.25	0.24	1.14	0.22	0	0.28
VIT_207s0031g02510	CBI21603.3 unnamed protein product, partial [Vitis vinifera]	18.76	18.7	28.75	46.56	35.82	51.67	13.77	17.46	11.51	11.49	10.03	14.42	7.02	9.35	5.87	12.59	13.51	17.03	7.65	6.62	5.32	6.99	4.91	8.37	5.7	4.62	5.88	6.58	4.84	5.31	5.45	4.7	4.11	4.66	6.23	5.89
VIT_218s0001g05930	XP_002275897.1 PREDICTED: pentatricopeptide repeat-containing protein At1g71460, chloroplastic [Vitis vinifera]	2.54	2.91	2.59	4.98	7.21	4.43	3.69	2.82	1.68	2.86	2.68	1.86	1.74	3.62	2.29	3.36	2.46	2.87	2.18	2.55	2.53	2	2.59	2.51	1.79	1.55	0.97	1.85	1.32	0.91	1.44	2.57	1.44	1.31	2.04	1.39
VIT_211s0052g01540	XP_002270870.2 PREDICTED: protein DETOXIFICATION 16 isoform X1 [Vitis vinifera]	2.1	1.76	3.22	2.03	5.26	8.98	0.92	3.64	1.84	1.22	3.03	2.32	7.85	7.79	7	19.1	10.42	18.35	5.81	9.45	4.19	6.99	6.93	6.11	11.71	13.88	15.28	17.41	11.61	17.12	18.01	20.34	24.56	23.83	25.62	16.27
VIT_207s0005g04220	XP_002273136.1 PREDICTED: cysteine-rich repeat secretory protein 3 isoform X1 [Vitis vinifera]	0.73	0.37	0.8	1.64	0.83	1.47	0.7	0.84	1.14	1.63	0.55	1.71	1.4	2.23	1.96	2.52	2.23	2.61	2.09	2.31	2.11	1.75	2.23	2.18	2.7	2.29	2.13	3	4.06	4.27	4.62	3.31	5.68	3.5	2.83	6.15
VIT_215s0021g00250	XP_002263419.1 PREDICTED: uncharacterized protein LOC100259890 [Vitis vinifera]?CBI16746.3 unnamed protein product, partial [Vitis vinifera]	3.18	1.47	3.03	5.79	7.83	3.29	1.46	2.88	3.66	3.31	2.69	3.09	0.55	1.93	1.1	2.55	1.57	3.51	1.34	1.01	1.9	1.64	1.91	2	0.74	1.36	1.27	1.88	1.15	1.39	2.07	1.8	2.58	0.86	1.4	1.08
VIT_206s0061g01210	CBI17091.3 unnamed protein product, partial [Vitis vinifera]	11.79	8.69	8.77	19.69	19.93	19.42	10.57	9.35	13.9	10.71	14.41	10.24	2.81	3.18	4.36	4.88	5.97	5.91	2.08	2.46	2	2.69	2.83	2.3	7.09	6.56	12.06	6.7	5.25	6.75	3.8	5.62	2.57	5.44	2.17	8.1
VIT_205s0077g01310	XP_010649532.1 PREDICTED: 3-oxo-Delta(4,5)-steroid 5-beta-reductase-like [Vitis vinifera]?RVW39933.1 3-oxo-Delta(4,5)-steroid 5-beta-reductase [Vitis vinifera]?RVW99196.1 3-oxo-Delta(4,5)-steroid 5-beta-reductase [Vitis vinifera]	0.99	0.7	0.97	0.93	1.96	2.48	0.5	0.96	0.72	1.47	0.91	2.04	2.18	1.61	1.63	3.59	5.58	4.49	1.95	3.18	1.8	2.15	2.58	2.91	18.78	21.66	21.13	19.58	25.95	19.56	21.95	24.92	33.43	19.73	26.65	20.99
VIT_201s0026g00670	XP_002268027.1 PREDICTED: protein PLASTID REDOX INSENSITIVE 2 [Vitis vinifera]?CBI32096.3 unnamed protein product, partial [Vitis vinifera]	11.79	12.26	8.15	23.83	21.42	19.09	25.34	6.7	6.3	11.16	14.31	5.54	9.25	9.14	6.59	5.22	7.58	5.72	9.73	6.31	5.08	5.27	6.37	7.33	7.05	5.01	7.05	4.87	5.22	7.82	5.9	2.74	6.49	4.96	3.59	4.94
VIT_207s0005g04400	XP_002271666.1 PREDICTED: photosystem II reaction center PSB28 protein, chloroplastic [Vitis vinifera]?CBI37196.3 unnamed protein product, partial [Vitis vinifera]	26.06	21.62	24.63	58.02	40.24	45.73	13.25	13.76	15.13	19.32	17.45	10.47	4.31	4.34	3.94	7.88	8.14	7.11	2.54	2.1	2.92	2.52	2.67	4	2.03	1.07	1.24	1.3	1.31	1.5	0.82	1.31	1.43	0.87	1.44	1.4
VIT_215s0048g02540	XP_010661499.1 PREDICTED: two-component response regulator-like PRR95 isoform X1 [Vitis vinifera]	27.01	19.54	29.72	44.12	61.51	48.36	25.11	42.77	23.72	49.58	43.91	49.17	5.35	5.22	4.62	9.66	10.18	11.84	6.88	9.17	8.34	9.35	9.61	12.46	3.82	4.17	3.71	4.75	4.74	5.88	8.92	5.58	7.73	4.63	10.33	5.11
VIT_204s0008g05810	XP_002285286.1 PREDICTED: NADP-dependent glyceraldehyde-3-phosphate dehydrogenase [Vitis vinifera]?XP_034684304.1 NADP-dependent glyceraldehyde-3-phosphate dehydrogenase-like [Vitis riparia]?RVW65283.1 NADP-dependent glyceraldehyde-3-phosphate dehydrogenase [Vitis vinifera]?CBI21073.3 unnamed protein product, partial [Vitis vinifera]	5.98	4.96	5.39	9.82	14.92	8.34	4.62	5.47	4.85	9.49	7.46	6.65	24.15	24.4	25.56	36.65	31.79	37.82	20.74	23.18	21.54	25.42	31.86	30.39	44.92	38.8	32.36	43.62	45.16	41.12	43.28	40.3	49.44	46.47	55.2	47.75
VIT_213s0064g00860	XP_002278849.1 PREDICTED: nuclear transcription factor Y subunit A-1 [Vitis vinifera]	13.22	18.33	18.63	29.61	38.67	30.78	11.81	13.11	7.74	13.66	10.7	10.06	9.11	8.6	8.09	14.42	17.03	20.56	9.9	9.96	6.66	6.25	8.46	7.68	14.83	14.87	10.98	19.18	19.21	14.12	18.9	12.31	20.41	15.72	29.49	18.3
VIT_213s0067g02090	XP_002278231.1 PREDICTED: protein RETICULATA-RELATED 5, chloroplastic [Vitis vinifera]	28.93	27.72	33.81	58.08	46.17	75.17	14.25	17.42	12.82	16.73	13.74	17.65	4.52	5.23	5.28	8.02	6.21	8	4.12	3.94	3.72	4.73	3.52	4.17	4.98	3.75	5.78	3.62	3.63	5.69	6.54	5.17	5.57	3.89	5.35	4.56
VIT_200s0259g00190	RVW33646.1 Nudix hydrolase 2 [Vitis vinifera]	25.4	27.68	24.85	73.5	40.36	38.48	16.11	19.77	21.05	7.5	20.15	9.31	7.96	8.54	8.19	14.44	9.67	13.56	10.69	13.93	14.55	7.11	7.44	10.74	18.13	12.1	6.99	8.11	13.18	12.97	9	9.56	18.51	6.31	7.05	6.24
VIT_200s0525g00050	XP_002263785.2 PREDICTED: DUF21 domain-containing protein At2g14520 [Vitis vinifera]?XP_034692273.1 DUF21 domain-containing protein At2g14520-like [Vitis riparia]?CBI41048.3 unnamed protein product, partial [Vitis vinifera]	2.84	2.94	3.86	5.81	10.7	5.11	0.95	2.47	1.51	2.86	3	2.69	11.52	8.61	5.47	12.87	11.16	8.79	5.98	4.9	5.72	6.94	6.14	6.6	2.5	1.42	2.16	5.01	4.02	2.77	1.4	1.76	2.35	2.43	3.63	2.46
VIT_218s0001g04590	XP_010664278.1 PREDICTED: pentatricopeptide repeat-containing protein At4g18520 [Vitis vinifera]	0.92	0.82	1.12	1.62	2.21	1.93	2.42	1.38	1.28	0.69	1.07	0.82	0.92	1.35	0.56	1.27	1.17	1.13	1.05	0.72	0.92	0.83	0.77	0.93	0.88	0.9	0.74	0.89	0.63	0.46	0.77	0.88	1	0.99	0.93	0.97
VIT_202s0033g00260	CAN69630.1 hypothetical protein VITISV_028545 [Vitis vinifera]	2	1.36	2.11	1.67	5.49	2.27	1.83	3.56	0.64	3.94	1.75	3.22	271.31	225.99	207.06	80.51	59.91	72.69	141.94	133.2	63.75	168.26	147.93	150.04	32.16	27.63	21.16	30.65	20.44	24.08	18.98	33.21	24.35	29.18	18	37.59
VIT_217s0000g00720	CBI15721.3 unnamed protein product, partial [Vitis vinifera]	7.47	8.25	8.79	17.61	19.37	12.18	9.07	5.67	7.91	5.54	11.74	11.15	12.65	13.72	7.55	15.1	13.2	14.87	8.89	4.39	7.85	8.34	11.35	10.81	14.35	16.65	13.32	15.82	15.9	12.45	10.77	15.85	11.7	17.96	25.22	17.78
VIT_217s0000g00110	XP_002284699.1 PREDICTED: uncharacterized protein LOC100259528 [Vitis vinifera]	57.7	49.91	74.05	140.68	87.27	129.16	45.28	56.83	34.57	54.58	52.34	34.44	13.8	13.1	10.54	19.03	22.48	18.17	12.78	13.33	10.38	13.59	10.54	13.06	5.42	3.95	4.37	3.22	2.78	3.13	2.9	3.77	4.81	3.9	3.99	5.1
VIT_212s0028g02170	XP_019079133.1 PREDICTED: uncharacterized protein LOC100243760 [Vitis vinifera]?CBI21985.3 unnamed protein product, partial [Vitis vinifera]	36.73	46.72	45.69	93.3	79.08	84.33	28.25	33.39	31.18	31.51	29.58	33.74	11.01	13.18	9.18	14.24	19.46	17.2	9.54	12.83	10.22	10.85	11.38	11.14	10.87	11.21	9.11	12.06	8.79	10.8	9.97	7.24	11.15	11.35	11.2	11.04
VIT_204s0008g01290	XP_002279283.1 PREDICTED: putative GATA transcription factor 22 [Vitis vinifera]?CBI20665.3 unnamed protein product, partial [Vitis vinifera]	73.78	87.25	80.23	186.68	139.88	147.34	79.15	74.5	64.56	75.89	63.34	56.57	7.4	8.71	8.79	20.98	23.58	27.77	3.64	4.91	3.15	4.52	3.21	3.77	0.06	0.07	0	0.37	0	0.37	0.48	0.29	0.19	0.21	0.13	0.2
VIT_203s0038g04700	CBI37662.3 unnamed protein product, partial [Vitis vinifera]	35.21	43.78	36.66	83.72	68.67	74.8	19.11	31.99	24.93	37.59	43.82	25.39	24.9	27.5	34.47	33.59	31.5	32.17	18.58	22.83	23.23	26.17	28.14	22.99	20.27	19.36	19.78	23.27	22.68	27.62	16.08	20.25	13.1	27.62	14.76	24.84
VIT_216s0050g02540	XP_002267886.1 PREDICTED: bidirectional sugar transporter SWEET3 [Vitis vinifera]?XP_034711762.1 bidirectional sugar transporter SWEET3 [Vitis riparia]?CBI22544.3 unnamed protein product, partial [Vitis vinifera]	10.91	20.88	18.39	24.02	39.1	38.47	6.11	12.93	10.34	18.61	26.13	8.3	28.01	24.95	17.72	31.11	33.87	28	27.18	29.67	35.26	21.54	21.42	19.41	7.75	7.77	4.74	4.85	9.5	7.78	25.4	8.89	24.6	12.1	19.92	6.33
VIT_200s0187g00200	CBI33109.3 unnamed protein product, partial [Vitis vinifera]	4.94	3.64	5.76	9.09	9.92	9.27	7	6.72	5.26	6.78	5.47	5.21	7.22	7.9	7.11	8.68	8.69	8.57	8.52	8.53	10.75	6	7.35	9.53	7.73	8.19	5.67	5.61	7.93	7.57	7.87	5.7	6.49	5.01	5.52	5.03
VIT_211s0016g03890	XP_002280953.1 PREDICTED: probable chlorophyll(ide) b reductase NYC1, chloroplastic [Vitis vinifera]?CBI28069.3 unnamed protein product, partial [Vitis vinifera]	46.84	36.16	60.38	101.8	77.15	109.12	40.09	67.8	37.03	52.43	56.26	72.68	8.83	8.58	9.52	13.55	17.19	11.75	16.39	17.48	12.68	16.43	15.28	20.01	10.53	11.33	7.99	9.67	10.36	8.14	8.83	7.23	8.85	13.03	12.06	17.21
VIT_216s0039g02530	XP_002275188.2 PREDICTED: uncharacterized protein LOC100263114 [Vitis vinifera]?CBI26567.3 unnamed protein product, partial [Vitis vinifera]	355.81	323.6	451.18	690.11	675.99	845.58	153.03	313.86	218.42	382.01	358.85	281.81	34.42	35.19	32.68	77.09	81.32	83.21	21.21	28.71	18.06	28.18	24.43	32.49	2.9	5.26	2.02	2.27	3.71	3.05	2.26	3.36	2.02	2.78	2.74	3.43
VIT_207s0129g01090	CBI33772.3 unnamed protein product, partial [Vitis vinifera]	10.51	12	14.51	19.69	26.77	27.8	7.96	15.1	11.63	16.09	15.77	12.31	14.66	13.44	8.18	20.94	18.6	16.04	14.58	14.75	17.48	13.49	13.23	15.29	5.63	6.62	5.03	5.96	10.87	5.47	10.38	9.84	14.97	7.58	17.87	11.4
VIT_211s0206g00110	XP_003633162.3 PREDICTED: lysosomal Pro-X carboxypeptidase [Vitis vinifera]?CBI18675.3 unnamed protein product, partial [Vitis vinifera]	6.61	11.01	12.62	18.81	23.66	17.63	2.74	5.51	3.92	16.22	16.58	9.56	4.33	4.33	4.15	5.17	6.07	6.61	5.98	4.92	11.15	7.67	3.96	6.21	2.01	1.44	2.1	2.15	2.26	1.64	0.86	1.44	0.83	1.21	0.67	0.57
VIT_218s0001g00690	XP_019071736.1 PREDICTED: glutathione S-transferase PARB [Vitis vinifera]?XP_034674830.1 glutathione S-transferase PARB-like [Vitis riparia]?RVW51042.1 Glutathione S-transferase PARB [Vitis vinifera]?CAN69111.1 hypothetical protein VITISV_031837 [Vitis vinifera]?CBI18904.3 unnamed protein product, partial [Vitis vinifera]	64.04	64.05	79.82	140.72	124.14	140.09	45.76	47.82	34.61	47.18	44.54	30.93	33.98	39.39	35.66	50.06	53.75	51.06	26.62	27.16	19.26	25.27	30.46	23.35	18.15	16.82	11.21	17.5	19.76	14.27	15.91	14.15	18.4	20.21	17.83	14.62
VIT_201s0011g00850	XP_002272012.1 PREDICTED: uncharacterized protein LOC100252601 isoform X1 [Vitis vinifera]?CAN63830.1 hypothetical protein VITISV_009128 [Vitis vinifera]?CBI27254.3 unnamed protein product, partial [Vitis vinifera]	104.44	107.81	110.7	237.74	197	189.18	48.87	78.15	61.9	92.53	100.68	88.49	8.74	9.74	8.36	17.42	22.65	26.49	4.8	9.33	7.17	6.41	6.54	10.19	1.74	1.32	1.85	1.3	1.61	2.82	1.58	1.76	1.08	2.16	1.55	1.11
VIT_217s0000g04030	XP_010663575.1 PREDICTED: carbon catabolite repressor protein 4 homolog 3 [Vitis vinifera]?CBI15424.3 unnamed protein product, partial [Vitis vinifera]	18.08	15.11	17.14	35.91	28.52	30.79	7.49	12.35	13.01	12.66	10.8	11.32	1.94	2.03	1.48	5.63	3.38	3.07	1.43	2.26	2.1	1.58	1.07	1.42	1.24	1.2	0.64	0.84	0.5	1.03	0.88	0.64	0.8	0.57	0.81	0.79
VIT_212s0059g02670	XP_002281003.2 PREDICTED: beta-amylase [Vitis vinifera]	4.23	3.42	2.25	5.88	6.37	6.77	7.88	4.78	4.51	2.81	4.85	2.65	0.81	1.01	1.62	1.39	1.3	1.17	1.39	1.31	1.43	0.76	0.95	1.04	2.22	1.68	1.44	1.87	1.78	2.53	1.7	1.8	1.36	2.48	0.89	2.05
VIT_215s0021g01880	XP_010661380.1 PREDICTED: homeobox-leucine zipper protein HAT4 [Vitis vinifera]?RVW32292.1 Homeobox-leucine zipper protein HAT3 [Vitis vinifera]?RVW84502.1 Homeobox-leucine zipper protein HAT3 [Vitis vinifera]	12.38	10.18	9.47	17.71	16.48	26.87	12.03	16.36	7.2	13.55	8.67	7.68	7.63	5.12	4.73	12.54	9.13	21.28	4.97	5.45	4.45	4.61	6.1	6.96	6.02	10.19	9.41	10.14	12.7	10.25	17.29	12.5	11.98	7.25	17.27	11.28
VIT_206s0004g06220	XP_002279594.1 PREDICTED: sodium-dependent phosphate transport protein 1, chloroplastic [Vitis vinifera]?CBI15989.3 unnamed protein product, partial [Vitis vinifera]	11.15	12.23	17.77	21.42	26.99	24.87	13.78	20.69	11.77	16.68	18.56	21.62	2.19	2.52	1.17	2.69	4.59	4.95	2.62	3.36	2.84	3.42	2.95	3.91	4.36	5.66	4.48	5.94	6.48	4.35	5.24	6.69	5.75	7.38	6.62	9.33
VIT_206s0004g00970	XP_002283403.1 PREDICTED: dirigent protein 19 [Vitis vinifera]	0.99	3.55	3.38	6.42	4.11	4.75	2.71	2.74	3.51	5.92	1.56	2.89	127.06	136.26	141.38	95.94	66.21	103.93	110.55	78.76	61.34	120.6	99.38	107.35	35.45	29.3	25.35	33.53	35.74	39.02	31.18	36.49	50.89	47.5	55.11	57.58
VIT_214s0006g01240	CBI33521.3 unnamed protein product, partial [Vitis vinifera]	13.6	18.33	16.01	35.29	30.87	25.23	18.65	13.28	22.5	24.95	17.41	20.42	11.75	13.99	12.14	17.02	10.33	19.65	10.11	14.13	14.88	13.25	8.42	11.1	7.27	7.28	5.91	6.02	7.96	5.75	7.38	7.5	9.87	7.55	9.35	5.42
VIT_200s1682g00010	CBI25930.3 unnamed protein product, partial [Vitis vinifera]	61.88	66.24	52.89	153.81	82.76	100.53	77.15	75.16	59.76	53.87	60.44	39.62	11.64	19.04	22.62	27.64	32.61	39.02	14.67	14.81	6.47	9.36	21.54	14.33	1.3	0.22	1.59	2.51	1.13	0.52	1.17	0.97	0.93	0.75	0.23	0
VIT_217s0000g03030	CBI15516.3 unnamed protein product, partial [Vitis vinifera]	6.51	8.28	8.9	12.78	18.48	14.57	6.89	6.7	4.9	5.06	6.89	6.32	4.41	5.31	4.53	6.64	7.17	6.2	4.65	5.34	7.23	5.28	4.1	4.93	3.73	4.68	3.34	5.12	4.35	4.19	5.44	4.02	6.57	5.28	5.64	4.42
VIT_219s0015g00190	XP_010644552.1 PREDICTED: zinc transporter 11 [Vitis vinifera]	1.22	1.58	1.83	3.71	3.11	2.08	1.91	2.01	2.04	5.03	3.19	3.44	1.54	1.54	1.02	0.81	1.18	0.47	0.59	0.55	0.64	0.99	0.7	0.45	5.95	7.14	6.26	6.81	7.26	4.01	7.42	6.34	9.27	10.25	11.64	6.62
VIT_216s0022g00470	XP_002267934.1 PREDICTED: peroxisomal membrane protein 11B [Vitis vinifera]?RVW78928.1 Peroxisomal membrane protein 11-4 [Vitis vinifera]?CBI24599.3 unnamed protein product, partial [Vitis vinifera]	52.34	57.35	61.81	111.06	98.9	115.37	22.39	55.03	37.38	58.33	38.63	48.94	4.56	6.51	3.45	10.65	12.07	15.02	0.69	1.41	1.48	2.07	0.85	3.22	0	0	0	0	0	0.11	0	0	0	0.14	0	0
VIT_216s0098g00900	XP_003634174.1 PREDICTED: two-component response regulator-like APRR5 isoform X1 [Vitis vinifera]	7.8	5.93	10.48	16.5	19.22	13.27	10.04	9.24	6.11	11.11	11.44	16.32	4.82	3.26	3.57	7.34	6.54	8.49	4.09	4.82	5.55	4.39	3.42	5.18	9.48	8.95	6.51	7.65	11.09	11.44	22.07	11.1	20.38	10.63	27.24	11.99
VIT_210s0003g03090	CBI30853.3 unnamed protein product, partial [Vitis vinifera]	68.85	57	68.51	145.39	109.17	110.16	44.38	57.73	43.35	59.44	59.24	39.84	23.09	19.85	20.48	37.74	39.63	55.26	18.24	23.72	16.99	19.16	19.72	20.61	7.53	8.94	6.04	7.1	8.65	6.28	5.19	7.48	12.33	7.51	13.77	6.87
VIT_202s0025g03140	XP_002273800.3 PREDICTED: WAT1-related protein At1g43650 [Vitis vinifera]?CBI34638.3 unnamed protein product, partial [Vitis vinifera]	9.59	13.7	15.91	21.5	28.27	24.97	5.02	10.07	9.64	15.15	12.36	11.77	38.03	38.96	19.84	54.04	50.9	44.69	19.14	26.98	23.03	29.11	29.64	33.82	0.43	2.09	0.81	1.99	1.97	1.85	0.05	1.29	0.6	0.68	1.72	1.1
VIT_212s0059g01150	XP_002273536.1 PREDICTED: uncharacterized protein LOC100241486 [Vitis vinifera]?CBI28846.3 unnamed protein product, partial [Vitis vinifera]	25.43	23.3	30.26	46.19	50.88	49.33	14.09	20.79	15.63	19.14	16.08	16.94	5.2	5.83	4.49	6.97	11.07	10.37	3.03	4.48	4.4	3.57	2.68	4.29	1.02	2.37	0.45	1.31	1.51	1.17	1.15	1.32	1.22	1.43	2.17	0.9
VIT_205s0077g02100	XP_002270507.1 PREDICTED: uncharacterized protein LOC100261891 [Vitis vinifera]?RVW99206.1 hypothetical protein CK203_019044 [Vitis vinifera]?CBI22980.3 unnamed protein product, partial [Vitis vinifera]	3.5	2.18	2.67	3.34	9.13	3.59	4.07	1.99	1.14	1.49	2.01	1.84	3.48	3.73	2.84	7.46	9.2	8.05	4.31	3.49	2.97	3.82	4.91	6.15	5.95	3.1	2.66	5.17	4.48	3.92	3.58	5.24	2	7	5.89	6.9
VIT_206s0004g01220	XP_002283329.1 PREDICTED: probable plastid-lipid-associated protein 12, chloroplastic [Vitis vinifera]?CBI16461.3 unnamed protein product, partial [Vitis vinifera]	17.54	24.56	31.8	47.41	46.79	45.72	13.77	34.69	25.49	41.69	37.36	31.05	4.3	2.53	1.97	5.58	4.38	6.57	2.01	3.96	2.43	2.67	2.25	4.42	0.39	0.27	0.14	0.26	0.38	0.3	0.3	0.67	0.26	0.62	0.37	0.16
VIT_204s0008g05190	CBI21017.3 unnamed protein product, partial [Vitis vinifera]	13.16	13.27	14.31	24.57	27.45	24.79	16.46	16.84	15.07	11.21	13.16	19.54	10.45	11.32	11.38	13.69	15.9	14.13	8.8	14.06	13.11	11.69	10.08	14.69	10.97	10.72	10.81	11.15	13.63	11.1	15.36	10.88	12.84	10.88	18.47	11.36
VIT_216s0050g00750	RVX01906.1 Short-chain dehydrogenase TIC 32, chloroplastic [Vitis vinifera]	82.65	78.08	94.81	161.49	146.21	170.45	64.07	84.91	70.16	55.58	55.61	71.77	12.63	10.8	10.73	23.02	30.37	32.34	8.5	13.83	9.07	8.77	6.91	11.48	10.14	8.89	5.99	9.38	9.4	6.35	5.92	7.25	7.71	13.2	10.14	8.62
VIT_209s0002g02620	XP_002281330.2 PREDICTED: jacalin-related lectin 19 [Vitis vinifera]?CBI35989.3 unnamed protein product, partial [Vitis vinifera]	6.26	10.02	9.57	10.87	19.75	18.87	8.69	5.67	7.92	13.39	10.65	9.98	50.05	44.13	28.28	72.98	57.43	46.03	33.81	42.19	41.38	35.89	37.97	49.28	20.2	23.12	16.31	23.5	34.01	23.33	30.36	28.82	35.56	31.07	60.42	38.88
VIT_212s0059g01160	XP_002271026.1 PREDICTED: uncharacterized protein LOC100249947 [Vitis vinifera]?XP_034702590.1 uncharacterized protein LOC117927246 [Vitis riparia]?CBI28847.3 unnamed protein product, partial [Vitis vinifera]	6.49	9.71	5.52	12.18	17.89	11.19	13.05	7.36	6.33	5.97	6.93	6.62	6.11	5.87	5.82	4.67	7.81	8.81	5.85	6.86	6.73	4.94	3.91	5.55	6.23	4.06	2.44	5.63	4.4	6.26	5.06	3.97	7.84	6.16	5.54	6.42
VIT_217s0000g04680	XP_002268894.1 PREDICTED: serine protease SPPA, chloroplastic [Vitis vinifera]	25.44	28.49	33.95	51.06	61.91	52.4	10.59	17.37	12.72	13.2	16.17	15.15	10.4	11.63	9.66	12.7	18.18	16.23	9.22	8.66	7.86	8.68	8.75	8.33	5.54	7.36	6.28	7.37	7.17	5.69	5.84	6.46	6.43	8.73	8.69	6.33
VIT_208s0056g00180	XP_002266077.1 PREDICTED: protein LURP-one-related 8 [Vitis vinifera]?RVW29792.1 Protein LURP-one-related 8 [Vitis vinifera]?CAN65231.1 hypothetical protein VITISV_007600 [Vitis vinifera]?CAQ58606.1 unknown gene [Vitis vinifera]?CAQ58630.1 Unknown gene [Vitis vinifera]	21.04	14.96	26.8	36.85	39.02	41.3	18.71	21.59	11.81	16.61	15.35	24.11	12.22	9.5	13.33	18.61	21.75	14.34	21.51	13.9	18.08	16.12	14.91	17.08	49.23	47.94	29.73	47.73	68.1	43.05	117.18	63.77	76.33	48.19	100.18	40.7
VIT_213s0106g00500	XP_002264164.1 PREDICTED: uncharacterized protein LOC100265361 [Vitis vinifera]	8.37	10.15	10.31	16.59	21.14	15.96	14.58	9.07	7.03	7.99	10.75	8.12	2.63	3.53	3.23	3.88	4.29	3.79	3.15	3.27	3.06	4.24	3.09	2.87	4.09	3.48	4.5	4.47	3.8	3.84	2.56	1.81	1.88	5.22	2.82	3.35
VIT_210s0003g00960	XP_003632985.1 PREDICTED: GDSL esterase/lipase At5g45920 [Vitis vinifera]?XP_010655493.1 PREDICTED: GDSL esterase/lipase At5g45920 [Vitis vinifera]?CBI30659.3 unnamed protein product, partial [Vitis vinifera]	7.87	7.04	7.65	14.88	13.32	13.84	8.28	7.57	4.54	8.36	7.89	5.27	21.75	21.35	20.6	27.66	31.52	26.06	16.78	26.58	18.11	17.79	27.05	22.02	21.64	23.08	15.85	21.2	28.12	20.86	34.31	20.21	40.27	24.62	45.55	22.34
VIT_203s0038g02390	XP_002278689.1 PREDICTED: ubiquitin-conjugating enzyme E2 28 [Vitis vinifera]?XP_034681373.1 ubiquitin-conjugating enzyme E2 28-like [Vitis riparia]?RVW96642.1 Ubiquitin-conjugating enzyme E2 28 [Vitis vinifera]?CAN73628.1 hypothetical protein VITISV_026640 [Vitis vinifera]?CBI37874.3 unnamed protein product, partial [Vitis vinifera]	88.78	116.64	91.91	199.92	148.14	200.25	62.29	68.09	56.79	85.84	103.75	75.86	113.1	119.92	137.64	164.97	148.37	129.19	132.01	106.84	77.01	81.81	106.72	78.63	91.6	76.08	73.41	94.72	124.13	105.94	83.94	91.64	104.35	119.86	117.91	115.53
VIT_200s2750g00010	RVX08088.1 Phosphatidate cytidylyltransferase 1 [Vitis vinifera]	2.73	2.3	2.24	5.36	6.52	1.77	3.45	2.1	2.89	2.64	2.31	2.75	6.13	5	4.26	5.53	7.17	7.57	7.1	5.45	5.54	7.99	6.96	8.09	2.92	4.02	3.21	3.03	3.06	3.5	3.18	2.22	2.03	2.67	5.58	4.63
VIT_216s0050g00910	XP_002272620.2 PREDICTED: protein DETOXIFICATION 35 [Vitis vinifera]	5.65	4.92	5.33	10.78	9.38	9.2	2.11	2.72	4.05	7.95	3.85	5.27	7.22	14.74	9.11	23.16	26.12	42.01	3.1	5.01	3.09	7.37	5.12	4.32	0.32	0.17	0.05	0	0.06	0.31	0.71	0.19	0.27	0.11	0.11	0.5
VIT_218s0072g00120	XP_003634524.1 PREDICTED: light-harvesting complex-like protein OHP2, chloroplastic [Vitis vinifera]	50.48	49.9	66.02	129.66	69.42	106.19	31.8	50.32	39.48	40.73	42.74	42.44	11.92	12.1	10.97	16.39	17.71	16.22	9.38	9.29	11.62	11.44	11.1	9.37	3.62	3.75	3.62	3.63	3.18	3.67	2.34	5.1	3.13	3.67	3.05	4.4
VIT_201s0011g02710	CAN62391.1 hypothetical protein VITISV_039481 [Vitis vinifera]?CAN80944.1 hypothetical protein VITISV_014657 [Vitis vinifera]	123.6	130.3	168.72	228.4	229.54	322.59	57.7	102.11	88.63	175.85	166.84	97.07	539.36	554.81	457.39	897.53	652.05	564.45	569.17	460.67	509.67	552.68	494.81	559.54	178.78	254.15	128.71	191.76	343.23	190.18	357.79	245.83	290.55	187.96	333.34	286.01
VIT_214s0083g00070	XP_002283351.1 PREDICTED: uncharacterized protein LOC100242947 [Vitis vinifera]?XP_010660495.1 PREDICTED: uncharacterized protein LOC100242947 [Vitis vinifera]?XP_019080823.1 PREDICTED: uncharacterized protein LOC100242947 [Vitis vinifera]?CBI16853.3 unnamed protein product, partial [Vitis vinifera]	77.02	81.92	108.43	172.62	133.77	185.76	54.68	71.46	65.85	69.45	61.73	73.62	16	17.62	15.29	32.72	39.45	36.51	13.35	17.43	15.66	13.37	13.34	15.9	4.16	4.81	2.44	3.39	3.94	3.83	4.37	2.77	5.01	2.51	4.97	3.36
VIT_214s0030g01300	CBI34242.3 unnamed protein product, partial [Vitis vinifera]	14.42	21.73	28.48	36.79	40.95	42.91	8.35	20.39	14.7	18.94	28.34	18.53	105.73	95.51	50.03	126.33	119.5	70.52	101.67	110.83	96.99	80.43	85.95	97.03	2.99	8.43	4.18	9.6	13.13	4.7	14.1	14.63	19.59	10.86	17.36	15.54
VIT_210s0116g00530	XP_002267414.1 PREDICTED: thiamine thiazole synthase 2, chloroplastic [Vitis vinifera]?F6H7K5.1 RecName: Full=Thiamine thiazole synthase 2, chloroplastic; AltName: Full=Thiazole biosynthetic enzyme 2; Flags: Precursor [Vitis vinifera]?RVW45924.1 Thiamine thiazole synthase 2, chloroplastic [Vitis vinifera]?RVX07947.1 Thiamine thiazole synthase 2, chloroplastic [Vitis vinifera]	21.92	31.2	26.33	38.05	72.24	39.67	32.41	49.32	21.14	71.47	120.6	53.68	0.46	1.06	0.91	2.71	2.51	2.34	0.78	1.51	0.54	1.1	1.44	1.21	0	0	0.07	0.14	0.15	0	0	0.19	0	0.46	0.07	0
VIT_211s0016g04320	XP_002281437.1 PREDICTED: nudix hydrolase 20, chloroplastic isoform X2 [Vitis vinifera]?CBI28110.3 unnamed protein product, partial [Vitis vinifera]	2.48	1.12	1.56	3.08	3.02	3.22	4.42	3.09	2.17	2.51	1.91	1.76	4.51	3.77	3.79	3.74	3.24	4.05	3.38	4.78	3.67	4.49	3.9	4.09	5.19	5.12	5.11	4.63	6.22	5.83	4.22	3.46	4.79	6.94	5.88	5.34
VIT_203s0038g00740	XP_002268617.1 PREDICTED: epimerase family protein SDR39U1 homolog, chloroplastic [Vitis vinifera]?CBI37984.3 unnamed protein product, partial [Vitis vinifera]	30.31	43.34	35.71	79.46	68.34	53.51	17.13	25.43	19.76	38.16	34.03	19.97	3.71	6.9	4.17	8.06	8.73	8.87	2.68	2.26	2.23	3.27	2.34	3.78	2.1	2.76	1.25	1.72	1.5	1.62	1.81	1.65	2.21	2.56	0.74	1.63
VIT_203s0038g04160	XP_002283292.1 PREDICTED: uncharacterized protein LOC100257225 [Vitis vinifera]?XP_034681895.1 uncharacterized protein LOC117911600 [Vitis riparia]	4.64	9.27	5.24	14.55	7.82	12.44	4.61	8.59	5.17	11.22	7.13	8.12	26.57	18.37	15.84	19.31	17.12	16.08	17.03	16.93	18.09	15.96	17.04	16.28	7.94	6.2	5.29	7.49	11.76	9.53	12.37	10.84	16.08	12.01	13.22	12.92
VIT_214s0068g00810	XP_019080672.1 PREDICTED: ATP-dependent DNA helicase At3g02060, chloroplastic [Vitis vinifera]	1.47	1.97	2.22	2.64	3.97	3.17	4.25	3.9	2.34	2.56	2.05	3.18	1.51	1.52	1.75	2.21	2.09	2.51	1.58	1.79	2.83	1.38	2.19	2.1	3.41	2.81	2.48	1.98	2.43	2.54	4	2.52	3.93	4.52	4.13	3.46
VIT_218s0089g01330	XP_002263734.1 PREDICTED: putative clathrin assembly protein At1g33340 [Vitis vinifera]	1.73	2.87	3.26	4.4	4.97	5.14	0.97	2.59	2.09	1.76	1.01	1.98	3.61	4	3.12	5.38	4.64	4.5	3.45	5.67	5.32	4	3.06	4.7	5.82	5.91	7.81	4.74	7.94	6.34	15.28	7.84	11.96	5.34	11.65	5.45
VIT_200s0532g00050	XP_019074104.1 PREDICTED: transcription factor ILR3 isoform X1 [Vitis vinifera]	45.33	38.46	48.19	91.74	61.41	84.24	22.16	27.84	28.23	30.48	29.75	37.89	11.47	15.44	9.74	18.39	20.6	17.8	11.75	11.58	15.21	10.57	12.25	10.93	14.16	12.42	11.32	11.64	14.19	14.46	8.58	11.7	11.18	14.84	15.15	11.01
VIT_201s0026g01460	XP_002274663.1 PREDICTED: thioredoxin H2 [Vitis vinifera]?CBI32032.3 unnamed protein product, partial [Vitis vinifera]	109.02	120.91	145.79	278.47	251.46	156.57	84.51	143.2	124.35	156.7	184.84	160.13	246.26	295.28	186.4	316.32	494.45	241.75	213.72	252.02	262.53	241.98	260.04	219.25	209.29	124.12	162.88	174.37	211.93	194.17	88.1	166.32	103.97	199.95	240.15	175.75
VIT_203s0091g00250	XP_010647954.1 PREDICTED: uncharacterized protein LOC100260985 isoform X2 [Vitis vinifera]?XP_034680391.1 uncharacterized protein LOC117910429 isoform X2 [Vitis riparia]?XP_034680397.1 uncharacterized protein LOC117910429 isoform X2 [Vitis riparia]?RVW61375.1 hypothetical protein CK203_032018 [Vitis vinifera]	5.93	6.25	5.82	11.16	8.61	8.87	14.02	7.06	8.69	6.86	8.38	5.15	21.61	27.72	26.26	23.5	21.19	15.64	32.67	20.11	35.73	21.76	19.71	25.44	19.28	20.89	22.87	21.32	24.06	29.91	20.11	14.44	15.32	22.05	12.15	17.67
VIT_211s0016g00760	XP_002277343.1 PREDICTED: ubiquinone biosynthesis protein COQ9-B, mitochondrial [Vitis vinifera]	64.92	55.66	61.66	117.55	91.43	118.77	42.17	39.54	47.99	43.7	41.88	44.56	48.18	43.98	49.59	66.96	68.76	81.38	32.16	35.9	46.93	44.32	31.79	46.29	42.64	40.85	43.56	32.5	41.01	37.69	34.84	35.21	36.66	40.17	36.84	37.21
VIT_212s0057g01140	XP_002268128.2 PREDICTED: uncharacterized protein LOC100252764 [Vitis vinifera]	32.72	32.34	51.09	61.64	67.42	82.91	20.76	32.63	24.22	22.59	29.2	33.55	6.16	8.53	8.07	12.68	15.18	14.07	5.48	7.26	5.31	6.05	6.16	7.02	22.28	22.05	20.28	20.95	19.45	20.27	22.27	18.5	20.79	24.51	18.14	25.65
VIT_212s0028g01600	XP_002282107.1 PREDICTED: ATP-dependent zinc metalloprotease FTSH 2, chloroplastic [Vitis vinifera]?XP_019079229.1 PREDICTED: ATP-dependent zinc metalloprotease FTSH 2, chloroplastic [Vitis vinifera]	221.47	258.44	301.02	490.08	427.84	497.12	164.39	258.84	178.36	177.38	220.89	228.81	35.89	38.93	30.32	66.05	82.25	81.47	28.53	51.39	38.04	42.65	36.5	55.27	15.63	15.51	14.4	16.73	20.47	14.9	16.32	15.11	18.26	17.83	23.95	20.97
VIT_213s0067g03820	A5ANT9.1 RecName: Full=Chalcone--flavanone isomerase 2; Short=Chalcone isomerase 2 [Vitis vinifera]?CAN60439.1 hypothetical protein VITISV_015868 [Vitis vinifera]?CAN74526.1 hypothetical protein VITISV_038602 [Vitis vinifera]?CBI25307.3 unnamed protein product, partial [Vitis vinifera]	77.67	42.19	88.61	202.25	110.26	59.95	64.05	70.58	127.1	43.16	41.18	61.71	143.84	169.74	169.08	223.48	278.65	212.51	67.14	138.28	132.57	163.31	187.5	175.81	280.52	243.14	389.86	304.13	244.66	281.81	180.35	329.56	215.37	229.02	143.59	304.14
VIT_214s0030g00430	XP_002264214.1 PREDICTED: paramyosin [Vitis vinifera]?RVW53358.1 hypothetical protein CK203_103139 [Vitis vinifera]?CBI34321.3 unnamed protein product, partial [Vitis vinifera]	25.37	32.23	39.66	51.16	67.4	59.64	21.94	28.61	15.99	23.74	32.15	27.83	7.54	7.17	8.15	7.8	6.91	5.72	6.42	5.3	5.24	5.92	4.04	5.97	9.39	9.22	11.62	10.03	11.52	11.92	8.05	7.49	6.86	12.92	4.68	9.72
VIT_211s0016g03060	XP_003633118.1 PREDICTED: uncharacterized protein LOC100853124 [Vitis vinifera]?CBI27994.3 unnamed protein product, partial [Vitis vinifera]	3.17	4.34	4.26	7.63	6.56	7.1	6.15	3.51	2.54	4.98	4.43	5.37	6.27	7.51	8.31	7.19	7.43	6.8	6.06	7.3	9.07	6.94	6.51	7.77	8.14	6.87	6.57	5.23	7.58	5.68	3.97	7.78	8.01	4.98	5.83	6.92
VIT_214s0081g00700	XP_010660113.1 PREDICTED: peptidyl-prolyl cis-trans isomerase CYP19-3 [Vitis vinifera]?CAN61038.1 hypothetical protein VITISV_041753 [Vitis vinifera]	8.72	7.97	8.34	15.81	16.03	13.36	14.49	8.42	7.44	5.8	11.65	9.24	27.07	27.15	31.68	24.9	26.55	25.63	24.81	22.57	41.06	23.08	22.99	27.02	25.71	21.42	21.54	24.35	21.36	30.53	17.12	20.92	20.35	23.31	18.17	20.99
VIT_201s0010g01170	XP_002271513.1 PREDICTED: uncharacterized protein LOC100244373 isoform X1 [Vitis vinifera]?CBI27444.3 unnamed protein product, partial [Vitis vinifera]	20.1	21.29	28.25	47.62	35.22	42.38	17.98	22.13	19.11	27.8	27.86	19.69	5.83	4.71	4.75	7.35	7.98	9.16	3.48	4.6	4.33	3.89	4.5	4.55	0.18	0.5	0.58	0.51	0.93	0.05	0.74	0.21	0.81	0.19	0.77	1
VIT_216s0022g02380	RVW26981.1 MADS-box protein AGL42 [Vitis vinifera]	1.29	2.33	1.79	4.15	2.74	3.4	1.37	0.9	1.14	2.71	3.35	1.4	7.82	8.52	13.81	4.64	6.55	9.7	8.79	7.1	5.82	5.96	10.4	10.71	9.9	7.67	5.21	7.11	7.36	7.12	10.04	4.25	11.31	8.82	9.64	8.32
VIT_212s0028g02140	XP_010657042.1 PREDICTED: F-box/LRR-repeat MAX2 homolog A [Vitis vinifera]?CAN59822.1 hypothetical protein VITISV_001981 [Vitis vinifera]	0	3.84	0	0	0	0	0	2.66	1.89	0	0	0.58	0	0	0	0	0	0	0	0	0	0	0	0	0	0	0	0	0	0	0	0	0	0	0	0
VIT_216s0100g00380	XP_002280097.1 PREDICTED: dehydration-responsive element-binding protein 1B isoform X1 [Vitis vinifera]?AIL00759.1 C-repeat binding factor 4 [Vitis labrusca]?AIL00780.1 C-repeat binding factor 4 [Vitis aestivalis]?AIL00791.1 C-repeat binding factor 4 [Vitis rupestris]?AIL00795.1 C-repeat binding factor 4 [Vitis riparia]?BAF95879.1 CBF4 transcription factor [Vitis hybrid cultivar]	25.85	0	0	0	0	0	96.32	18.97	0	107.95	17.55	0	0	0	98.83	0	26.97	28.16	213.63	29.34	0	110.52	183.67	4.64	94.03	0	0	0	0	0	291.87	111.98	0	0	0	0
VIT_201s0011g06430	CBI26770.3 unnamed protein product, partial [Vitis vinifera]	16.05	0	0	0	0	0	12.44	4.97	10.13	0	0.15	0	0.37	0.38	0.56	0.78	0.62	1.1	2.08	1.36	0.38	0.56	0.73	0.36	0.98	0.08	0.77	2.07	0.4	0.94	0.64	0.34	0	1.06	0	1.42
VIT_208s0007g01930	XP_002278801.2 PREDICTED: BAHD acyltransferase DCR [Vitis vinifera]	7.38	1.87	0	0	0	0	0	0	0	0	0	4.27	30.78	40.7	60.84	59.03	60.01	67.11	58.96	133.56	124.04	71.25	73.25	72.27	24.13	15.88	71.81	27.25	11.46	21.47	37.57	59.38	22.39	16.27	8.57	24.52
VIT_218s0122g00180	XP_002277499.1 PREDICTED: putative calcium-binding protein CML19 [Vitis vinifera]?QHQ96743.1 calmodulin-like protein 92 [Vitis amurensis]?QOU08709.1 calcium-binding protein [Vitis labrusca x Vitis vinifera]?RVX15928.1 Calcium-binding protein CML37 [Vitis vinifera]	29.57	0	0	0	0	0	12.13	3.55	0	0	0	0	0	0	0	0	0	0	0	0	0	0	0	0	54.36	0	0	11.1	0	2.06	213.98	143.21	33.28	0	6.36	0
VIT_211s0052g00790	CBI17847.3 unnamed protein product, partial [Vitis vinifera]	4.89	0	0	0	0	0	4.11	0.48	0.67	0	0.09	0	0.75	1.4	3.86	2.48	2.86	1.18	1.11	1.69	1.85	1.38	2.05	1.75	26.85	22.45	34.31	26.13	16.74	32.12	23.35	18.35	13.04	36.31	6.77	31.76
VIT_214s0066g02350	XP_002281766.1 PREDICTED: probable galacturonosyltransferase-like 10 [Vitis vinifera]	19.4	0	0	0	0	0	21.14	8.88	0.52	0	0	0	2.99	0	47.87	16.78	14.06	2.22	16.21	19.1	40.37	10.07	17.32	19.31	113.6	0.57	3.36	61.51	2.92	17.66	234.7	197.03	31.62	7.66	13.74	6.92
VIT_207s0005g00870	XP_002272941.1 PREDICTED: protein EXORDIUM-like 2 [Vitis vinifera]?CBI36897.3 unnamed protein product, partial [Vitis vinifera]	23.32	0	26.89	0	0	0	15.29	65.08	22.32	10.95	0	50.83	197.13	62.51	62.22	29.07	47.12	71.62	711.9	813.45	1273.07	766.09	239.14	447.78	0	0	2.89	0	0	0	0	0	0	0	0	0
VIT_206s0004g06150	XP_002280187.1 PREDICTED: formin-like protein 14 [Vitis vinifera]?RVW65813.1 hypothetical protein CK203_007611 [Vitis vinifera]?CBI15995.3 unnamed protein product, partial [Vitis vinifera]	5.51	8.11	15.26	0	0	0	0	12.41	20.9	2.43	4.56	41.71	87.1	73.13	75.85	93.66	98.98	84.33	76.7	77.56	73.44	83.75	85.33	81.97	75.41	83.25	80.66	85.92	85.44	82.25	88.25	76.01	83.54	83.7	89.34	90.9
VIT_207s0130g00030	XP_010653029.1 PREDICTED: defensin-like protein 1 isoform X2 [Vitis vinifera]	24.11	0	0.81	0	0	0	40.36	2.02	3.94	0	0	0	2.85	4.54	7.29	4.85	0.89	2	10.54	5.51	2	3.31	7.7	2.06	260.87	194.75	258.74	146.11	71.95	274.41	149.03	179.21	35.13	204.38	16.57	215.3
VIT_219s0014g01150	XP_002283208.2 PREDICTED: epidermis-specific secreted glycoprotein EP1-like [Vitis vinifera]	18.04	0.19	0.13	0	0.07	0.06	30.24	13.37	36.6	0.19	1.86	0.66	1.41	1.29	1.12	0.96	0.53	0.59	3.07	0.99	4.09	1.71	1.3	0.85	129.35	125.01	210.79	137.77	92.07	144.14	103.93	133.82	77.18	129.49	38.74	112.62
VIT_219s0014g01360	XP_002283150.1 PREDICTED: epidermis-specific secreted glycoprotein EP1-like [Vitis vinifera]	7.53	0.3	0	0	0.05	0	24.83	11.81	7.07	1.02	1.35	0.16	0.21	0.36	0.05	0.34	0.62	0.05	0.14	1.2	0.27	0.48	0.25	0.6	11.21	10.86	27.3	12.47	9.46	11.56	6.43	14.98	9.77	9.68	4.68	8.82
VIT_200s0704g00040	CBI23512.3 unnamed protein product, partial [Vitis vinifera]	1.73	0	0.39	0	0	0	0.99	0.12	0.67	0.33	0.29	0	2.81	3.17	3.59	3.22	2.3	1.1	2.85	2.71	1.58	2.68	1.92	1.73	2.22	2.09	2.3	2.6	3.7	2.61	1.48	1.72	1.55	3.15	1.68	2.52
VIT_206s0061g00260	XP_002274038.1 PREDICTED: ABC transporter G family member 15 isoform X1 [Vitis vinifera]	2.25	0	0	0	0	0	4.72	0.85	2	0.04	0.07	0.07	0.29	0.18	0.29	0.44	0.07	0.11	0.47	0.12	0.12	0.1	0.56	0.03	0	0.04	0	0	0	0	0	0	0	0	0	0
VIT_204s0008g01590	XP_002280680.1 PREDICTED: 17.3 kDa class II heat shock protein [Vitis vinifera]	6.88	2.45	0	0	0	0	28.24	16.33	0.34	0.34	0.16	0.18	3.02	17.17	11.74	0.9	2.47	6.13	142.08	35.37	9.29	8.99	20.8	27.31	0.16	0	0	1.12	0.34	0	0.45	0.3	0	0.74	0.17	0.34
VIT_218s0001g12580	XP_002281371.1 PREDICTED: zinc-finger homeodomain protein 6 [Vitis vinifera]	2.47	1.35	0.23	0	0	0	5.57	2	1.18	0.31	1.36	0.32	0.19	0	0.14	0.72	0.42	0.96	0.64	0.33	0.13	0.21	0.22	0	0	0	0	0	0	0	0.15	0.07	0.24	0	0	0
VIT_218s0122g00250	XP_002270892.3 PREDICTED: putative laccase-9 isoform X1 [Vitis vinifera]	2.4	0	0	0	0	0	2.58	0.08	0.14	0	0	0	0.97	1.06	1	1.16	1.13	1.12	0.77	0.39	0.67	1.14	1.29	0.7	12.8	14.06	12.39	16.91	11.96	15.09	9.84	11.39	8.45	17.36	4.48	17.43
VIT_218s0001g02400	XP_002263871.1 PREDICTED: putative laccase-9 isoform X1 [Vitis vinifera]?RVW94851.1 putative laccase-9 [Vitis vinifera]?CAN75255.1 hypothetical protein VITISV_003028 [Vitis vinifera]	1.53	0	0	0	0	0	2.1	0	0.07	0	0.1	0	0	0.03	0.06	0.09	0	0.03	0.12	0.03	0	0	0.16	0	29.99	27.92	38.55	34.36	21.24	35.9	27.48	18.88	15.14	41.66	6.84	36.56
VIT_218s0001g02410	XP_010645816.1 PREDICTED: laccase-15 [Vitis vinifera]?CBI29357.3 unnamed protein product, partial [Vitis vinifera]	1.7	0	0	0	0	0	2.61	0	0	0	0	0	0.06	0.08	0.07	0.11	0	0.04	0.04	0.1	0	0	0.04	0	7.59	7.55	8.56	8.96	7.54	8.03	7.61	6.51	4.32	10.5	2.12	10.06
VIT_200s0256g00110	XP_010646604.1 PREDICTED: ankyrin repeat-containing protein At5g02620 isoform X1 [Vitis vinifera]?RVW46018.1 hypothetical protein CK203_068507 [Vitis vinifera]	2.49	0.33	1.29	0	0	0	1.43	1.66	1.92	1.73	1.63	0.87	0.39	1.59	1.13	1.41	0.98	0.48	4.13	1.49	2.34	2.8	2.42	0.17	0.47	0.96	0.9	0.72	0.91	2.06	0.12	3.35	0.38	1.44	0.14	0.84
VIT_219s0014g01060	CBI20174.3 unnamed protein product, partial [Vitis vinifera]	2.94	0.04	0.04	0	0	0.04	6.08	1.43	1.79	0.13	0.04	0.09	0.45	1.18	1.43	1.51	0.38	1.46	1.16	2.68	0.74	1.16	1.18	0.6	187.41	189.57	249.85	164.62	100.41	234.92	156.74	172.35	82.95	229.2	42.39	200.48
VIT_214s0068g00470	RVW82743.1 UDP-glycosyltransferase 83A1 [Vitis vinifera]	2.6	0.47	5.68	0	0	0	2.37	4.88	6.89	5.5	3.98	4.56	10.15	10.31	7.29	4.94	3.39	7.27	12.37	15.1	4.49	18.17	11.89	11.04	18.57	16.14	15.39	14.89	16.32	25.3	3.3	29.36	2.49	20.48	3.93	14.06
VIT_211s0052g00770	XP_003633199.2 PREDICTED: serine carboxypeptidase-like 13 isoform X2 [Vitis vinifera]	1.18	0.04	0.14	0	0	0	2.05	0.14	0.7	0.04	0	0	0.79	0.9	0.54	0.66	0.46	0.83	0.55	0.35	0.42	0.83	0.91	0.18	2.79	2.79	3.49	3.4	2.08	3.61	1.75	2.37	1.38	2.63	1.07	3.56
VIT_215s0048g00580	XP_002280288.1 PREDICTED: uncharacterized protein LOC100248806 [Vitis vinifera]	2.6	0	0	0	0	0	2.63	0	0.62	0	0.52	0	0.81	0.61	0.42	0.71	0.42	0	0.21	0.65	1.03	0.56	0.74	0.43	2.29	0.72	3.23	2.9	1.83	2.21	2.59	0.97	2.32	1.16	0.77	1.99
VIT_214s0066g00650	XP_002273021.2 PREDICTED: denticleless protein homolog A isoform X1 [Vitis vinifera]	2.15	0.08	0.28	0	0	0.04	0.66	0.04	0.33	0.12	0.39	0.08	2.59	2.58	2.06	2.43	1.66	0.8	2.37	1.73	1.45	1.87	1.72	1.14	2.33	2.22	1.39	3.71	3.29	3.33	3.15	2.31	2.41	4.48	1.64	3.44
VIT_200s0264g00090	XP_010646652.2 PREDICTED: phospholipase D delta-like isoform X2 [Vitis vinifera]	0.47	0.15	0.15	0	0	0	0.27	0.05	0.08	0.13	0.56	0.11	1.65	3	1.96	5.49	3.31	2.31	2.89	1.31	1.04	0.7	1.52	1.01	0.32	0.7	0.64	0.65	0.98	0.47	0.82	0.71	0.61	0.28	0.88	0.83
VIT_206s0004g01570	CBI16431.3 unnamed protein product, partial [Vitis vinifera]	1.4	0.3	0.17	0.03	0	0	0.62	0.78	0.55	0.37	0.1	0.03	0.06	0.24	0.44	0.32	0.09	0.39	0.74	0.06	1.22	0.8	0.51	0.07	0.55	0.07	0.22	0.33	0	0.4	0.46	1.91	0.27	0.22	0.14	0.14
VIT_217s0000g06900	XP_010663308.1 PREDICTED: DNA annealing helicase and endonuclease ZRANB3 isoform X4 [Vitis vinifera]	3.48	0	0.21	0	0	0	0.74	0.2	0	0.59	0.21	0	1.81	1.38	3.08	2.02	1.35	1.39	2.69	1.36	1.15	2.22	1.64	0.81	1.74	0.77	1.77	4.46	1.78	2.28	1.09	3.09	2.63	3.39	1.64	3.12
VIT_200s0480g00090	AKG51698.1 polyphenol oxidase [Vitis vinifera]	39.33	20.6	3.89	1.13	0	0	66.54	8.24	9.55	11.36	15.18	1.68	2.98	14.22	49.02	19.42	17	6.39	23.95	13.27	16.83	5.91	18.69	4.7	3.23	1.58	0	3.08	2.81	0.82	2.79	10.07	0	0	1.92	1.74
VIT_208s0040g01060	XP_019077140.1 PREDICTED: serine carboxypeptidase-like 45 isoform X2 [Vitis vinifera]	1.09	0	0.61	0	0	0	3.06	0.83	1.41	0.07	0.13	0.91	0	0	0.12	0	0.12	0	0	0	0	0.1	0	0	1.84	2.45	6.09	0.95	2.17	2.82	0.8	1.34	1.55	1.03	1.03	1.97
VIT_209s0002g01350	XP_010654438.1 PREDICTED: growth-regulating factor 1 [Vitis vinifera]?XP_010654439.1 PREDICTED: growth-regulating factor 1 [Vitis vinifera]?XP_010654440.1 PREDICTED: growth-regulating factor 1 [Vitis vinifera]?CBI35876.3 unnamed protein product, partial [Vitis vinifera]	1.78	0	0.39	0	0	0	2.9	1.98	2.01	0	0.54	0.25	0.78	0.4	0.66	2.15	1.01	1.48	1.23	1.22	1.68	1.89	2.22	0.9	2.06	1.9	3.07	1.08	0.5	3.15	1.72	1.73	0.4	1.37	0.64	2.73
VIT_207s0005g05180	RVW79745.1 hypothetical protein CK203_058221 [Vitis vinifera]	5.88	0	0	0	0	0	48.78	7.85	4.91	0	0.21	0	19.53	38.22	45.76	44.77	32.56	33.17	59.83	62.8	31.67	60.06	70.17	22.55	0	0	0	0	0	0	0	0	0	0	0	0
VIT_207s0151g00180	CBI28742.3 unnamed protein product, partial [Vitis vinifera]	0.83	1.52	0.77	0	0	0	1.58	0.96	0.46	1.25	2.05	0	4.53	2.45	3.94	0.91	2.65	1.57	3.92	5	4.36	4.85	2.16	2.24	1.22	1.23	1.11	3.06	2.81	2.14	4.56	2.14	4.81	4	5.29	2.43
VIT_200s0956g00020	XP_003635503.1 PREDICTED: nuclear transcription factor Y subunit B-6 [Vitis vinifera]?AUJ18469.1 LEC1 [Vitis vinifera]?CBI23532.3 unnamed protein product, partial [Vitis vinifera]	1.12	1.22	0.1	0	0	0	5.38	1.64	0.32	0.52	2.04	0	1.51	1.76	1.72	4.14	1.68	3.14	2.99	2.64	1.82	2.54	3.96	1.85	4.04	2.37	1.53	2.62	2.82	3.33	6	4.32	8.51	3.52	7	2.71
VIT_202s0154g00490	XP_002270596.1 PREDICTED: small heat shock protein, chloroplastic [Vitis vinifera]?RVW50563.1 Heat shock 22 kDa protein, mitochondrial [Vitis vinifera]?CBI31921.3 unnamed protein product, partial [Vitis vinifera]	1.95	0.35	0.48	0	0	0	5.85	2.69	0	0.72	0.12	0	2.52	6.31	2.88	1	2.26	2.14	13.26	3.74	2.08	4.2	8.06	4.46	0.96	0.74	0.44	0	0.88	0.2	0.22	2.17	0.49	0.26	0.74	1
VIT_207s0141g00690	XP_002282315.1 PREDICTED: ethylene-responsive transcription factor 11 [Vitis vinifera]	3.34	1.05	1.47	0	0	0.13	4.63	2.63	1.66	2.02	0.93	2.83	1.72	0.53	5.81	2.09	1.43	3.81	3.55	5.96	9.21	1.91	2.9	0.62	3.07	2.21	8.59	5.32	4.74	2.51	4.69	5.06	4.58	6.81	3.04	7.97
VIT_212s0055g01030	XP_002272847.1 PREDICTED: peroxidase N1 [Vitis vinifera]	1.2	0.34	0	0	0	0	0.79	0	0.07	0	0.14	0	0	0	0.2	0	0	0	0.26	0.25	0.3	0.06	0.21	0	3.32	0.63	4.58	1.45	0.44	4.81	1.62	4.25	0.36	0	0	0.22
VIT_213s0047g00450	XP_002271872.1 PREDICTED: transcription factor ORG2 isoform X1 [Vitis vinifera]	0.58	3.85	0.69	0.07	0.07	0	2.46	0.11	2.27	0	0	1.25	0	0	0	0	0.06	0	0	0	0	0	0	0	10.89	28.07	19.5	20.7	28.25	26.89	46.1	28.23	81.15	40.32	54.83	20.4
VIT_203s0091g00390	XP_002271730.2 PREDICTED: snakin-1 [Vitis vinifera]	31.15	1.66	2.19	0.84	0	0	28.57	6.81	7.87	6.65	9.69	1.61	1.6	2.31	2.48	2.89	4.14	2.14	8.58	4.6	6.07	4.42	3.42	1.83	3.5	0.69	2.46	1.46	3.14	2.44	2.14	2.85	2.99	2.26	1.92	3.33
VIT_200s2620g00010	RVW57649.1 Endoglucanase 12 [Vitis vinifera]	2.46	1.09	0.64	0	0	0.13	1.89	0.83	1.81	1.87	0.65	2.26	0.36	0.43	0.74	0.72	0.53	0	1.31	2.64	0.92	0.78	1.69	0.37	2.6	5.01	7.4	6.11	3.55	5.14	3.8	4.98	2.89	4.4	3.13	3.4
VIT_202s0025g04440	XP_002276184.1 PREDICTED: ethylene-responsive transcription factor ERF026 [Vitis vinifera]?RVW16245.1 Ethylene-responsive transcription factor ERF025 [Vitis vinifera]	4.08	0.26	1.03	0	0	0.13	4.49	5.95	0.67	9.41	2.05	1.37	1.25	0.39	6.47	0.83	6.37	0.82	13.22	7.74	4.15	6.96	9.05	3.84	1.68	0	0	1.13	0.14	0.21	4.67	1.75	0.27	0.57	0.27	0.68
VIT_204s0023g02200	XP_002265700.4 PREDICTED: benzoate carboxyl methyltransferase [Vitis vinifera]	4.01	22.43	0.98	0	0.63	0.27	10.91	8.19	9.73	12.36	10.48	7.35	0.31	0.29	0.35	0.4	0.66	0.44	2.06	1.87	2.74	1.68	0.32	0.77	5.12	2.81	2.82	2.3	3.27	2.94	2.43	3.23	2.04	6.35	1.69	4.83
VIT_203s0038g02060	RVW96680.1 Dirigent protein 23 [Vitis vinifera]	3.4	0	0.17	0	0	0	4.03	0	0.9	0.35	0.17	0	1.91	3.7	3.49	0.93	0.6	2.74	5.19	2.28	0.69	1.66	1.91	0.93	2.22	2.11	4.86	1.33	1.61	1.11	0.78	3.23	0.9	2.89	0.36	3.41
VIT_204s0079g00220	CBI27337.3 unnamed protein product, partial [Vitis vinifera]	2.03	0.17	0.12	0.06	0	0	3.33	0.44	0.3	0.24	0.58	0.68	0.29	0.06	0.06	0	0	0	0	0	0	0	0	0	0.18	0.75	0.61	0.29	0.31	0.25	0.17	0.33	0.18	0	0	0.87
VIT_212s0142g00240	XP_002283883.1 PREDICTED: protodermal factor 1 [Vitis vinifera]	100.65	0.99	2.62	0.31	2.81	0	188.41	44.9	46.55	0.7	8.04	2.19	7.49	14.01	20.68	16.21	12.92	14.15	22.9	22.17	13.87	25.97	27.93	7.29	0.24	0	0	0.08	0	0.13	0.07	0.14	0.24	0.25	0.64	0
VIT_204s0008g01870	XP_002279941.1 PREDICTED: transcription factor MYB114 [Vitis vinifera]?RVW52248.1 Transcription factor WER [Vitis vinifera]?CBI20720.3 unnamed protein product, partial [Vitis vinifera]	0.27	3.8	1.39	0	0.09	0.08	1.23	3.46	3.17	3.06	2.6	0.86	2.37	1.65	2.53	1.24	1.81	3.1	1.89	2.57	1.88	3.04	1.76	1.34	4.29	3.54	5.42	2.67	3.98	4.6	3.28	4.22	3.87	3.58	4.02	2.36
VIT_215s0048g00510	XP_002280446.2 PREDICTED: pectinesterase 2 [Vitis vinifera]	0.08	0.04	0.54	0	0	0	0.15	1.67	0.04	0.11	0	0.15	0.46	0.83	0.1	3.77	2.72	6.48	0.66	1.99	1.23	0.66	0.4	0.79	42.06	50.72	119.61	47.07	36.67	79.48	57.5	57.77	56.21	51.09	19.98	57.58
VIT_215s0046g01000	XP_019081282.1 PREDICTED: probable trehalose-phosphate phosphatase I isoform X1 [Vitis vinifera]?XP_019081283.1 PREDICTED: probable trehalose-phosphate phosphatase I isoform X2 [Vitis vinifera]	0.33	0	0.39	0	0	0	0.17	0.19	0.07	0	0.12	0.09	0.45	0.04	0.19	0.37	0.29	0.3	0.16	0.33	0	0.16	0.08	0.28	0.51	1.49	0.48	1.62	1.88	0.5	1.41	0.39	1.15	1.04	1.21	2.63
VIT_205s0165g00010	XP_010650518.1 PREDICTED: ankyrin repeat-containing protein At5g02620-like [Vitis vinifera]	0.31	0.07	0.29	0	0	0	0	0.07	0	0.11	0.13	0.08	1.96	2.44	2.33	2.18	1.55	1.66	2.11	1.99	2.74	2.01	1.58	1.39	1.98	4.42	2.68	4.35	2.71	4.84	1.19	2.05	1.34	2.04	0.61	1.43
VIT_200s0561g00020	XP_003635407.1 PREDICTED: stem-specific protein TSJT1-like [Vitis vinifera]?CBI35710.3 unnamed protein product, partial [Vitis vinifera]	2.21	0.36	0.07	0	0.08	0	6.73	0.35	1.33	0.59	0.74	0.61	2.23	2.41	5.67	1.22	0.6	3.52	6.41	2.4	0.86	1.98	1.25	0.51	8.94	9.76	17.11	7.03	9.95	10.62	20.11	12.43	14	8.99	8.13	6.45
VIT_215s0048g02660	XP_002267383.1 PREDICTED: NAC domain-containing protein 43 [Vitis vinifera]?RVW95448.1 NAC domain-containing protein 43 [Vitis vinifera]	0.23	0.32	0.37	0	0	0	0	0	0.11	0.22	0	0.17	42	37.58	32.18	24.75	16.53	17.97	24.35	27.99	23.48	28.53	24.71	35.08	1.86	2.23	2.73	2.62	1.55	2.41	2.34	2.89	2.87	2.76	2.54	5.53
VIT_218s0001g14420	RVW42579.1 hypothetical protein CK203_085418 [Vitis vinifera]	2.04	0	0.12	0	0	0	0	0.33	0	0.71	0.58	0.62	0	0	0	0	0	0	0	0	0	0.11	0.34	0	8.82	11.83	6.94	9.97	8.27	8.89	13.44	4.58	12.17	9.45	2.18	5.42
VIT_216s0022g01570	XP_002267424.1 PREDICTED: 3-ketoacyl-CoA synthase 5 [Vitis vinifera]?CBI24530.3 unnamed protein product, partial [Vitis vinifera]	3.73	1.78	0.24	0.05	0.15	0	14.74	7.2	9.05	1.24	4.78	2.13	0.52	0.29	0.67	0.14	0.22	0.4	1.71	0.96	1.46	1.26	1.09	0.79	0.82	0.56	1.12	0.85	0.56	1.21	0.41	1.33	0.34	0.78	0.1	1.71
VIT_203s0063g01230	CBI32480.3 unnamed protein product, partial [Vitis vinifera]	0.41	0.33	0.16	0	0	0	0	0	0.23	0.28	0	0.06	0.78	0.17	0.52	0.9	0.72	1.32	0.88	2.93	1.54	0.52	0.6	1.02	4.03	4.97	3.72	4.59	6.56	7.02	23.99	12.7	17.59	4.68	9.87	4.25
VIT_203s0063g01240	XP_019073744.1 PREDICTED: salicylic acid-binding protein 2 isoform X2 [Vitis vinifera]?CBI32481.3 unnamed protein product, partial [Vitis vinifera]	1.41	0	0.2	0	0	0	0.1	0.36	0	0	0	0	0	0	0	0	0	0	0	0.11	0.16	0.34	0	0	6.97	7.3	4.49	4.37	7.58	3.82	14.97	5.81	11.38	8.21	7.88	5.8
VIT_205s0165g00160	XP_010650516.1 PREDICTED: ankyrin repeat-containing protein ITN1 [Vitis vinifera]?CBI31368.3 unnamed protein product, partial [Vitis vinifera]	0.94	0.04	0.37	0	0	0.04	0.09	0.19	0.04	0.12	0.3	0.47	2.48	4.27	3.03	3.05	2.17	1.75	2.72	1.95	2.75	2.86	2.35	2.28	4.51	2.98	3.98	3.67	3.43	6.35	2.79	3.57	2.46	2.58	1.97	2.95
VIT_202s0234g00070	XP_010657884.1 PREDICTED: uncharacterized protein LOC104881023 [Vitis vinifera]	1.06	0	0.07	0	0	0	1.3	0.46	0.29	0.21	0.56	0	1.56	1.4	0.72	0.73	0.77	1.03	1.11	1.22	0.24	0.59	0.83	0.41	1.71	0.74	1.05	2.57	1.49	1.63	1.28	1.36	1	2	0.22	0.74
VIT_203s0091g01200	CBI22424.3 unnamed protein product, partial [Vitis vinifera]	0.63	0	0	0	0	0	0.76	0.15	0.28	0	0.23	0.04	0.39	0.48	0.26	0.64	0.59	0.33	0.11	0.14	0	0.32	0.86	0.15	3.14	4.49	5.58	6.39	3.81	6.2	3.37	4.01	2.5	5.24	0.91	4.38
VIT_217s0000g00165	XP_010663809.1 PREDICTED: uncharacterized protein LOC104882376 [Vitis vinifera]	0.34	0.37	0.19	0	0	0	0.19	0.23	0.19	0	0	0.07	0.26	0.13	0.41	0.24	0	0	0.29	0.16	0.38	0.7	0.43	0.3	1.02	0.93	1.11	0.68	0.86	2.37	1.32	0.87	1.35	2.19	0.64	0.86
VIT_207s0005g00720	RVW54516.1 putative pectinesterase/pectinesterase inhibitor 7 [Vitis vinifera]	0.22	0.24	0.03	0	0	0	0.14	0.48	0.21	0.07	0.13	0	33.6	21.01	13.11	6.48	6.84	5.06	18.56	29.04	14.8	27.53	21.71	22.9	18.12	16.36	27.56	20.95	12.56	21.75	17.96	19.2	14.46	19	6.04	19.99
VIT_212s0035g01720	XP_010657885.1 PREDICTED: uncharacterized protein LOC100245380 isoform X1 [Vitis vinifera]	0.41	0.06	0	0	0	0	0	0	0	0.06	0.06	0.03	0.74	0.88	0.94	1.17	0.57	0.4	1.02	1.04	0.68	0.48	0.44	0.44	0.63	0.27	0.3	0.21	0.21	0.16	0.31	0.55	0.81	0.49	0.93	1.03
VIT_217s0000g03550	XP_002276557.3 PREDICTED: transcription factor bHLH93 [Vitis vinifera]	0.91	0.19	0.71	0	0	0.05	0.13	0.18	0.53	0.96	0.38	0.54	23.46	23.01	18.18	20.92	14.01	17.02	14.02	13.67	11.29	25.92	20.55	19.46	21.86	19.64	11.82	18.26	23.63	16.56	5.99	19.01	11.62	20.17	12.08	13.59
VIT_202s0154g00310	CAN80711.1 hypothetical protein VITISV_033378 [Vitis vinifera]	3.72	0.59	0	0	0	0.15	14.48	1.39	0.31	0.3	0.15	0	167.71	174.88	135.77	79.66	68.56	50.41	146.31	63.99	90.72	196.58	98.97	122.95	445.98	319.99	474.22	398.63	176.89	734.51	319.65	298.42	89.53	305.76	58.7	331.22
VIT_212s0059g01640	XP_002271985.2 PREDICTED: uncharacterized protein LOC100243092 [Vitis vinifera]	2.58	54.6	4.83	0.06	1.56	1	6.95	3.29	10.18	1.95	1.15	3.55	0.43	0.24	0.05	0.22	0.25	0.41	0	1.27	0.75	0.27	0	0.05	1.03	1.22	0.87	1.38	1.48	0.65	2.52	1.04	2.16	1.25	1.81	0.7
VIT_200s0615g00010	XP_003635434.1 PREDICTED: probable mannitol dehydrogenase [Vitis vinifera]?CAN79856.1 hypothetical protein VITISV_014752 [Vitis vinifera]?CBI18800.3 unnamed protein product, partial [Vitis vinifera]	0.35	0.28	0.28	0	0	0	0	0.4	0.15	0.07	0	1.56	0.22	0.13	0	0.27	0.35	0.15	0.53	0.43	2.51	1.59	1.1	0.39	48.92	53.86	96.79	72.23	32.84	42.7	28.62	36.4	25.86	44.83	21.18	61.34
VIT_215s0048g01320	NP_001306210.1 gibberellin 20 oxidase 1-D-like [Vitis vinifera]?AGQ42623.1 GA20ox1 [Vitis vinifera]?RVW41204.1 Gibberellin 20 oxidase 2 [Vitis vinifera]?RVX00951.1 Gibberellin 20 oxidase 2 [Vitis vinifera]	0.51	0.14	0	0	0	0	0	0.18	0	0.24	0.37	0.15	9.22	9.13	3.6	13.83	8.54	9.29	2.53	3.12	3.25	4.86	6.43	2.93	4.31	2.94	3.44	2.98	9.92	1.85	0.51	1.85	0.78	2.48	10.65	0.81
VIT_213s0064g01100	CAN69575.1 hypothetical protein VITISV_028612 [Vitis vinifera]	10.74	4	0	0	0	0	26.12	3.81	19.23	3.29	2.08	3.57	13.72	21.72	23.09	10.8	7.29	12.98	42.62	20.87	12.37	27.36	27.3	14.17	36.02	0.82	9.39	43.83	9.97	16.34	82.28	57.91	26.6	8.9	10.23	16.26
VIT_218s0089g01270	XP_002263376.1 PREDICTED: 22.0 kDa class IV heat shock protein [Vitis vinifera]?XP_034675115.1 22.0 kDa class IV heat shock protein [Vitis riparia]	12.75	5.33	0.15	0.15	0.48	0.15	78.86	47.58	2.33	0	0	0.16	4.55	39.73	10.38	2.73	5.18	6.81	391.33	81.06	11.3	12.21	20.56	40.36	0	0.77	1.1	1.16	0.31	0.73	0.82	1.48	0.62	0.33	1.4	3.13
VIT_203s0063g02370	CBI32572.3 unnamed protein product, partial [Vitis vinifera]	0.13	0.69	0.58	0	0	0	0.12	0.11	2.16	1.53	0.46	0.98	0.38	0	0.22	0.22	0.73	0.49	4.29	2.67	6.98	6.44	2.11	3.27	404.48	260.68	275.39	196.9	186.39	330.76	128.37	262.85	161.09	321.75	214.58	336.58
VIT_208s0007g01840	XP_010654199.1 PREDICTED: mitogen-activated protein kinase-binding protein 1 isoform X2 [Vitis vinifera]	0.6	0.18	0	0	0	0	0.32	0.29	0.64	0.13	0.31	0.13	0.99	2.29	1.4	1.25	0.64	0.2	1.46	1.03	1.62	0.82	1.41	1.39	0.89	1.65	1.52	1.98	2.32	2.15	1.2	1.79	1.41	2.11	0.96	0.99
VIT_211s0016g01660	CBI27858.3 unnamed protein product, partial [Vitis vinifera]	0.16	0.22	0.08	0	0	0	0.55	0.07	0.43	0.04	0.49	0.36	0	0	0.32	0.04	0	0.16	0.15	0.1	0.37	0.11	0.23	0	0.19	0.65	0.39	0.53	0.24	0.55	0.37	0.68	0.35	0.37	0.35	0.53
VIT_205s0165g00266	XP_010650527.1 PREDICTED: ankyrin repeat-containing protein At5g02620-like [Vitis vinifera]	0.4	0.18	0	0	0	0	0	0.04	0.19	0.14	0.23	0.05	1.71	0.14	0.43	1.52	2.61	1.45	0.97	0.69	1.55	0.84	0.51	0.73	6.05	5.78	9.23	6.51	5.19	9.36	5.97	4.74	3.22	8.83	1.66	8.9
VIT_210s0092g00290	CAN83532.1 hypothetical protein VITISV_014042 [Vitis vinifera]	0.8	0.21	0.26	0	0	0.05	0.22	0.15	0.16	0.27	0.05	0.22	1.55	1.63	1.04	1.52	1.63	1.44	1.25	1.53	1.2	1.4	1.15	1.39	3.28	4.5	5.61	5.99	6.36	1.66	1.58	1.82	2.92	4.44	7.42	1.74
VIT_212s0059g00440	XP_002265274.1 PREDICTED: keratin-associated protein 6-2 [Vitis vinifera]?RVW97481.1 hypothetical protein CK203_026206 [Vitis vinifera]?CBI28782.3 unnamed protein product, partial [Vitis vinifera]	7.18	7.44	0.81	0.41	0.32	0	138.77	43.59	33.19	2.47	9.99	8.37	18.66	22.35	5.41	9.15	12.15	20.92	61.71	110.28	203.23	85.43	63.84	65.25	7.69	11.19	15.4	9.6	3.33	12.08	12.46	11.16	8.43	4.27	3.68	9.76
VIT_202s0025g04420	XP_002276226.1 PREDICTED: protein DETOXIFICATION 49 [Vitis vinifera]?RVW16241.1 Protein detoxification 49 [Vitis vinifera]	9.94	2.71	0.79	0.32	0.04	0.24	17.74	5.48	0.78	3.33	4.09	3.61	1.11	0.7	20.54	5.66	4.21	1.46	4.38	3.23	8.7	2.47	5.11	1.97	8.92	2.86	8.71	8.12	2.22	4.68	28.88	25.84	8.03	3.91	4.69	3.52
VIT_204s0008g06140	XP_010648820.2 PREDICTED: uncharacterized protein LOC104879055 [Vitis vinifera]	6.02	3.74	0.71	0.23	0	0.25	7.63	10.74	5.7	5.81	6.6	6.37	0.56	1.13	6.7	0.42	0.6	2.55	2.94	7.25	5.09	1.82	2.1	2.68	10.59	0.23	0.21	3.84	2.18	2.63	10.6	9.51	6.6	2.41	5.67	1.71
VIT_205s0102g00930	XP_010650643.1 PREDICTED: 7-deoxyloganetic acid glucosyltransferase [Vitis vinifera]?XP_019075327.1 PREDICTED: 7-deoxyloganetic acid glucosyltransferase [Vitis vinifera]	0.25	0.06	0.35	0	0	0	0.36	0	0	0.12	0.12	0.06	1.49	1.05	0.55	1.57	1.47	1.1	0.99	1.26	2.08	1.71	0.82	1.24	5.76	5.78	5.27	6.62	4.87	4.15	6.09	3.6	3.48	7.57	5.7	6.19
VIT_202s0012g02060	XP_010663082.1 PREDICTED: probable calcium-binding protein CML18 [Vitis vinifera]?QHQ96731.1 calmodulin-like protein 75 [Vitis amurensis]?RVW74228.1 putative calcium-binding protein CML17 [Vitis vinifera]	3.01	0	1.55	0	0	0	2.65	0.36	0.81	0.78	0.38	0	5.8	7.9	6.74	3.12	0.6	4.89	2.27	2.01	1.86	3.24	2.18	2.74	6.85	8.67	6.28	5.56	11.32	7.09	7.49	8.6	8.31	7.1	10.92	2.7
VIT_200s0992g00030	XP_010647302.1 PREDICTED: abnormal spindle-like microcephaly-associated protein homolog [Vitis vinifera]	3.03	0.25	0	0	0.16	0	0.7	0.28	0	0.75	0.15	0.16	2.48	2.79	4.47	4.56	2.84	2.57	2.27	1.89	2.3	2.03	2.21	3.83	3.23	3.27	1.4	3.04	2.85	3.91	1.4	2.68	1.9	6.15	2.16	2.7
VIT_200s0586g00030	XP_003635407.1 PREDICTED: stem-specific protein TSJT1-like [Vitis vinifera]?CBI35710.3 unnamed protein product, partial [Vitis vinifera]	8.12	1.48	0.2	0.21	0.21	0.07	22.98	6.78	4.31	1.72	2.42	1.36	4.55	7.37	17.01	3.21	2.04	5.39	19.41	6.31	2.62	6.65	4.48	3.89	45.7	41.27	74.77	28.31	21.61	35.27	78.81	46.86	43.79	28.45	39.34	29.57
VIT_215s0046g00520	XP_002263252.1 PREDICTED: O-acyltransferase WSD1 isoform X1 [Vitis vinifera]	12	1.47	1.94	0.18	0.16	0.44	20.09	6.86	8.01	0.51	2.95	1.33	0	0	0.2	0.15	0.25	0.19	0.11	0.14	0.08	0	0.13	0.08	0	0	0	0	0	0	0	0	0	0.1	0	0.28
VIT_210s0003g00470	XP_002278127.1 PREDICTED: trans-resveratrol di-O-methyltransferase [Vitis vinifera]	0.23	2.45	0.6	0.09	0.04	0.04	6.78	1.16	1.1	0.56	1.1	4.3	0.32	0.62	0.6	0.29	0.2	0.9	0.7	6.88	2.35	2.12	0.82	1.31	6.4	9.27	28.34	7.62	3.21	8.47	3.3	11.24	7.47	3.98	9.98	9.99
VIT_208s0007g06180	CBI30043.3 unnamed protein product, partial [Vitis vinifera]	0.19	0	1	0.06	0	0	0.99	0.56	0.36	0.28	0	0.26	3.21	3.32	2.39	2.98	3.36	1.69	3.24	2.3	2.12	2.8	3.09	2.24	5.24	2.27	4.11	3.93	4.21	5.53	1.81	2.74	2.16	2.27	2.99	2.53
VIT_204s0008g01970	XP_002280069.2 PREDICTED: LRR receptor-like serine/threonine-protein kinase ERECTA [Vitis vinifera]	9.33	1.75	0.27	0.18	0.41	0.02	16.74	2.91	6.17	0.44	3.07	0.6	0.8	0.89	0.64	1.15	0.68	0.67	1.92	1.22	0.68	1.05	1.3	0.57	0	0.02	0	0	0	0	0.08	0	0	0	0	0.09
VIT_209s0018g01630	XP_002272047.2 PREDICTED: tubby-like protein 8 [Vitis vinifera]?CBI25260.3 unnamed protein product, partial [Vitis vinifera]	3.88	0.76	0.96	0.09	0.14	0	3.23	0.41	2.21	1.2	1.12	0.65	6.44	7.96	8.66	4.5	3.21	2.6	6.11	6.06	4.88	4.54	5.8	5.18	10.52	8.24	10	14.44	10.98	11.18	6.41	6.21	7.59	11.74	6.13	7.36
VIT_214s0066g02525	RVX08702.1 hypothetical protein CK203_010812 [Vitis vinifera]	0.06	0.06	0.17	0	0	0	0.62	0.29	0.2	0.26	0.31	0.21	0.89	0.68	0.91	1.08	0.59	1.01	1.04	1.21	0.66	1.07	0.63	0.88	0.55	0.92	0.3	0.57	0.64	0.85	0.45	0.96	0.29	0.96	0.61	0.76
VIT_214s0036g01350	CAN65282.1 hypothetical protein VITISV_035565 [Vitis vinifera]	0.13	0.05	0	0	0	0	0.04	0	0	0	0	0	0.32	0.47	0.25	0.18	0.29	0.26	0.58	0.45	0.21	0.58	0.4	0.33	1.8	2.89	2.16	3.04	3.32	2.18	2.33	2.66	2.78	2.65	2.51	2.47
VIT_218s0001g02080	XP_019071835.1 PREDICTED: cyclin-A1-4 [Vitis vinifera]	0.52	0.06	0.06	0	0	0	0.37	0	0	0.24	0	0.13	0.4	0.49	0.56	0.17	0.45	0.13	0.62	0.78	0.57	0.39	0.24	0.12	0.73	0.95	0.45	0.83	0.89	0.45	0.69	0.72	0.98	0.98	0.74	0.7
VIT_205s0077g00660	0	0.24	1.52	0.44	0	0	0	0.66	1.03	1.83	0.22	1.75	2.12	2.04	4.63	4.01	5.61	2.81	3.74	2.55	5.14	4.57	4.46	5.3	4.04	4.72	3.95	1.97	2.71	2.25	3.47	0.58	3.46	2.09	1.48	2.52	2.04
VIT_218s0001g10670	XP_002282674.1 PREDICTED: calcium-binding protein CML37 [Vitis vinifera]?QHQ96751.1 calmodulin-like protein 55 [Vitis amurensis]?RVW40583.1 hypothetical protein CK203_081443 [Vitis vinifera]?RVW99991.1 hypothetical protein CK203_024688 [Vitis vinifera]?CAN78406.1 hypothetical protein VITISV_023175 [Vitis vinifera]	16.1	3.29	0	0	0	0	3.14	4.69	7.79	0	0	0	17.11	32.99	25.7	2.93	8.09	7.21	21.01	18.48	19.87	28.14	10.68	18.58	23.6	22.49	24.24	12.65	29.91	37.98	28.76	29.91	21.45	17.66	52.01	41.74
VIT_213s0156g00155	RVW93661.1 Aspartic proteinase nepenthesin-1 [Vitis vinifera]	0.18	0.04	0	0	0	0	0	0.04	0.04	0.02	0.06	0	0.31	0.24	0.36	0.17	0.08	0.13	0.17	0.13	0.17	0.29	0.39	0.21	0.13	0.05	0.06	0.02	0	0.11	3.11	0.58	0.67	0.09	0.22	0.18
VIT_215s0048g00650	XP_010661655.1 PREDICTED: spindle and kinetochore-associated protein 1 homolog [Vitis vinifera]?CBI38876.3 unnamed protein product, partial [Vitis vinifera]	3.01	0	0.26	0	0.18	0	1.52	0	0.18	0	0.52	0.18	4.5	3.6	3.81	3.52	3.27	1.73	2.24	2.39	3.62	3.21	2.36	2.65	2.1	2.46	2.18	3.85	1.38	4.71	2.88	2.55	2.15	3.24	1.61	3.02
VIT_208s0040g03180	XP_002273339.1 PREDICTED: ethylene-responsive transcription factor RAP2-7 isoform X2 [Vitis vinifera]?CBI32623.3 unnamed protein product, partial [Vitis vinifera]	0.65	0.23	0	0.05	0	0	0.48	0.04	0.29	0.19	0.37	0.29	4.13	3.63	2.44	4.34	3.75	1.94	2.39	3.06	2.33	3.39	3.75	3.33	1.94	2.28	1.57	3.38	2.73	2.56	1.94	2.55	1.52	1.97	1.33	2.42
VIT_219s0015g01530	XP_010644663.1 PREDICTED: heavy metal-associated isoprenylated plant protein 47 [Vitis vinifera]?RVX14871.1 Heavy metal-associated isoprenylated plant protein 47 [Vitis vinifera]	2.31	0.64	0.16	0.16	0	0	2.31	2.14	0.67	0	0.16	0.52	0.13	0.16	0	0	0	0	0.56	0.13	0.52	0	0	0	3.06	4.65	2.52	3.6	3.2	7.62	3.11	2.91	1.7	2.72	1.68	1.69
VIT_218s0041g02440	RVW19339.1 Disease resistance-like protein DSC1 [Vitis vinifera]	0.52	0.23	0.02	0.02	0.02	0	0.59	0.36	0.49	0.28	0.28	0.25	0.04	0.07	0	0.05	0.02	0.06	0	0.08	0.13	0.09	0.17	0.02	9.47	8.71	12.96	8.71	8.11	9.65	7.33	9.98	7.13	10.24	5.99	7.92
VIT_214s0030g00150	XP_019080292.1 PREDICTED: probable disease resistance protein At4g27220 [Vitis vinifera]	0.03	0.03	0.08	0	0	0	0.02	0.06	0	0.2	0.11	0.11	0.05	0.54	0.26	0.1	0.13	0.14	0.19	0.26	0.21	0.33	0.37	0.37	0.14	0.33	0.17	0.31	0.34	0.09	0.09	0.09	0.25	0.28	0.22	0.07
VIT_208s0007g04120	XP_002277725.1 PREDICTED: cytochrome P450 76A1 [Vitis vinifera]	0.08	0.1	0.14	0	0	0	0.02	0	0.29	0	0.17	0	0.15	0.77	0.54	0.79	0.64	0.38	0.46	0.44	0.07	0.17	0.32	0.18	11.1	9.44	7.27	11.12	9.05	6.56	5.66	5.39	4.84	10.8	12.16	12.48
VIT_204s0023g00090	CBI17672.3 unnamed protein product, partial [Vitis vinifera]	0.29	0.53	0.4	0	0	0	0.14	0	0	0	0.13	0.14	3	3.17	1.48	2.08	1.78	0.84	1.77	1.23	0.76	1.31	0.88	0.62	0	0.27	0.73	1.16	1.25	2.18	0.61	0.6	0.28	1.33	0	0.28
VIT_215s0046g03210	CBI40323.3 unnamed protein product, partial [Vitis vinifera]	0.9	0.33	0.33	0	0	0	0.34	0	0.34	0.17	0	0.7	0.66	1.13	1.22	1.94	0.58	0.7	0.86	0.82	1.06	0.58	1.98	1.2	1.96	5.57	3.91	4.45	4.76	3.2	4.05	5.01	2.24	0.92	3	1.72
VIT_214s0083g00350	RVX06464.1 putative endo-1,3(4)-beta-glucanase [Vitis vinifera]	0.38	0.26	0.18	0	0	0	0.45	0.16	0.27	0.17	0.34	0	1.36	1.05	0.81	0.57	0.56	0.73	0.56	0.15	0.98	1.04	1.12	0.91	2.98	2.38	2.99	3.59	2.02	1.45	3.54	1.91	0.54	3.24	0.89	2.38
VIT_219s0014g00230	XP_002283700.2 PREDICTED: protein Jade-1 [Vitis vinifera]	4.22	0.23	0.08	0.24	0	0.04	3.45	0.4	0.8	0.23	0.42	0.2	6.18	5.62	5	4.25	2.82	3.95	4.32	3.7	2.37	3.97	4.13	3.68	5.4	4.96	4.07	5.28	5.11	5.07	3.64	3.19	3.86	6.69	4.06	4.26
VIT_218s0001g08920	XP_010664920.1 PREDICTED: glycine-rich cell wall structural protein 1.0-like [Vitis vinifera]	2.55	2.06	2.56	0	0	0.47	0	0.44	0.48	0.47	0.46	0.99	10.52	9.48	6.54	8.71	11.57	8.61	13.14	9.48	8.49	6.42	6.16	12.88	3.16	0.69	1.45	1.09	2.12	1.45	3.04	0.61	0.24	1.83	1.45	1.67
VIT_204s0008g01520	XP_002280460.1 PREDICTED: 17.1 kDa class II heat shock protein [Vitis vinifera]	91.04	8.92	1.25	0.61	3.09	2.84	71.84	51.57	4.58	3.16	1.86	6.42	55.71	171.69	111.4	26.18	23.26	22.52	245.09	63.5	43.44	50.05	85.88	85.03	2.97	2.4	0.82	4.31	4.66	4.96	2.36	5.28	4.66	6.75	0.98	5.37
VIT_200s0362g00010	CBI35695.3 unnamed protein product, partial [Vitis vinifera]	2.82	1.59	0.65	0.32	0	0	1.15	0.91	5.02	0.65	0.48	1.03	4.36	3.01	3.57	4.24	6.82	6.32	3.64	7.77	7.4	7.8	6.13	6.31	8	10.05	9.42	10.11	9	9.52	9.69	11.54	12.98	12.22	18.05	4.88
VIT_207s0005g01125	XP_010652227.1 PREDICTED: uncharacterized protein LOC104879791 [Vitis vinifera]?XP_034690611.1 uncharacterized protein LOC117918213 [Vitis riparia]	0.45	1.78	0	0	0.15	0	0.71	0	1.15	0.7	1.24	0.88	11.28	8.12	14.66	6.25	5.32	5.72	14.6	10.15	7.61	10.78	12.41	8.72	12.74	14.32	9.06	9.71	6.96	11.34	9.35	8.51	6.07	5.86	4.17	9.16
VIT_208s0007g08375	XP_010653790.1 PREDICTED: uncharacterized protein LOC100250289 [Vitis vinifera]?RVX09549.1 hypothetical protein CK203_012350 [Vitis vinifera]	0.88	0.27	0	0.07	0	0	0.42	0.06	0	0.41	0.8	0	7.47	7.04	6.2	5.61	3.01	2.34	4.68	6	1.93	4.87	5.73	4.65	3.64	1.94	2.85	1.68	2.01	2.68	2.72	1.81	2.16	3.26	1.11	1.65
VIT_200s0743g00030	CBI38487.3 unnamed protein product, partial [Vitis vinifera]	0.42	0	0.39	0	0	0	0.9	0.38	0	0.1	0.1	0.21	0.25	0.44	1.1	0.55	0.48	0.21	1.36	1.14	0.85	0.42	1.22	0.66	4.88	5.72	9.61	5.25	3.95	4.9	7.81	7.04	10.31	3.53	8.66	3.12
VIT_212s0034g01390	CBI23845.3 unnamed protein product, partial [Vitis vinifera]	0.65	0.09	0.57	0.04	0	0.04	0.36	0.25	0.31	0.53	0.26	0.23	1.88	2.25	1.28	0.93	1.32	0.81	1.1	1.08	1.31	1.04	1.49	1.9	1.34	1.09	0.41	1.09	1.57	1.46	2.17	0.93	1.26	1.74	1.08	2.75
VIT_203s0063g02350	XP_010647865.1 PREDICTED: organ-specific protein S2-like [Vitis vinifera]	0.26	0.69	0.93	0	0	0	0.47	1.53	1.45	3.29	0	0.99	0.71	1.54	0.63	0.41	0.2	0.49	1.71	3.16	3.87	2.3	2.67	2.42	52.98	43.5	32.86	25.14	25.73	38.92	24.57	18.59	30.81	44.65	37.86	34.8
VIT_215s0046g01160	CBI40491.3 unnamed protein product, partial [Vitis vinifera]	0.36	0	0.11	0	0	0	0.06	0.16	0.17	0.73	0.22	0.41	0	0.12	0.11	0	0	0	0	0	0.24	0.21	0.06	0.05	24.37	26.91	16.92	19.69	34.89	22.71	64.76	24.84	48.92	27.14	46.25	21.35
VIT_219s0027g01880	XP_010644848.1 PREDICTED: vacuolar amino acid transporter 1 isoform X1 [Vitis vinifera]?CBI21676.3 unnamed protein product, partial [Vitis vinifera]	6.45	0.28	0.28	0.23	0.23	0	8.63	2.99	6.31	0.17	1.21	0.53	0.43	0.87	0.74	0.6	0.51	0.71	0.71	0.73	0.44	1.11	1.09	0.55	0	0	0	0	0	0	0	0	0	0	0	0
VIT_216s0098g00820	CBI23099.3 unnamed protein product, partial [Vitis vinifera]	0.22	0.03	0	0	0	0	0.2	0.03	0	0.03	0.14	0.12	0.33	0.32	0.24	0.27	0.19	0.3	0.31	0.43	0.28	0.24	0.37	0.39	57.61	59.72	39.17	52.7	69.95	43.56	118.7	51.92	106.95	64.81	78.34	35.03
VIT_203s0038g01845	XP_010647219.1 PREDICTED: proline-rich protein 4-like [Vitis vinifera]	3.64	0.76	0.31	0.18	0.07	0.07	5.85	1.67	2.11	0.21	2.31	1.24	0.12	0.4	0.2	0.1	0.23	0.07	0.47	0.46	0.15	0.23	0.21	0.17	0	0.04	0	0	0	0	0	0.07	0	0	0	0
VIT_214s0030g00660	XP_002270188.1 PREDICTED: bifunctional 3-dehydroquinate dehydratase/shikimate dehydrogenase, chloroplastic [Vitis vinifera]?XP_034707985.1 bifunctional 3-dehydroquinate dehydratase/shikimate dehydrogenase, chloroplastic-like [Vitis riparia]?CBI34297.3 unnamed protein product, partial [Vitis vinifera]	1.51	0	0	0.11	0	0	1.05	0.1	0.2	0.04	0	0.19	6.18	6.88	7.69	7.74	7.05	5.47	3.33	4.45	5.22	8.35	8.92	8.48	61.23	54.94	63.62	73.64	58.96	67.44	46.05	59.05	44.49	76.25	27.13	74.3
VIT_212s0134g00630	CBI18015.3 unnamed protein product, partial [Vitis vinifera]	2.91	3.26	0.28	0.28	0.19	0	3.14	3.99	4.2	3.64	1.87	2.14	0.38	0.93	0.95	0.35	0.59	0.19	0.25	0.16	0.79	1.57	0.63	0.44	0.19	0	0.17	0	0.2	0.09	0	0.59	0.19	0	0.57	0
VIT_203s0017g01450	XP_010648188.1 PREDICTED: cysteine-rich and transmembrane domain-containing protein A [Vitis vinifera]?CBI34083.3 unnamed protein product, partial [Vitis vinifera]	4.14	0.72	0.98	0	0.14	0.29	4.38	1.58	1.74	9.01	1.23	1.08	1.7	2.67	8.67	1.58	4.78	7.42	14.29	5.63	10.7	9.94	15.03	5.29	6.57	1.28	1.67	1.55	0.61	0.71	25.9	5.76	1.25	1.15	1.62	2.47
VIT_219s0014g03980	RVX21670.1 Protein NETWORKED 1A [Vitis vinifera]	0.15	1.2	0.53	0	0	0.13	0.27	0	0.27	0	0.26	0	1.82	1.77	1.6	0.89	2.02	2.55	1.89	1.14	1.2	1.72	2.72	2.22	1.46	1.17	1.22	1.9	1.13	1.09	1.76	1.34	0.84	1.12	1.68	1.09
VIT_211s0016g02800	XP_002283119.1 PREDICTED: probable inositol oxygenase [Vitis vinifera]?RVW38205.1 putative inositol oxygenase [Vitis vinifera]?CBI27969.3 unnamed protein product, partial [Vitis vinifera]	2.79	0.61	0.93	0.31	0	0	10.37	2.38	1.17	1.5	1.93	0.87	3.12	1.81	8.54	1.33	2.44	4.77	8.99	2.76	2.68	2.73	6.23	2.32	113.53	120.6	185.74	92.2	69.72	153.82	178.1	143.08	134.75	91.22	72.02	66.38
VIT_204s0008g01240	XP_019074777.1 PREDICTED: uncharacterized protein LOC100245671 isoform X1 [Vitis vinifera]	1.02	1.82	0.46	0	0.25	0	1.63	0.43	1.69	1.4	0	0.5	2.49	3.96	1.89	2.83	4.5	2.7	2.09	3.52	3.18	4.07	3.69	3.41	3.15	4.36	1.65	2.4	1.65	1.09	1.42	3.02	3.17	4.42	2.16	2.14
VIT_203s0063g01170	XP_002284944.1 PREDICTED: methylesterase 10 [Vitis vinifera]?CBI32475.3 unnamed protein product, partial [Vitis vinifera]	0.42	1.92	2.65	0	0	0.39	1.18	1.78	0.27	0.52	0	0.27	0.1	0.26	0.6	0.6	0.35	1.37	0.35	2.69	0.85	0.81	1.22	1.8	22.12	20.21	17.16	18.02	17.58	12.85	33.58	18.4	30.02	16.22	34.1	11.83
VIT_210s0003g01820	CBI30734.3 unnamed protein product, partial [Vitis vinifera]	7.32	1.9	1.16	0	0.43	0.39	1.89	1.08	1.62	0	0	0	8.83	15.45	16.18	7.81	5.11	2.44	9.94	12.35	2.92	7.07	8.11	8.84	16.22	9.75	10.9	9.37	19.24	21.84	12.16	11.47	7.48	14.2	3.64	12.71
VIT_212s0035g00860	CBI29716.3 unnamed protein product, partial [Vitis vinifera]	7.53	4.13	0.95	0	1.11	0	2.14	0	0	8.23	0	8.5	4.58	9.7	4.4	3.48	3.75	3.62	4.84	4.34	4.75	3.56	4.26	6.15	5.54	8.63	3.85	10.2	6.47	4.36	6.23	10.96	9.28	8.57	7.05	3.8
VIT_218s0072g00260	XP_002264797.2 PREDICTED: ethylene-responsive transcription factor ABR1 [Vitis vinifera]?CAN66025.1 hypothetical protein VITISV_028773 [Vitis vinifera]	3.87	1.24	0.25	0.26	0.13	0.04	2.09	3.01	1.56	0.27	0.46	1.18	0.6	0.56	16.85	2.39	1.53	0.86	0.95	7.1	2.96	0.66	1.7	0.94	1.18	2.68	9.75	3.07	1.37	2.55	1.4	4.08	1.52	0.99	1.56	2.36
VIT_205s0102g00510	XP_010650584.1 PREDICTED: uncharacterized protein LOC104879454 isoform X1 [Vitis vinifera]?CBI36674.3 unnamed protein product, partial [Vitis vinifera]	0	0.36	0.61	0.04	0	0.04	0.25	0	0.17	0.25	0.16	0.17	0.31	0.17	0.15	0.04	0.12	0.17	0.51	0.36	0.15	0.31	0.25	0.16	1.09	1.98	1.86	1.76	1.54	1.19	1.04	1.26	1.85	1.61	1.26	2.18
VIT_213s0019g03760	XP_002275182.2 PREDICTED: LOB domain-containing protein 1 [Vitis vinifera]	3.99	6.39	4.65	0.14	0.74	0.42	2.15	5.16	8.3	7.26	2.65	7.75	0	0	0	0	0	0.3	0	0	0	0	0	0	0	0	0	0	0	0	0	0	0	0	0	0
VIT_213s0019g03160	XP_010658493.1 PREDICTED: 18.1 kDa class I heat shock protein [Vitis vinifera]	7.88	4.19	1.48	0.37	0.39	0.37	14.88	14.38	0	0.75	0.18	0	1.31	4.21	2.37	1.49	1.6	2.93	21.38	4.06	3.61	4.63	14.39	19.29	1.82	1.65	2.67	0.88	1.14	0	0.66	1.96	3.28	0.62	2.49	5.16
VIT_209s0002g04720	CBI36160.3 unnamed protein product, partial [Vitis vinifera]	0.97	0.24	0.24	0	0.06	0.06	0.74	0.39	0.8	0.24	0.24	1.88	0.15	0.18	0	0	0.06	0.06	0.06	0.31	0.1	0.06	0.12	0	4.34	5.55	6.29	3.99	5.17	2.94	5.13	2.06	3.39	4.73	6.27	4.07
VIT_201s0127g00700	XP_003631260.1 PREDICTED: histone-lysine N-methyltransferase SETD1B [Vitis vinifera]?RVX10419.1 hypothetical protein CK203_016849 [Vitis vinifera]	63.58	21.53	0	5.29	0.57	0.96	15.12	26.49	38.97	12.68	11.8	11.29	1.4	3.83	23.55	17.08	3.62	4.37	8	5.63	25.35	2.23	4.66	10.07	94.36	4.26	23.29	68.34	10.16	20.17	235.91	185.6	37.82	27.54	10.83	23.67
VIT_212s0059g01720	CAN73940.1 hypothetical protein VITISV_031602 [Vitis vinifera]	9.39	8.19	5.42	0	0.56	1.5	4.75	3.67	4.16	1.99	6.83	3.8	0	0	1.66	0.38	0	2.05	2.03	2.79	4.12	0.35	4.13	0	21.96	8.43	41.76	18.47	9.84	9.04	20.44	24.36	23.07	12.02	13.45	17.81
VIT_218s0001g06090	XP_002285771.1 PREDICTED: 7-deoxyloganetin glucosyltransferase [Vitis vinifera]	1.78	1.59	0.31	0.32	0	0	0.27	0.64	0.26	0	0.05	0.43	1.44	0.11	15.72	2.14	3.22	2.99	1.29	1.63	1.86	2.5	8.89	3.98	6.17	4.69	8.85	7.71	6.24	5.68	3.93	7.2	5.76	6.16	6.07	4.93
VIT_200s0218g00140	XP_002270294.1 PREDICTED: UDP-glycosyltransferase 91A1 [Vitis vinifera]	0.82	0.11	0.33	0	0.11	0	1.19	0.24	1.51	0	0	0	1.4	1.1	1.12	2.39	0.83	1.42	1.79	1.09	0.67	0.97	0.87	0.8	22.74	25.11	17.85	20.76	28	25.87	26.54	21.31	28.4	26.19	25.71	25.72
VIT_219s0027g01850	XP_002265299.1 PREDICTED: uncharacterized protein LOC100264983 [Vitis vinifera]?XP_034679159.1 uncharacterized protein LOC117909301 [Vitis riparia]	6.27	0.87	3.08	0.43	0.47	0	7.29	0.41	1.14	1.11	1.09	2.11	23.58	24.95	22.8	11.38	11.58	5.58	14.36	16.27	10.81	12.06	14.89	13.63	13.26	12.47	10.23	10.79	11.42	13.65	12.17	10.94	10.16	25.88	4.79	14.69
VIT_205s0062g00310	XP_002267330.2 PREDICTED: crocetin glucosyltransferase, chloroplastic-like [Vitis vinifera]	37.97	13.76	1.99	3.72	0.25	0.6	25.62	19.32	9.27	13.28	12.16	27.65	0.56	0.42	1.36	0.47	1.02	2.33	1.47	0.25	0.76	1.18	2.71	0.11	1.32	0.12	0.25	0.7	0	0	0.3	0.26	0.39	0	0	0.4
VIT_217s0000g01460	CAN62486.1 hypothetical protein VITISV_010814 [Vitis vinifera]	3.12	9.49	4.22	0.43	0.89	0.28	12.96	14.9	11	8.55	7.97	20.18	7.1	6.19	4.13	7.58	6.68	9.22	9.78	23.38	17.46	16.61	9.62	16.75	42.73	44.26	38.58	33.09	45.22	38.61	62.08	33.67	74.57	47.83	72.48	59.91
VIT_200s0181g00045	RVW46298.1 External alternative NAD(P)H-ubiquinone oxidoreductase B2, mitochondrial [Vitis vinifera]	3.26	2.47	1.83	0.67	0	0	2.75	4.92	3.32	1.38	3.39	3.91	1.05	1.3	1.45	0	0.97	0	0.94	0.37	1.57	1.15	1.01	0.59	1.77	1.81	1.02	3.01	2.09	0.89	2	2.38	0.48	0.77	1.18	2.58
VIT_203s0063g01960	RVX12152.1 Non-symbiotic hemoglobin 1 [Vitis vinifera]	3.35	2.69	0.36	0.24	0.37	0	10.9	2	1.47	3.47	2.93	3	25.55	16.8	8.57	26.47	13.67	33.21	10.73	14.76	22.83	18.85	15.45	12.63	56.85	68.76	104.3	57.46	32.05	110.58	44.26	67.72	54.16	39.28	32.14	58.3
VIT_208s0007g00340	XP_010654285.1 PREDICTED: kinesin-like protein KIN-10B isoform X1 [Vitis vinifera]	3.06	0.34	0.61	0.1	0.21	0.07	3.19	0.64	0.98	0.62	0.61	0.57	5.16	6.67	6.4	4.62	2.79	2.26	5.38	4.42	3.19	4.02	2.98	3.93	6.2	5.7	4.19	7.03	7.23	7.57	4.52	4.68	4.55	8.58	3.86	6.7
VIT_206s0004g01135	XP_002285657.1 PREDICTED: uncharacterized protein LOC100250058 [Vitis vinifera]?CAN65332.1 hypothetical protein VITISV_022734 [Vitis vinifera]?CAN71356.1 hypothetical protein VITISV_002681 [Vitis vinifera]	1.14	0.3	0.9	0.08	0.16	0	0.23	0.49	0	0.38	0.3	0.79	0.93	1	0.63	1.5	0.9	0.63	2.24	3.06	5.62	1.82	1.33	4.13	34.08	44.75	57.06	26.34	30	34.15	26.01	43.14	28.04	31.86	34.19	45.34
VIT_217s0000g07770	XP_010663210.1 PREDICTED: snakin-2 [Vitis vinifera]?CBI15083.3 unnamed protein product, partial [Vitis vinifera]	4.24	8.31	0.93	0.15	1.14	0.15	11.88	14.05	20.02	5.43	5.47	1.31	17.95	17.51	7.96	11.57	31.81	20.72	34.65	49.53	12.24	24.51	29.96	19.11	32.07	24.53	30.8	36.29	65.31	30.17	23.97	49.6	34.66	38.13	60.48	36.88
VIT_213s0067g03250	CBI25337.3 unnamed protein product, partial [Vitis vinifera]	14.03	3.45	3.38	0.48	1.14	0.48	12.08	4.3	3.86	4.51	5.02	4.59	30.69	41.17	40.52	28.16	22.81	18.06	33.06	36.68	27.21	38.01	34.53	32	21.63	27.67	25.6	28.36	31.11	31.45	18.53	19.15	29.91	35.49	25.15	38.22
VIT_201s0011g03090	XP_002278768.1 PREDICTED: allene oxide cyclase, chloroplastic [Vitis vinifera]?RVW45595.1 Allene oxide cyclase, chloroplastic [Vitis vinifera]?CBI27060.3 unnamed protein product, partial [Vitis vinifera]	6.44	1.09	0.25	0.56	0.13	0.06	0.63	1.27	0.06	0.74	0.12	0.52	0.05	0	0.12	0.35	0.11	0.19	0.23	0.11	0.43	0.06	0.18	0	1	0.39	0.92	1.16	0.46	0.42	0.77	1.2	1.01	0.07	0	0.13
VIT_202s0025g04910	XP_002281639.1 PREDICTED: growth-regulating factor 10 [Vitis vinifera]?RVX15469.1 Growth-regulating factor 10 [Vitis vinifera]	5.9	1.69	0.73	0.49	0.34	0	19.4	1.68	3.52	1.07	3.7	1.71	0.4	0.33	0.23	0.15	0.45	0.17	0.68	0.35	0.35	0.6	0.63	0.08	2.39	2.14	2.12	3.61	1.72	3.54	2.32	1.42	1.01	2.41	0.75	2.66
VIT_213s0019g00730	CBI17722.3 unnamed protein product, partial [Vitis vinifera]	1.01	0.53	0.47	0.2	0	0	1.59	1.32	2.96	1.01	0.46	1.61	5.29	8.21	9.34	7.28	5.04	5.7	6.58	7.99	6.78	7.84	7.92	5.91	4.08	4.9	3.64	2.66	2.42	3.55	1.86	2.73	1.31	5.8	1.1	4.9
VIT_206s0009g00480	XP_002274847.2 PREDICTED: aluminum-activated malate transporter 2 [Vitis vinifera]?CBI24425.3 unnamed protein product, partial [Vitis vinifera]	3.17	0.66	0.72	0.39	0.06	0	3.55	0.83	1.2	0.5	1.15	1.62	6.08	2.91	6.19	5.75	4.46	4.07	8.29	4.32	4.31	6.97	6.66	4.12	7.92	3.84	5.63	4.69	3.25	4.84	7.02	5.1	2.73	3.28	2.28	4.83
VIT_218s0122g00690	XP_002272088.1 PREDICTED: laccase-14 [Vitis vinifera]	4.63	6.41	0.86	0.5	0.16	0.55	11.64	5.03	5.3	2.87	7.55	13.12	0	0	0	0	0	0	0.04	0.07	0.82	0.17	0.08	0	6.2	13.56	46.43	12.01	6.36	11.12	5.4	21.64	5.53	5.61	3.89	13.15
VIT_209s0054g00820	XP_002266749.1 PREDICTED: uncharacterized protein LOC100249551 [Vitis vinifera]?CBI18444.3 unnamed protein product, partial [Vitis vinifera]	1.1	0.16	0.08	0.08	0.03	0.03	1	0.13	0.44	0.14	0.11	0	3.61	3.42	3.38	3.39	3.07	3.19	3.21	2.94	1.95	3.22	3.14	2.77	5.59	6.16	6.61	5.65	5.27	8.27	4.82	4.83	3.96	6.71	3.23	4.91
VIT_200s1361g00010	XP_010647489.1 PREDICTED: uncharacterized protein LOC104878606 [Vitis vinifera]	0.68	2.82	0.71	0.45	0	0	1.37	1.09	0.37	0.45	0.8	0.94	5.36	4.52	5.66	2.61	4.34	1.88	7.3	6.84	4.55	5.43	6.24	6.39	4.15	6.57	3.24	4.48	5	4.1	9.05	9.25	4.98	3.24	4.87	5.27
VIT_212s0028g01840	XP_002281731.1 PREDICTED: peroxidase P7 [Vitis vinifera]?XP_010657059.1 PREDICTED: peroxidase P7 [Vitis vinifera]	6.05	0.87	1.04	0.48	0.25	0.08	0.33	1.8	1.97	2.18	0.79	0.59	0.79	0.16	2.17	0.15	0.37	1.34	0.81	0.55	1.16	1.41	0.55	0.92	0.08	0	0	0.08	0.08	0	0.15	0.07	0	0	0.25	0
VIT_217s0000g01490	XP_002279981.1 PREDICTED: cytochrome P450 94B3 [Vitis vinifera]?RVW52611.1 Cytochrome P450 94B3 [Vitis vinifera]	4.2	2.34	0.57	0.63	0.1	0	0.69	2.22	1.22	1.63	2.3	1.14	0.64	1.22	2.27	1.65	1.07	0.9	0.54	1	0.63	1.4	0.66	0.37	0	0	0	0	0	0	0	0	0	0	0	0
VIT_201s0026g02710	ALP48443.1 NAC transcription factor 29 [Vitis vinifera]?RVW32039.1 NAC transcription factor 29 [Vitis vinifera]?RVW84129.1 NAC transcription factor 29 [Vitis vinifera]?CBI31935.3 unnamed protein product, partial [Vitis vinifera]	5.67	1.58	1.25	0.07	0.58	0.28	7.51	14.5	4.64	5.86	2.59	4.11	0.93	0.64	4.47	1.19	3.29	3.22	2.28	28.16	10.06	6.97	1.99	3.28	17.46	19.56	25.3	25.24	19.16	18.86	25.72	17.96	20.6	26.39	67.47	27.98
VIT_202s0012g00660	XP_002281943.1 PREDICTED: calcium-binding protein PBP1 [Vitis vinifera]?XP_034672535.1 calcium-binding protein PBP1-like [Vitis riparia]?RVX14325.1 Calcium-binding protein PBP1 [Vitis vinifera]?CBI33940.3 unnamed protein product, partial [Vitis vinifera]	2.1	4.93	1.91	0.7	0.26	0	4.77	0.67	6.94	3.37	1.18	5.1	4.19	2.03	3.67	4.35	3.61	7.32	7.39	3.8	5.06	8.35	3.78	6.17	6	11.31	15.28	8.5	3.63	7.25	2.49	2.69	4.27	5.63	1.98	6.1
VIT_214s0066g02110	XP_002275965.1 PREDICTED: AAA-ATPase ASD, mitochondrial-like [Vitis vinifera]	1.39	1.37	0.15	0.16	0.11	0.05	4.83	1.01	3.75	0.41	0.97	3.39	0	0.16	0.05	0	0	0	0	0	0.27	0	0	0.2	27.02	31.73	27.77	19.13	14.39	20.23	51.16	27.27	29.61	21.7	38.23	22.45
VIT_219s0015g01230	XP_002274782.1 PREDICTED: uncharacterized protein LOC100251512 [Vitis vinifera]	10.09	1.69	1.71	0.69	0.52	0.21	8.46	1.26	3.16	1.49	5.29	2.24	21.43	20.31	17.61	12.18	4.41	4.37	13.52	12.15	5.65	10.65	9.6	12.12	34.16	24.05	20.88	26.43	34.18	27.02	13.61	15.77	12.89	35.89	14.39	16.96
VIT_219s0014g02550	CBI20287.3 unnamed protein product, partial [Vitis vinifera]	1.6	2.34	2.18	0.12	0.24	0.31	0.68	0.68	1.09	3.87	1.83	3.39	0.07	0.45	0.07	0.11	0.07	0.25	0.87	0.38	0.32	0.42	0.68	0.59	0	0.25	0.07	0	0	0	0.08	0.04	0.08	0	0	0.17
VIT_215s0021g01060	XP_002269870.2 PREDICTED: cytochrome P450 714C2 [Vitis vinifera]	0.53	0.07	0.33	0.1	0	0	0.14	0.22	0.07	0.1	0	0.14	0.19	0.07	0.06	0.16	0.12	0.17	0.09	0.17	0.23	0.26	0.26	0.33	31.64	29.43	26.19	23.88	28.69	29.2	26.11	22.87	39.04	26.38	43.46	26.4
VIT_212s0134g00590	XP_019078820.1 PREDICTED: malonyl-coenzyme A:anthocyanin 3-O-glucoside-6''-O-malonyltransferase-like [Vitis vinifera]	5.2	7.5	0.67	0.45	0.7	0.33	3.98	5.54	8.03	5.17	3.92	3.17	0.72	2.01	0.62	1.76	1.51	2.35	0.9	1.14	2.68	1.98	0.43	0.21	0	0.7	0.1	0	0	0.63	0.42	0.41	0	0	0.34	0.12
VIT_201s0182g00140	XP_010653893.1 PREDICTED: phosphate transporter PHO1 homolog 3 [Vitis vinifera]	3.83	1.84	0.85	0.57	0.14	0	5.41	3.54	4.36	1.63	2.71	2.44	0.38	0.36	0.45	0.55	0.35	0.45	0.72	0.85	0.86	0.82	0.62	0.4	3.94	6.69	10.19	5.48	7.84	4.23	16.57	9.22	15.35	9.07	12	7.38
VIT_206s0009g01650	RVW32951.1 putative alpha,alpha-trehalose-phosphate synthase [UDP-forming] 7 [Vitis vinifera]	2.32	0.76	0.27	0	0.3	0.11	3.59	1.11	0.53	3.15	1.44	1.13	1.63	0.95	3.25	1.89	1.56	1.04	5.65	7.48	1.66	4.52	5.63	1.48	2.75	1.86	3.05	2.78	2.56	3.06	4.05	4.29	1.31	2.5	1.73	1.22
VIT_219s0014g05090	XP_002280066.1 PREDICTED: thioredoxin-like protein CXXS1 [Vitis vinifera]?AGG09344.1 thioredoxin h-type [Vitis vinifera]?CBI20498.3 unnamed protein product, partial [Vitis vinifera]	5.18	11.18	1.78	0.38	1.46	0.37	12.3	6.06	6.27	10.68	8.53	2.66	4.61	6.62	1.66	3.78	5.99	9.95	5.75	24.2	9.2	8.96	4.44	10.16	20.12	14.84	15.58	16.67	23.33	20.04	54.53	28.14	49.05	25.57	76.3	34.06
VIT_207s0005g00710	XP_003632375.1 PREDICTED: RING-H2 finger protein ATL64 [Vitis vinifera]?RVW54514.1 RING-H2 finger protein ATL2 [Vitis vinifera]?RVX20558.1 RING-H2 finger protein ATL2 [Vitis vinifera]	0.71	1.58	0.09	0	0.29	0	2.51	3.09	1.65	1.05	1.4	2.18	3.09	3.14	3.16	4.51	2.24	3.27	5.52	3.48	2.87	1.56	1.64	1.61	8.65	8.1	5.69	9.36	14.81	9.64	14.6	12.42	18.68	10.16	17.37	6.55
VIT_213s0064g00600	XP_019080086.1 PREDICTED: uncharacterized protein LOC100265428 isoform X2 [Vitis vinifera]	1.93	1.6	0.3	0.29	0.16	0	1.2	0.55	1.68	2.39	1.32	0.31	3.54	2.76	2.73	1.75	1.57	2.49	2.07	3.7	2.64	3.66	2.62	3.92	3.67	1.67	1.76	2.43	1.54	2.4	1.76	0.93	1.69	2.79	0.46	1.39
VIT_212s0059g00930	CBI28826.3 unnamed protein product, partial [Vitis vinifera]	0.14	0.93	0.33	0.14	0.04	0	0.21	0.43	0.21	0.41	0.83	0.73	0.8	0.21	0.03	0.33	1.06	0.53	2.02	3.78	6.99	2.28	0.41	1.61	20.52	35.28	43.86	29.56	35	13.74	27.08	24.83	45.74	16.62	42.07	30.76
VIT_209s0002g00550	RVX17197.1 GDSL esterase/lipase 1 [Vitis vinifera]	35.41	7.94	4.22	3.65	1.79	0.22	21.15	9.75	6.81	6.21	4.63	4.12	13.68	12.12	37.05	16.58	16.33	16.51	10.91	11.5	18.07	12.89	16.5	14.67	20.07	19.41	20.68	22.14	14.64	23.67	16.94	22.4	9.98	23.29	8.11	19.79
VIT_201s0127g00800	XP_002267667.1 PREDICTED: polyamine oxidase [Vitis vinifera]?CBI28517.3 unnamed protein product, partial [Vitis vinifera]	46.66	9.63	7.28	4.29	3.1	0.15	71.02	28.46	44.96	11.01	20.28	11.84	31.89	46.76	32.24	33.71	38.09	24.62	45.24	42.2	25.5	34.95	25.11	29.56	39.15	35.6	45.51	42.41	23.29	51.43	39.75	24.33	22.09	42.96	10.45	42.05
VIT_204s0008g07040	XP_002285587.1 PREDICTED: peroxidase 46 isoform X2 [Vitis vinifera]	3.93	1.15	0.44	0.37	0.3	0	14	3.14	3.22	0.59	3.89	0.84	0.6	0.3	0.34	0.41	1.01	0.99	1.15	0.88	0.88	0.81	0.93	0.28	0	0.15	0.34	0.07	0	0.55	0.35	0	0.07	0	0.07	0.38
VIT_205s0077g01960	CBI22967.3 unnamed protein product, partial [Vitis vinifera]	2.76	0.11	0.49	0.04	0.39	0	1.17	0.6	0.39	0.34	0.67	0.12	2.38	2.54	2.83	2.74	1.67	3	2.21	2.36	1.6	2.67	1.97	2.39	4.44	4.45	4.02	4.83	3.35	4.05	3.61	2.89	3.12	5.3	3.17	4.13
VIT_201s0137g00750	XP_002282388.2 PREDICTED: probable protein phosphatase 2C 14 [Vitis vinifera]	1.95	0.32	0.69	0	0.24	0.14	1.35	0.48	0.48	0.19	0.97	0.53	2.44	2.06	3.51	2.31	0.74	1.61	2.54	1.85	1.06	1.64	2.14	1.54	2.8	3.38	2.58	2.89	2.83	3.04	2.52	2.12	1.62	5.13	1.19	1.53
VIT_216s0098g01060	XP_002272418.1 PREDICTED: small heat shock protein, chloroplastic [Vitis vinifera]?CBI23075.3 unnamed protein product, partial [Vitis vinifera]	2.22	3.47	0.53	0.19	0.47	0.15	145.47	104.93	0.24	0.65	0.34	1.16	4.83	4.79	3.6	3.07	3.14	2.72	33.48	6.32	8.5	5.37	6.41	5.33	2.97	3.36	3.36	4.48	3.97	2.94	4.14	3.07	3.88	3.08	4.9	2.32
VIT_208s0007g07990	0	20.09	1	5.11	2.44	0	0.52	17.28	13.01	6.5	25.4	8.1	2.29	66.2	45.12	94.54	31.28	43.36	38.69	98.02	71.8	68.29	67.49	65.57	63.25	88.13	72.86	58.49	59.9	41.03	75.17	75.55	59.03	30.74	43.76	9.14	53.85
VIT_214s0081g00390	CBI35184.3 unnamed protein product, partial [Vitis vinifera]	0.76	0.95	1.15	0	0.35	0.07	1.05	0.32	1.98	1.27	0.65	0.38	1.21	2.37	1.66	1.32	0.65	0.84	2.74	0.86	1.4	1.27	2.12	0.95	1.2	1.04	1.85	1.36	2.46	1.83	2.36	1.81	0.49	0.72	1.85	1.66
VIT_214s0068g01520	XP_019080214.1 PREDICTED: double-stranded RNA-binding protein 3 isoform X1 [Vitis vinifera]	3.81	1.75	0.92	0.25	0.54	0.08	10.22	2.79	3.96	0.65	1.94	1.05	1.16	1.73	1.78	2.79	1.24	0.93	1.13	1.03	0.86	1.08	1.42	0.8	2.04	1.82	1.67	2.5	2.39	2.28	2.7	1.81	1.68	3.3	0.77	2.53
VIT_202s0025g00240	RVX04185.1 Beta-carotene 3-hydroxylase 1, chloroplastic [Vitis vinifera]?CBI34377.3 unnamed protein product, partial [Vitis vinifera]	1.69	6.48	0.83	0.15	0.86	0.29	0.96	1.1	4.13	0.35	0.49	1.69	1.46	3.06	4.25	2.55	3.2	3.73	4.09	3.25	4.65	3.35	2.02	4.58	10.28	11.47	9.43	7.93	11.68	8.42	12.33	10.1	12.06	13.67	9.18	16.61
VIT_217s0000g01230	XP_019081906.1 PREDICTED: MADS-box transcription factor 15 isoform X7 [Vitis vinifera]?XP_019081907.1 PREDICTED: MADS-box transcription factor 15 isoform X7 [Vitis vinifera]	0.27	0.33	0.31	0	0	0.12	1.46	0.27	1.14	0.78	0.8	0.99	47.77	61.13	56.64	81.66	40.19	91.21	78.66	59.15	52.29	55	68.44	47.14	4.15	8.44	4.75	8.02	11.13	8.52	6.86	8.78	8.94	5.7	18.94	7.28
VIT_200s0204g00120	CBI40925.3 unnamed protein product, partial [Vitis vinifera]	0.54	0.74	0.58	0.17	0.09	0	0.17	0.08	0.77	0.17	0.25	0.61	5.5	4.82	4.67	3.55	2.38	2.98	5.7	4.25	2.99	4.17	6.01	4.56	3.97	3.69	4.67	3.29	5.92	3	3.73	3.37	2.06	3.3	8.07	3.88
VIT_208s0040g01820	CAN69575.1 hypothetical protein VITISV_028612 [Vitis vinifera]	25.26	7.15	4.71	0.98	1.8	2.12	69.34	17.52	8.85	23.79	12.43	12.12	60.02	69.41	117.38	50.9	77.37	44.35	170.34	113.8	105.47	138.17	179	97.79	89.82	12.59	10.79	71.51	9.39	33.97	241.27	165.86	41.74	14.63	28.6	41.69
VIT_212s0057g00720	XP_002269904.1 PREDICTED: F-box protein SNE [Vitis vinifera]?CAN67350.1 hypothetical protein VITISV_018090 [Vitis vinifera]	5.03	4.83	0.98	1.12	0.15	0.14	12.83	3.68	2.46	1.7	6.65	2.52	0.9	1.25	1.81	1.28	1.12	2.22	1.48	1.53	2.06	1.75	3.02	2.19	1.25	1.73	1.54	2.98	2.19	1.03	3.09	1.51	2.77	2.02	1.73	0.88
VIT_216s0039g01170	XP_002268256.1 PREDICTED: phenylalanine ammonia-lyase [Vitis vinifera]?AWY10749.1 pal2 [Vitis amurensis]	2.51	5.66	0.45	0.32	0	0.81	0.9	0.88	2.4	1.45	4.2	0.95	1.05	0.67	2.21	0.62	0.44	0.14	6.83	8.79	11.31	3.11	1.5	0.69	42.82	43.4	172.26	38.18	26.22	41.74	31.28	75.76	32.22	29.5	18.53	48.18
VIT_200s0267g00030	XP_003635173.1 PREDICTED: membrane protein of ER body 2 isoform X1 [Vitis vinifera]	31.83	3.6	5.64	2.56	2.13	0.74	13.44	2.33	10.15	1.01	0.78	0.67	0.61	0.64	4.31	1.62	0.59	1.5	1.35	0.09	0.46	0.55	0.37	0.1	0.54	0.65	1.02	1.35	0.69	2.99	0.9	0.51	0.48	0.6	0.05	0.83
VIT_204s0008g06150	XP_003631764.1 PREDICTED: uncharacterized protein LOC100854026 [Vitis vinifera]	306.92	90.11	21.06	30.29	8.82	12.77	290.28	346.93	182.24	208.51	56.12	75.85	35.87	41.8	241.53	55.55	37.06	63.1	177.28	231.3	229.28	96.18	102.67	97.66	315.08	19.38	33.54	99.72	15.16	68.69	572.21	298.78	112.69	77.17	154.84	53.69
VIT_200s0471g00020	XP_010647074.1 PREDICTED: uncharacterized protein LOC104878418 [Vitis vinifera]?RVX23474.1 hypothetical protein CK203_000744 [Vitis vinifera]	1.52	3.23	0	0.28	0.29	0.09	0.77	0.35	0.96	0.75	1.94	1.18	0	0.38	0.09	0.26	0.17	0	0.26	0.16	0.47	0.94	1.81	0.44	32.13	29.88	36.81	30.13	19.32	25.19	25.87	55.26	22.76	21.9	10.58	26.98
VIT_213s0047g00740	CBI29116.3 unnamed protein product, partial [Vitis vinifera]	0.4	0.09	0.19	0	0.1	0	0.36	0.21	0.19	0.06	0.06	0	0.46	0.62	0.15	0.34	0.37	0.26	0.51	0.43	0.23	0.31	0.42	0.41	1.03	2	1.48	2.09	1.73	2.45	2.71	1.84	2.74	1.25	2.89	1.17
VIT_215s0046g01110	XP_010661899.1 PREDICTED: histone H3-like centromeric protein HTR12 isoform X1 [Vitis vinifera]	0.79	0.95	0.68	0	0.24	0.11	0.52	0.38	1.11	0.23	0.39	0.82	1.85	1.22	1.55	1.22	1.55	1.08	1.22	1.01	1.16	0.91	1.19	1.14	4.06	1.81	1.72	2.43	0.97	0.88	1.33	1.17	1.74	3.04	0.87	1.63
VIT_200s0245g00010	XP_010646574.1 PREDICTED: membrane protein of ER body-like protein [Vitis vinifera]	11.29	0.77	2.06	1.19	0.46	0.22	7.88	1.57	5.9	0.51	0.72	1.75	0.1	0.18	0.58	0.17	0.06	0.35	0.26	0	0.39	0	0	0.16	2.43	1.93	3.75	2.18	1.47	3.2	2.24	1.53	1.21	3.09	0.46	1.08
VIT_213s0064g01750	CBI24818.3 unnamed protein product, partial [Vitis vinifera]	18.15	2.75	0.98	1.23	2.12	0.5	27.27	4.95	7.55	1.23	1.12	1.68	0.52	0.75	1.58	2.55	0.87	1.52	4.1	2.67	1.33	2.79	1.71	1.48	157.28	107.51	109.83	139.05	195.63	151.2	101.02	121.37	133.54	187.03	129.87	153.65
VIT_209s0002g08300	XP_010654852.1 PREDICTED: disease resistance protein RGA2-like isoform X2 [Vitis vinifera]	0.3	0.12	0.25	0	0	0.09	0.03	0.35	0.06	0.25	0.31	0.36	1.21	0.74	0.58	0.84	0.85	0.62	0.57	0.77	0.61	1.04	0.59	0.68	0.99	2.07	1.53	0.84	2.16	0.88	1.67	1.48	2.16	1.28	2.07	1.39
VIT_207s0104g00960	XP_002271506.1 PREDICTED: histone H2AX [Vitis vinifera]?XP_034690222.1 histone H2AX-like [Vitis riparia]?RVX20877.1 Histone H2AX [Vitis vinifera]?CAN75194.1 hypothetical protein VITISV_016149 [Vitis vinifera]?CAN79608.1 hypothetical protein VITISV_009851 [Vitis vinifera]?CBI32294.3 unnamed protein product, partial [Vitis vinifera]	59.38	3.66	4.18	2.94	3.46	2.72	39.37	7.95	18.78	5.9	7.62	3.28	57.88	71.22	80.97	67.81	46.94	46.26	43.14	48.43	44.03	47.46	49.2	45.58	55.98	58.18	53.57	68.27	67.52	60.58	49.54	50	64.87	75.36	49	64.78
VIT_209s0002g08510	XP_002269190.1 PREDICTED: putative expansin-B2 [Vitis vinifera]?CBI36445.3 unnamed protein product, partial [Vitis vinifera]	1.57	1.61	2.41	0.31	0.06	0.42	0	1.47	0.25	3.35	2.09	2.66	110.07	383.78	239.09	188.33	220.2	289.23	206.16	144.87	86.06	176.89	134.6	176.55	107.95	75.57	42.75	63.54	74.52	75.11	108.54	83.66	178.79	101.28	76.55	89.98
VIT_208s0040g01040	CBI32802.3 unnamed protein product, partial [Vitis vinifera]	6.91	0.84	3.32	1.15	0.22	0.17	3.24	2.95	3.84	2.6	3.13	2.48	1.62	1.15	1.31	1.57	2.45	2.39	1.71	1.09	1.75	2.24	2.63	2.63	11.09	8.89	14.93	8.6	6.37	9.97	8.79	8.01	3.76	13.38	3.56	16.95
VIT_217s0000g02690	CBI15542.3 unnamed protein product, partial [Vitis vinifera]	1.25	0.16	0.12	0.13	0.04	0.04	1.63	0.27	0.47	0.04	0.29	0	2.13	2.83	2.19	1.79	1.92	1	2.45	2.16	1.43	2.14	1.87	1.39	3.27	2.05	1.92	2.87	3.74	2.97	2.48	2.56	1.62	2.81	2	1.99
VIT_207s0031g01980	XP_002278226.1 PREDICTED: ethylene-responsive transcription factor ERF110 [Vitis vinifera]?QFQ50797.1 ethylene-responsive transcription factor [Vitis davidii]?RVW55050.1 Ethylene-responsive transcription factor ABR1 [Vitis vinifera]?CBI21548.3 unnamed protein product, partial [Vitis vinifera]	25.85	11.26	4.07	3.28	1.56	0.85	4.95	7.66	9.18	5.31	6.51	10.29	1.62	1.23	15.99	3.32	3.32	1.16	1.06	0.32	2.42	0.62	2.26	2.87	3.81	2.72	12.16	6.42	2.1	2.61	3.71	5.88	5.49	1.96	2.48	3.57
VIT_208s0007g04100	XP_002277661.2 PREDICTED: cytochrome P450 76A1 [Vitis vinifera]	0.54	0.14	0.82	0.07	0.15	0	0.2	0	0.22	0.11	0.18	0.33	1.26	2	3.08	2.52	1.92	2.27	1.28	1.14	1.38	1.02	1.11	1.69	35.13	32.66	27.79	27.81	29.1	24.59	30.79	22.01	30.37	36.45	26.4	33.63
VIT_219s0015g00510	XP_002265729.1 PREDICTED: probable pectate lyase 22 [Vitis vinifera]	8.78	21.82	1.65	3.08	1.57	0	9.82	9.19	6.92	6.15	22.49	12.94	0.07	0	0.04	0	0	0	0	0	0.04	0.04	0	0	0.36	0.23	0.41	0	0.23	0.04	0	0.04	0.04	0.09	0.04	0
VIT_218s0001g13130	XP_002281033.1 PREDICTED: BEL1-like homeodomain protein 11 [Vitis vinifera]?XP_010664732.1 PREDICTED: BEL1-like homeodomain protein 11 [Vitis vinifera]?CBI19758.3 unnamed protein product, partial [Vitis vinifera]	3.91	0.92	0.51	0.36	0.32	0.08	8.16	2.6	2.84	1.46	4.17	1.3	0.03	0.16	0.33	0.34	0.18	0.82	0.26	1	0.17	0.22	0.59	0.39	0.08	0.38	0.55	0.43	0.84	0.23	0.42	0.37	0.4	0.55	0.48	0.37
VIT_216s0039g01120	XP_003633985.1 PREDICTED: phenylalanine ammonia-lyase-like [Vitis vinifera]	3.93	3.17	0.69	0.45	0.29	0.35	2.58	0.75	3.7	2.57	3.83	1.92	0.08	0.38	3.03	0.9	0.63	0.62	3.47	8.52	14.05	3.99	1.8	0.3	13.94	10.58	44.7	14.07	6.79	10.89	14.86	19.4	10.46	7.9	5.01	10.42
VIT_219s0090g01340	RVW29958.1 hypothetical protein CK203_101364 [Vitis vinifera]?CBI26711.3 unnamed protein product, partial [Vitis vinifera]	738.45	358.79	275.68	65.6	111.32	26.54	967.2	812.27	1203.52	283.73	332.16	447.59	96.54	134.56	28.5	173.52	450.77	312.09	388.7	768.25	745.57	356.76	356.33	738.95	1554.8	1704.55	1635.21	1493.01	1184.87	1345.59	2031.41	961.59	2727.62	1461.41	1904.64	1910.43
VIT_208s0007g02700	XP_002275746.2 PREDICTED: secoisolariciresinol dehydrogenase-like [Vitis vinifera]	11.86	7.75	3.08	2	1.25	0	11.62	5.41	10.86	3.41	9.64	1.46	2.68	0.5	1.39	2.33	4.26	5.02	2.26	1.96	2.85	2.64	2.87	3.11	0.4	0	0	0.1	0.42	0.41	0.28	0.18	1.23	0.22	0	0.1
VIT_203s0063g02470	0	1.44	2.41	3.76	0.37	0.8	0	0.76	2.64	1.95	0.76	1.12	1	2.06	0.91	1.2	1.01	2.6	1.19	1.91	0.77	4.29	1.46	2.73	1.34	1.48	2.84	1.19	0.72	1.16	0.75	0.67	1	0.2	1.05	0.19	0.78
VIT_202s0154g00600	XP_002266321.4 PREDICTED: probable pectinesterase 68 [Vitis vinifera]?CBI31927.3 unnamed protein product, partial [Vitis vinifera]	10.64	0.94	2.45	1.48	0.45	0.07	14.05	2.07	3.3	4.97	8.02	4.64	48.99	43.86	55.9	33.68	14.94	12.75	28.43	31.1	17.6	32.43	26.95	30.58	16.64	9.91	10.29	14.56	20.96	15.45	9.6	10.08	7.18	11.48	7.26	8.57
VIT_217s0000g07670	CBI15091.3 unnamed protein product, partial [Vitis vinifera]	10.2	5.85	1.53	1.44	0.64	0.41	29.12	5.75	5.06	4.44	5.16	4.41	1	1.44	10.08	1.72	2.7	2.58	7.53	4.81	12.21	5.42	6.98	3	24.28	10.36	27.11	16.24	10.23	15.26	37.4	34.16	14.38	8.68	11.38	13.23
VIT_218s0001g05160	XP_010664313.1 PREDICTED: probable beta-D-xylosidase 7 [Vitis vinifera]	2.54	0.75	0.46	0.26	0.29	0	2.3	0.58	1.46	0.72	1.44	0.91	2.7	2.17	2.92	1.69	1.63	1.61	3.77	2.83	3.66	3.9	3.07	2.74	4.38	1.7	5.33	3.17	1.98	3.14	2.12	3.93	2.01	2.62	1.67	3.58
VIT_201s0011g06310	XP_002281659.1 PREDICTED: type IV inositol polyphosphate 5-phosphatase 9 isoform X1 [Vitis vinifera]?XP_010648068.1 PREDICTED: type IV inositol polyphosphate 5-phosphatase 9 isoform X1 [Vitis vinifera]?CBI26781.3 unnamed protein product, partial [Vitis vinifera]	1.1	1.01	0.22	0.03	0.14	0.15	1.47	0.67	1.65	1.48	2.79	1.04	0.08	0.03	0.14	0	0.09	0.1	0.12	0.08	0	0.06	0	0.15	15.16	14.42	9.42	10.48	13.21	12.02	31.47	11.22	25.78	14.68	16.06	5.79
VIT_217s0000g02700	XP_002281357.1 PREDICTED: alpha-dioxygenase 2 [Vitis vinifera]?CBI15541.3 unnamed protein product, partial [Vitis vinifera]	2.03	0.87	0.49	0.09	0.09	0.3	2.99	1.08	2.4	0.77	2.5	0.79	0.46	0.03	0.32	0.24	0.09	0.48	0.85	0.76	1.11	0.23	0.43	0.51	0.41	0.07	0.14	0.28	0.52	0.21	0.54	0.31	0.53	0.43	0.22	0.1
VIT_213s0047g00260	XP_002273342.1 PREDICTED: calcium and calcium/calmodulin-dependent serine/threonine-protein kinase [Vitis vinifera]	1.53	1.95	0.72	0.11	0.18	0.34	1.51	0.78	0.75	0.87	1.34	1.37	0.41	0.25	0.42	0.84	0.3	1.02	1.33	0.67	0.62	0.47	0.56	0.34	66.77	70.87	60.69	55.93	61.71	66.09	99.54	52.98	81.25	58.5	101.68	64.35
VIT_218s0001g07580	CBI19270.3 unnamed protein product, partial [Vitis vinifera]	2.14	1.66	0.98	0.28	0.15	0.28	3.15	2.11	0.58	1.7	1.11	1.49	10.04	11.95	8.06	11.46	5	2.97	5.32	5.89	7.23	6.51	8.18	6.6	9.38	7.95	7.99	14.71	13.62	16.95	6.21	6.96	8.92	14.03	7.7	8.96
VIT_203s0091g00310	XP_002271252.1 PREDICTED: probable indole-3-acetic acid-amido synthetase GH3.1 [Vitis vinifera]?XP_034682207.1 probable indole-3-acetic acid-amido synthetase GH3.1 [Vitis riparia]?RVW61381.1 putative indole-3-acetic acid-amido synthetase GH3.1 [Vitis vinifera]	14.23	2.04	0.84	1.38	0.94	0.17	4.63	3.59	2.75	2.94	4.22	1.84	13.11	12.11	75.42	12.79	11.84	10.91	38.35	39.77	59.65	23.7	23.66	11.98	36.83	32.71	33.81	34.63	24.79	34.49	135.26	70.24	62.38	28.52	42.68	43.98
VIT_209s0002g00540	XP_002271802.1 PREDICTED: GDSL esterase/lipase 1 [Vitis vinifera]?CBI35812.3 unnamed protein product, partial [Vitis vinifera]	14.03	13.46	5.43	1.96	1.71	1.34	32.67	17.14	18.04	5.72	9.35	19.43	17.36	13.72	8.32	17.25	16.78	25.78	25.42	38.33	44.94	37.2	40.4	41.77	92.31	96.41	85.44	73.35	79.66	90.58	89.9	86.96	121.23	100.79	92.12	87.44
VIT_214s0068g01210	XP_002275647.1 PREDICTED: secoisolariciresinol dehydrogenase [Vitis vinifera]?CBI21286.3 unnamed protein product, partial [Vitis vinifera]	0.29	0.44	0.96	0.08	0.21	0	0.31	0.05	0.3	0	0.3	0.52	0.7	0.67	0.93	1.01	0.39	1.31	1.31	0.75	0.58	0.77	0.82	0.9	12.41	13.12	13.2	10.16	7.64	8.96	6.59	8.3	5.66	15.61	3.92	11.8
VIT_205s0020g04300	XP_002279629.1 PREDICTED: putative calcium-transporting ATPase 13, plasma membrane-type [Vitis vinifera]	0.22	0.82	0.29	0.07	0.03	0.11	1.06	1.18	0.3	1.72	0.61	0.29	0.5	0.32	1.96	0.59	0.57	0.77	2.65	1.15	1.71	1.63	2.39	0.94	0.8	0.49	0.74	0.42	0.29	0.43	1.93	0.9	0.58	0.23	0.44	0.7
VIT_201s0011g04260	CBI26957.3 unnamed protein product, partial [Vitis vinifera]	1.76	0.22	0.09	0	0.14	0.05	2.36	0.18	0.32	0.27	0.46	0.45	90.42	71.25	49.85	27.52	23.45	21.06	53.04	54.87	30.33	53.66	49.9	50.45	3.88	3.57	2.2	5.41	4.25	3.29	3.42	7.17	4.03	5.72	3.74	6.62
VIT_208s0056g01530	XP_002276331.1 PREDICTED: protein QUIRKY [Vitis vinifera]	4.19	1.56	0.71	0.29	0.61	0.12	5.67	0.63	1.22	0.7	0.99	0.62	28.61	28.18	25.37	17.57	8.54	6.6	18.85	16.49	11.61	14.57	13.43	13.71	12.38	13.62	16.36	19.22	16.21	21.39	11.84	10.67	8.69	17.37	4.28	14.08
VIT_211s0052g01070	XP_002269659.1 PREDICTED: uncharacterized protein LOC100246152 [Vitis vinifera]	4.84	1.84	0.74	0.66	0.19	0.28	4.2	0.7	1.73	2.26	2.03	0.78	4.36	6.3	13.8	15.67	7.15	2.35	15.61	12.15	9	3.77	2.43	2.48	8.17	8.7	8.57	8.61	6	9.61	26.24	19.53	14.52	5.64	13.33	9.92
VIT_218s0089g01030	XP_002265204.1 PREDICTED: ethylene-responsive transcription factor ERF023-like [Vitis vinifera]?XP_034676452.1 ethylene-responsive transcription factor ERF023-like [Vitis riparia]?RVW83582.1 Ethylene-responsive transcription factor TINY [Vitis vinifera]	15.07	1.69	0.86	1.69	0.46	0.43	46.84	46.3	14.27	35.81	21.89	14.44	5.65	4.31	39.11	14.73	6.41	20.68	42.26	69.96	50.34	29.63	36.85	17.87	23.86	4.07	4.43	20.71	4.82	9.47	61.9	43.01	23.89	9.14	33.16	17.9
VIT_200s0480g00040	XP_010647098.2 PREDICTED: polyphenol oxidase, chloroplastic-like [Vitis vinifera]	16.01	4.08	1.69	0.53	2.39	0.55	7.96	3.24	5.81	1.85	4.33	2.36	27.87	36.6	59.66	29.73	38.04	22.7	45.56	27.69	44.04	22.54	28.28	14.93	77.95	101.42	129.86	122.98	77.52	97.95	120.67	78.53	70.87	75.27	49.57	61.18
VIT_215s0107g00320	RVW79546.1 Cell division cycle 20.1, cofactor of APC complex [Vitis vinifera]	6.49	0.68	0.57	0.7	0.31	0.19	3.64	1	1.06	0.77	1.25	1.12	11.68	11.96	11.57	9.34	4.48	3.21	8.11	7.19	5.01	8.67	7.15	6.96	12.03	9.07	10.22	9.69	9.68	13.85	7.16	6.12	7.09	11.42	5.62	6.08
VIT_209s0002g05240	XP_002280592.1 PREDICTED: cyclin-A2-3 isoform X1 [Vitis vinifera]?XP_010654712.1 PREDICTED: cyclin-A2-3 isoform X1 [Vitis vinifera]?CBI36198.3 unnamed protein product, partial [Vitis vinifera]	1.39	0.41	0.28	0.05	0.05	0.23	0.91	0.69	0.38	0.23	0.41	0.29	2.72	2.53	3.86	2.76	1.83	1.55	2.42	2.52	1.83	2.77	2.26	2.36	5.43	3.96	4.53	5.77	4.4	6.8	3.5	3.06	3.08	4.59	2.37	5.46
VIT_218s0122g00550	XP_002276150.1 PREDICTED: cyclin-dependent kinase B2-1 [Vitis vinifera]	19.67	3.51	2.36	1.53	2.19	0.35	13.93	1.75	5.27	1.53	3.88	2.95	36.69	40.21	49.26	33.09	17.68	17.25	30.96	29.8	26.96	30.98	27.83	28.26	40.13	30.9	36.46	41.92	47.26	48.24	32.43	31.48	27.49	55.8	19.4	42.52
VIT_201s0026g00030	XP_002264073.1 PREDICTED: uncharacterized protein LOC100260333 [Vitis vinifera]	4.69	1.12	1.53	0.45	0.58	0.16	4.75	1.59	1.35	1.55	1.89	1.05	17.93	21.71	23.18	16.43	7.06	7.37	13.24	12	8.34	13.91	13.34	14.32	10.47	9.73	7.58	12.25	12.84	10.03	6.09	6.5	5.85	12.14	6.6	8.9
VIT_211s0016g01810	XP_002281001.1 PREDICTED: uncharacterized protein LOC100247440 [Vitis vinifera]	267.56	67.57	12.07	29.57	7.72	15.87	126.53	98	83.88	64.98	30.06	40.63	16.32	17.26	114.34	48.54	39.5	53.09	80.86	40.59	105.56	33.47	41.43	48.06	223.45	25.03	23.95	120.79	24.53	64.42	657.73	335.72	111.86	50.95	113.22	55.45
VIT_206s0061g00550	XP_002275862.1 PREDICTED: probable xyloglucan endotransglucosylase/hydrolase protein 32 [Vitis vinifera]?CBI17150.3 unnamed protein product, partial [Vitis vinifera]	3.05	1.19	0.51	0.26	0.3	0.22	5.41	1.23	1.89	0.69	4.05	1.85	12.56	48.43	42.52	16.64	9.75	12.19	22.95	31.33	16.95	21.86	17.43	19.24	72.49	56.6	44.49	44.46	44.09	79.69	34.03	39.17	49.33	75.05	43.04	50.64
VIT_200s0256g00030	CBI18733.3 unnamed protein product, partial [Vitis vinifera]	22.47	8.36	8.6	2.06	4.23	0.32	20.79	17.45	31.56	15.8	15.9	14.88	18.96	18.74	25.5	16.04	15.41	17.34	42.08	28.71	50.63	26.75	15.15	13.89	18.49	13.81	24.36	11.42	9.51	16.78	4.88	17.7	4.33	9.94	5.24	12.85
VIT_214s0083g00850	XP_002282047.1 PREDICTED: GDSL esterase/lipase 7 [Vitis vinifera]?CBI16917.3 unnamed protein product, partial [Vitis vinifera]	0.94	2.28	2.71	0.53	0.3	0.17	1.42	1.08	1.9	3.09	2.92	2.18	0.05	0.24	0.27	0.11	0.22	0.12	0	0.1	0.05	0.05	0.06	0.11	0	0	0	0	0	0	0	0	0	0	0	0
VIT_219s0014g01780	XP_002285311.2 PREDICTED: basic leucine zipper 34 [Vitis vinifera]	4.22	6.15	2.05	0.82	1.15	0.23	7.82	5.99	7.48	7.99	13.03	2.91	1.84	1.84	2.08	1.32	0.89	1.34	3.63	1.93	2.84	3.05	1.79	1	23.71	23.38	24.76	22.9	15.18	24.06	15.19	20.01	8.43	24.52	5.34	19.43
VIT_214s0006g02915	XP_002283832.1 PREDICTED: putative lipid-transfer protein DIR1 [Vitis vinifera]?XP_034706997.1 putative lipid-transfer protein DIR1 [Vitis riparia]	143.67	104.28	34.78	29.76	13.97	1.65	333.41	168.11	245.95	121.62	158.57	139.96	432.7	449.38	578.72	498.58	262.4	312.26	331.46	216.68	175.4	289.1	295.28	255.97	1623.68	1349.93	1245.27	1111.35	1229.92	1581.43	750.46	1016.86	732.03	981.12	423.59	764.04
VIT_208s0007g03420	XP_010654080.1 PREDICTED: protein ABSCISIC ACID-INSENSITIVE 5 [Vitis vinifera]	0.56	0.87	1.62	0.22	0.31	0	4.94	2.77	2.73	0.52	0.88	1.01	0.24	0.45	0.48	0.56	0.55	0.16	1.92	1.67	1.46	0.48	0.58	0.28	0.45	0.55	1.79	1.32	0.39	1.49	0.99	1.43	0.46	1.46	0.53	0.7
VIT_204s0023g03740	XP_010648997.1 PREDICTED: protein POLLENLESS 3-LIKE 2 [Vitis vinifera]	1.71	0.75	0.45	0.26	0.22	0	2.08	0.48	0.46	0.87	0.2	0.19	3.85	4.78	3.87	3.58	2.09	1.79	3.01	1.87	2.04	2.5	2.35	3.17	5.21	3.7	3.85	5.02	4.84	5.17	2.4	3.47	2.6	5.34	2.46	4.5
VIT_211s0052g00750	XP_002268517.1 PREDICTED: serine carboxypeptidase-like 17 [Vitis vinifera]?CBI17849.3 unnamed protein product, partial [Vitis vinifera]	5.89	0.47	0.39	0.89	0.13	0.04	7.77	1.27	0.99	0.84	0.3	0.5	0.18	0.18	0.33	0.55	0.16	0.23	0.5	0.31	0.31	0.46	0.48	0.3	34.44	27.83	28.64	34.24	19.57	35.14	25.23	17.98	18.62	40.56	8.83	32.55
VIT_206s0080g00760	XP_002274217.1 PREDICTED: uncharacterized protein LOC100258720 [Vitis vinifera]?CAN68427.1 hypothetical protein VITISV_031997 [Vitis vinifera]?CBI28296.3 unnamed protein product, partial [Vitis vinifera]	90	26.64	9.57	11.45	8.78	0.44	184.06	44.39	77.62	15.5	49.48	26.88	1.75	4.4	3.48	5.52	2.28	6.63	4.9	8.41	5.89	7.62	9.74	2.46	0	0	0.08	0.17	0	0	0	0	0	0.1	0	0
VIT_218s0001g06180	RVW56313.1 Protein EXORDIUM-like 2 [Vitis vinifera]	70.49	19.68	10.76	11.93	2.19	1.9	156.89	105.61	35.94	91.49	49.68	37.39	9.38	6.92	59.16	16.93	37.3	19.7	102.67	119.74	52.4	71.99	120.86	46.1	138.74	25.11	52.53	56.37	23.22	78.73	241.06	194.02	36.8	27.31	18.01	37.34
VIT_204s0008g00870	XP_002277629.1 PREDICTED: inorganic pyrophosphatase 3 [Vitis vinifera]?CBI20628.3 unnamed protein product, partial [Vitis vinifera]	0.75	0.41	0.48	0	0.22	0.07	0.57	0.19	0.71	0.21	0.07	0.15	1.84	1.2	2.92	2.24	1.86	1.67	1.94	2.41	1.38	1.81	3	0.8	9.57	7.63	10.89	8.58	4.86	4.84	6.44	6.53	3.35	7.52	3.2	6.82
VIT_218s0001g12190	RVW50408.1 Cytochrome P450 734A1 [Vitis vinifera]	4.47	1.78	2.62	0.49	0.52	0.49	3.86	1.38	3.22	1.65	2.11	0.87	2.47	2.88	3.46	1.82	3.16	2.25	2.69	2.98	2.76	2.44	1.59	3.56	16.85	19.68	26.67	14.32	19.49	19.85	21.6	20.73	24.24	22.95	13.71	18.38
VIT_206s0004g06830	CBI15932.3 unnamed protein product, partial [Vitis vinifera]	1.7	3.64	0.04	0.44	0.32	0.16	18.61	6.93	5.46	0.12	0.04	0.65	4.72	3.3	5.29	4.22	1.6	5.32	10.25	11.47	12.07	6.99	7.29	5.1	76.56	145.81	198.23	80.89	70.77	101.4	92.7	112.05	113.9	54.71	71.48	106.33
VIT_215s0048g01730	XP_002270462.1 PREDICTED: serine/threonine-protein kinase Aurora-3 [Vitis vinifera]?RVW85162.1 Serine/threonine-protein kinase Aurora-3 [Vitis vinifera]?CBI38791.3 unnamed protein product, partial [Vitis vinifera]	2.3	0.13	0	0.24	0.13	0	0.86	0.24	0.46	0.52	0.77	0.27	2.26	2.54	2.36	1.11	0.96	1.15	1.94	1.83	1.34	2.06	1.85	1	3.21	2.67	1.75	1.54	2.06	1.69	1.61	1.67	1.39	2.4	1.13	2.19
VIT_213s0067g02030	XP_002277929.1 PREDICTED: probably inactive leucine-rich repeat receptor-like protein kinase IMK2 [Vitis vinifera]	3.18	2.55	0.97	0.69	0.43	0.02	5.09	1.48	1.72	2.11	2.6	1.53	6.25	6.79	8.73	6.57	2.97	3.29	6.08	4.19	2.78	5.29	4.75	4.82	8.71	7.51	8.65	9.17	8.63	11.08	6.9	6.39	4.57	11.01	2.81	10.19
VIT_208s0007g06500	XP_002279571.1 PREDICTED: uncharacterized protein LOC100264148 [Vitis vinifera]?RVW81481.1 hypothetical protein CK203_035201 [Vitis vinifera]?CBI30016.3 unnamed protein product, partial [Vitis vinifera]	7.91	1.52	2.65	1.26	0	0.7	5.12	0.92	1.88	2.26	3.46	3.55	28.47	28.87	44.28	23.04	9.82	16.51	24.62	17.45	15.52	21.9	22.55	20.21	22.39	21.27	14.86	19.9	25.62	28.12	14.91	12.7	10.89	22.46	10.68	17.51
VIT_214s0060g00450	XP_010659746.1 PREDICTED: serine/threonine-protein kinase haspin homolog [Vitis vinifera]	3.73	0.39	0.72	0.29	0.3	0.22	3.92	0.54	1.26	0.33	1.07	0.41	3.84	3.74	5.23	3.74	2.32	2.57	4.3	3.29	3.07	3.07	3.05	3.32	5.88	4.3	5.11	5.24	4.72	5.89	3.77	4.12	4.8	5.51	4.11	5.3
VIT_200s0238g00060	XP_019073761.1 PREDICTED: TMV resistance protein N [Vitis vinifera]?XP_019073762.1 PREDICTED: TMV resistance protein N [Vitis vinifera]?CBI40962.3 unnamed protein product, partial [Vitis vinifera]	0.4	0.35	0.21	0.05	0.04	0.07	0.27	0.26	0.46	0.33	0.25	0.31	0.45	0.55	0.22	0.37	0.34	0.24	0.38	0.35	0.46	0.36	0.46	0.34	0.28	0.37	0.27	0.29	0.42	0.27	0.2	0.31	0.2	0.35	0.24	0.21
VIT_205s0020g01690	XP_010649767.1 PREDICTED: putative serine/threonine-protein kinase isoform X2 [Vitis vinifera]?CBI26094.3 unnamed protein product, partial [Vitis vinifera]	1.16	0.39	0.55	0.16	0.16	0.04	0.94	0.64	0.9	0.51	0.56	0.2	2.05	2.05	1.57	1.59	1.31	1.46	1.89	1.57	0.69	2.38	2.59	1.99	1.96	1.36	1.02	1.99	2.64	2.13	1.66	1.81	1.36	1.92	1.73	1.89
VIT_208s0032g00640	CBI39089.3 unnamed protein product, partial [Vitis vinifera]	1.23	0.56	0.92	0	0.2	0.13	1.01	0.88	0.2	0.51	0.38	0	6.08	6.02	6.75	4.96	2.55	2.39	4.98	3.03	3.56	4.16	5.57	3.56	6.62	3.24	5.5	7.24	4.97	6.97	3.58	5	1.89	5.75	4.25	6.27
VIT_201s0127g00140	CAN64526.1 hypothetical protein VITISV_005913 [Vitis vinifera]	1.33	0.32	0.64	0.26	0	0.13	1.26	0.61	0.53	0.19	0.32	0.48	1.07	1.78	0.85	1.23	3.18	1.85	1.7	2.14	2.88	2.18	1.47	3.34	0.72	0.41	0.3	0.65	0.48	0.55	0.5	1.62	1.13	1.55	1.08	0.75
VIT_209s0018g00480	XP_010655095.1 PREDICTED: probable disease resistance protein At5g63020 isoform X1 [Vitis vinifera]	0.5	0.99	0.17	0	0.13	0.17	1.07	0.55	0.53	0.47	0.63	0.33	1.08	1.61	1.67	0.74	0.98	1.05	1.93	2.45	1.78	1.73	1.74	1.81	4.47	3.87	4.26	2.37	2.32	3.52	4.42	4.61	4.19	5.05	4.22	3.67
VIT_207s0141g00360	XP_002281907.1 PREDICTED: phospholipase A1-Igamma2, chloroplastic [Vitis vinifera]	1.89	0.58	1.13	0.26	0.19	0.18	1.51	0.55	0.45	0.41	0.76	1.22	7.34	9.24	18.13	14	8.44	10.5	10.79	11.03	13.62	9.14	11.47	8.44	35.77	23.6	27.67	28.63	25.51	27.58	76.47	47.21	29.76	24.28	36.45	28.66
VIT_201s0137g00050	XP_002281928.1 PREDICTED: myb family transcription factor APL [Vitis vinifera]?CBI16847.3 unnamed protein product, partial [Vitis vinifera]	3.04	0.34	0.09	0.09	0.46	0.09	5.41	1	1.92	0.42	0.45	0.29	1.63	1.82	1.27	2.8	1.73	3.67	1.65	1.35	2.34	1.81	1.26	2.61	6.97	10.2	6.2	9.07	12.98	6.28	6.85	8.81	10.76	8.94	16.88	7.12
VIT_205s0124g00610	RVW12472.1 Protein accellerated cell death 6 [Vitis vinifera]	6.31	2.36	1.88	0.75	0.33	0.73	4.13	2.02	3.54	3.71	2.65	2.95	1.17	1.72	9.03	1.98	2.69	2.32	6.59	3.51	5.82	3.95	4.26	2.14	6.78	3.91	4.27	2.58	2.82	3.39	11.47	6.53	4.8	3.34	5.17	2.64
VIT_200s0160g00320	CAN83953.1 hypothetical protein VITISV_018322 [Vitis vinifera]	0.66	0.65	0.43	0.04	0.08	0.18	0.64	0.31	0.21	0.27	0.32	0.44	0.7	0.47	0.35	0.38	0.75	0.79	0.85	0.58	0.85	0.81	1.35	0.51	0.11	0.09	0.02	0.37	0.07	0.11	0.04	0.15	0.08	0.07	0.25	0.31
VIT_214s0219g00030	RVW68979.1 Tripartite motif-containing protein 65 [Vitis vinifera]	2.88	0.27	0.17	0.17	0.06	0.34	3.01	0.21	0.46	0.76	0.57	0.95	6.59	4.71	6.51	5.26	2.86	4.43	4.47	4.73	4.5	4.02	3.57	3.85	4.34	3.55	4.41	6.01	6.27	6.08	4.41	3.76	3.73	5.37	4	4.4
VIT_218s0001g03240	XP_003634463.1 PREDICTED: ethylene-responsive transcription factor ERF014-like [Vitis vinifera]	3.22	2.06	0.4	0.81	0.08	0.08	3.55	3.24	0.5	1.38	1.59	1.52	4.51	0.98	7.65	2.28	7.99	5.74	18.29	14.65	8.39	9.77	8.63	5.86	44.16	12.96	11.54	17.53	11.06	12.91	26.62	50.57	17.97	10.32	10	8.91
VIT_210s0003g01030	XP_019078005.1 PREDICTED: uncharacterized protein LOC100265219 [Vitis vinifera]	2.09	0.9	0.47	0.24	0.04	0.31	2.05	0.7	1.91	0.56	0.7	1.12	1.27	2.74	2.6	2.99	3.59	2.03	0.42	0.77	0.56	0.95	0.64	1.44	0.2	0.04	0.26	0.24	0.04	0.07	0.66	0.26	0.2	0.17	1.01	0.29
VIT_206s0004g01690	RVX02969.1 histone H3.2 [Vitis vinifera]	46.73	2	2.74	3.17	0.81	4.21	44.14	11.45	19.07	3.47	6.14	3.08	58.6	67.4	82.11	62.35	50.04	37.94	54.16	52.35	30.4	56.89	59.77	56.11	35.58	49.71	54.75	47.56	62.31	37.93	29.42	34.96	51.39	89.66	26.95	55.37
VIT_200s0691g00010	XP_019074164.1 PREDICTED: putative calcium-transporting ATPase 13, plasma membrane-type [Vitis vinifera]	0.47	0.17	0.2	0.11	0.03	0.01	0.42	0.1	0.4	0.53	0.13	0.39	0.22	0.14	0.45	0.37	0.28	0.35	1	0.46	0.51	0.4	0.7	0.38	0.51	0.29	0.42	0.69	0.36	0.53	1.5	1.28	0.48	0.31	0.45	0.34
VIT_207s0005g02040	XP_002279341.1 PREDICTED: GDSL esterase/lipase LIP-4 [Vitis vinifera]?CBI37001.3 unnamed protein product, partial [Vitis vinifera]	5.87	3.34	1.13	0.5	1.1	0.28	2.83	4.83	7.69	4.13	3.63	1.33	21.14	18.93	21.12	12.96	12.42	15.49	18.63	30.28	40.48	25.65	24.89	24.89	58.51	47.96	59.14	46.69	34.62	64.62	28.38	65.43	23.74	35.74	12.19	47.57
VIT_212s0035g00330	XP_019079232.1 PREDICTED: AAA-ATPase At3g28580-like [Vitis vinifera]	10.02	1.14	1	0.52	0.06	1.47	9.3	5.6	5.81	6.41	5.89	4.47	7.57	6.18	22.3	13.22	8.76	12.75	14.93	9.11	11.23	14.08	15.48	5.83	2.88	2.82	6.02	4.49	3.33	4.77	3.2	4.46	2.35	0.73	3.17	1.02
VIT_215s0021g02300	XP_003633906.1 PREDICTED: squamosa promoter-binding-like protein 8 [Vitis vinifera]?XP_010661346.1 PREDICTED: squamosa promoter-binding-like protein 8 [Vitis vinifera]	20.53	4.95	4.18	2.68	1.28	0.65	15.12	5.93	14.71	3.41	4.93	3.34	10	12.59	14.31	13.68	13.03	11.69	17.29	8	6.08	9.24	11.93	4.03	3.91	2.62	1.43	5.2	3.92	2.67	3.21	6.83	2.39	4.01	3.52	3.94
VIT_211s0016g00500	XP_002275524.1 PREDICTED: auxin-responsive protein SAUR50 [Vitis vinifera]?XP_034700317.1 auxin-responsive protein SAUR77-like [Vitis riparia]?RVW77021.1 hypothetical protein CK203_036822 [Vitis vinifera]?CBI27758.3 unnamed protein product, partial [Vitis vinifera]	8.97	7.31	4.68	1.76	0.34	1.61	5.89	4.24	4.84	8.63	5.11	5.99	26.89	31.27	37.11	20.88	25.79	49.9	55.73	35.69	64.1	44.29	24.17	22.55	54.42	45.39	61.99	36.47	30.74	63.25	25.79	47.64	20.68	45.37	15.01	42.11
VIT_211s0118g00770	XP_002265610.1 PREDICTED: uncharacterized protein LOC100263642 [Vitis vinifera]?RVW43764.1 hypothetical protein CK203_074123 [Vitis vinifera]	4.01	0.38	0.51	0.49	0.32	0.07	4.37	0.67	1.69	0.87	1.53	0.79	13.55	15.93	17.21	13.02	6.08	6.65	9.97	9.85	6.81	8.44	9.41	10.03	11.11	9.65	9.76	12.23	13.46	13	8.24	7.22	6.9	11.48	6.69	10.09
VIT_202s0025g03610	XP_010660813.1 PREDICTED: FT-interacting protein 1 [Vitis vinifera]?XP_010660820.1 PREDICTED: FT-interacting protein 1 [Vitis vinifera]?XP_010660822.1 PREDICTED: FT-interacting protein 1 [Vitis vinifera]?XP_019080741.1 PREDICTED: FT-interacting protein 1 [Vitis vinifera]	2.16	0.29	0.24	0.39	0.06	0.01	2.95	0.92	2.17	0.4	0.41	0.06	1.59	1.86	1.26	1	1.09	1.1	1.9	1.82	2.32	1.83	1.72	1.16	26.97	20.01	28.54	26.28	17.17	31.02	18.6	16.63	10.37	29.79	4.99	31.02
VIT_208s0007g07690	A7PW81.1 RecName: Full=Polygalacturonase inhibitor; AltName: Full=Polygalacturonase-inhibiting protein; Short=PGIG; Flags: Precursor [Vitis vinifera]?AFQ39769.1 polygalacturonase-inhibiting protein [Vitis vinifera]?AFQ39770.1 polygalacturonase-inhibiting protein [Vitis vinifera]	35.68	32.72	12.7	7.17	3.76	3.76	44.85	27.9	23.9	19.56	41.01	33.06	2.39	3.84	2.49	2.04	2.26	2.18	3.1	4.81	6.11	5.73	3.34	3.14	88.11	50.71	148.31	105.24	39.26	84.83	53.2	118.66	36.66	44.09	15.45	50.89
VIT_204s0008g01580	XP_002280647.1 PREDICTED: 17.3 kDa class II heat shock protein [Vitis vinifera]	74.65	21.35	5.65	6.14	6.4	5.66	59.47	40.31	5.29	3.86	4.69	3.1	70.28	127.01	106.35	32.91	42.69	41.58	168.48	63.32	47.64	73.27	136.62	138.85	14.33	12.34	11.71	15.32	11.25	13.1	7.36	23.38	13.52	19.71	7.92	13.96
VIT_209s0002g05400	CBI36212.3 unnamed protein product, partial [Vitis vinifera]	5.34	1.71	0.33	0.57	0.43	0.33	3.17	1.6	0.86	1.76	1.7	1.48	0.65	0.55	1.59	0.42	0.58	0.38	1.29	1.05	1.96	0.98	1.73	0.87	2.27	1.99	3.67	2.4	1.33	1.75	2.09	2.52	1.57	2.03	1.14	2.04
VIT_200s0179g00340	XP_002281266.1 PREDICTED: histone H2A variant 1 [Vitis vinifera]?XP_034689875.1 histone H2A variant 1 [Vitis riparia]?CBI25061.3 unnamed protein product, partial [Vitis vinifera]	67.77	3.04	2.34	4.57	6.22	2.34	56.09	9.15	23.2	7.23	12.96	6.13	47.63	45.99	67.18	55.12	34.27	41.9	36.72	40.18	31.04	38.36	48.02	37.96	64.59	54.36	54.37	68.91	64.49	60.72	53.43	44.6	62.62	65.13	50.32	59.26
VIT_216s0022g02370	XP_019081384.1 PREDICTED: uncharacterized protein LOC104882099 isoform X2 [Vitis vinifera]	4.54	4.24	1.52	0.59	1.23	0.14	6.96	2.83	4.92	2.49	4.5	1.86	4.85	5.99	4.07	3.46	2.75	4.31	4.02	3.31	2.97	5.85	3.7	3.21	3.99	2.11	3.68	3.28	3.12	2.98	2.67	2.38	2.61	5.2	1.83	2.87
VIT_205s0062g00610	XP_002262761.1 PREDICTED: xyloglucan endotransglucosylase/hydrolase 2 [Vitis vinifera]	22.37	5.45	2.44	3.41	1.68	0.32	39.63	21.45	8.09	29.04	18.4	5.44	27.46	22.98	52	16.06	25.68	18.92	65.87	63.45	31.16	53.85	73.53	36.34	20.22	6.15	8.13	7.48	4.07	10.2	8.61	21.13	3.05	7.21	1.13	5.53
VIT_200s0463g00030	CBI33231.3 unnamed protein product, partial [Vitis vinifera]	15.48	5.57	3.97	1.66	1.53	1.4	19.33	6.02	7.04	14.88	9.63	8.08	2.72	2.88	7.53	2.83	2.17	2.69	13.11	6.75	6	7.88	12.1	5.33	9.03	4.13	3.66	5.76	4.13	5.31	17.33	15.66	4.53	5.23	5.35	5.09
VIT_202s0025g00280	XP_002278894.1 PREDICTED: heat shock protein 83 [Vitis vinifera]?XP_019071845.1 PREDICTED: heat shock protein 83 [Vitis vinifera]	56.24	19.74	6.5	4.55	4.97	5.56	68.25	26.68	4.04	3.76	3.04	6.85	16.3	30.72	23.44	12.23	12.54	10.23	61.17	18.57	15.87	38.55	99.5	71.17	11.48	18.82	18.89	16.17	11.74	14	14.24	31.4	17.7	15.39	15.71	20.41
VIT_216s0100g00940	XP_003634070.1 PREDICTED: stilbene synthase 4-like [Vitis vinifera]	3.52	6.36	0.34	0.38	0.26	1.25	2.19	2.13	2.81	4.11	4.83	1.9	0.12	0.17	0.73	0.38	0.47	0.5	0.82	8.44	7.44	2.04	1.32	0.08	32.76	28.33	67.89	29.94	19.15	14.98	21.93	28.79	24.18	26.16	12.84	18.08
VIT_214s0068g01500	XP_002273468.1 PREDICTED: glycerophosphodiester phosphodiesterase GDPD1, chloroplastic [Vitis vinifera]?RVX06859.1 Glycerophosphodiester phosphodiesterase GDPD1, chloroplastic [Vitis vinifera]?CAN71478.1 hypothetical protein VITISV_038621 [Vitis vinifera]	47.26	14.96	8.02	3.88	7.12	2.27	17.67	15.29	17.93	21.53	15.3	7.4	42.93	47.13	83.17	46.2	39.99	50.45	63.8	50.64	43.89	52.45	66.51	44.15	145.57	118.54	128.11	105.2	158.53	109.6	225.64	137.51	131.65	132.99	121.08	95.76
VIT_210s0003g00480	XP_002278092.1 PREDICTED: trans-resveratrol di-O-methyltransferase [Vitis vinifera]	3.44	3.48	0.59	0.47	0.26	0.67	7.04	2.2	7.19	0.76	2.08	7.46	0.32	0.48	0.75	0.53	0.48	0.53	0.84	0.52	0.67	0.32	0.38	0.21	2.06	3.78	8.72	3.44	2.11	3.62	1.64	2.67	2.37	2.43	2.33	3.98
VIT_208s0007g00670	XP_002268628.2 PREDICTED: laccase-17 isoform X1 [Vitis vinifera]	1.24	1.14	0.28	0.05	0.43	0.05	1.19	0.47	0.47	1.09	0.91	0.19	89.42	52.85	38.13	17.37	21.09	12.63	42.44	55.6	31.21	46.26	46.36	49.32	3.88	3.84	2.04	7.09	4.82	2.8	2.64	5.75	3.54	5.8	1.46	5.24
VIT_212s0028g03330	XP_010656995.1 PREDICTED: protein TPX2 [Vitis vinifera]?CBI21881.3 unnamed protein product, partial [Vitis vinifera]	7.09	0.57	0.88	0.54	0.91	0.17	3.72	1.17	1.65	1.28	2.08	1.33	13.38	15.45	14.16	9.62	6.69	4.82	10.54	8.66	6.3	8.19	7.72	8.74	12.14	11.6	10.55	14.16	13.99	13.69	9.83	8.82	7.88	15.78	5.79	12.47
VIT_211s0016g00590	XP_002276089.1 PREDICTED: 21 kDa protein [Vitis vinifera]?RVX05558.1 Pectinesterase inhibitor 3 [Vitis vinifera]	115.94	143.15	28.55	26.61	18.98	8.85	241.66	101.63	142.89	86.71	156.2	96.7	146	117.3	102.56	171.41	106.65	163.29	157.42	116.24	121	143.85	120.56	103.56	68.34	80.1	76.86	99.18	126.46	85.59	52.94	79.31	61.39	97.98	75.8	100.19
VIT_212s0059g02420	CBI28956.3 unnamed protein product, partial [Vitis vinifera]	7.66	5.79	2.87	1.05	1.61	0.5	9.28	5.6	7.99	4.8	5.42	4.45	21.18	21.02	17.65	19.54	11.82	14.76	21.83	13.51	11.56	20.49	16.04	14.81	75.29	82.83	59.35	70.03	72.66	70.73	91.16	68.8	129.38	107.71	55.02	90.17
VIT_216s0100g01140	XP_002263881.1 PREDICTED: stilbene synthase 1 [Vitis vinifera]	1.38	2.37	0.51	0.1	0.15	0.58	0.19	0.73	0.9	0.29	1.21	1.78	0.04	0.09	0.4	0.16	0.57	0.17	0.28	0.97	0.87	0.44	0	0.4	17.98	22.36	72.42	23.22	8.44	23.66	16.4	31.04	15.17	14.76	10.92	21.5
VIT_219s0014g05135	XP_002280016.1 PREDICTED: disease resistance protein At4g27190-like [Vitis vinifera]	5.68	2.72	1.16	0.76	0.28	0.74	5.03	3.26	4.05	2.74	2.36	3.5	1.62	1.8	3.4	1.28	1.74	2.02	4.06	4.61	4.46	4.04	4.18	3.26	10.61	4.28	4.92	6.97	4.08	4.53	10.95	13.39	6.38	3.9	6.2	4.92
VIT_210s0042g00920	XP_002271371.1 PREDICTED: stilbene synthase 2 [Vitis vinifera]?RVW78730.1 Stilbene synthase 2 [Vitis vinifera]	5.64	3.4	1.06	0.53	0.66	0.7	2.15	1.06	3.37	2.63	5.59	2.47	0.12	0.18	1.08	0.42	0	0.84	2.54	8.24	6.83	1.3	1.32	0.34	30.6	20.32	45.24	21.53	10.49	16.49	20.86	32.58	15.81	16.59	9.46	14.75
VIT_213s0019g02930	XP_002280935.1 PREDICTED: 18.1 kDa class I heat shock protein [Vitis vinifera]?AZB73867.1 HSP18.1 [Vitis vinifera]	99.72	75.25	17.76	11.75	13.8	11.44	471.48	314.69	22.37	19.34	14.61	31.38	41.05	76.03	35.89	38.93	53.58	67.15	414.75	254.44	82.98	70.63	119.6	154.26	39.26	37.77	33.32	35.67	28.28	27.44	28.78	45.15	33.17	40.98	52.83	47.52
VIT_207s0095g00340	XP_010652590.1 PREDICTED: G-type lectin S-receptor-like serine/threonine-protein kinase CES101 [Vitis vinifera]	10.78	8.17	4.19	0.97	2.47	1.13	8.78	6.88	9.77	8.83	8.35	5.61	3.04	2.04	2.18	5.82	4.8	5.95	6.63	2.32	5.33	4.3	3.08	3.87	0.42	0	0.46	0.07	0	0.03	0	0.26	0	0	0.07	0.27
VIT_208s0040g01740	CBI32744.3 unnamed protein product, partial [Vitis vinifera]	1.57	1.65	1.33	0.51	0.26	0.12	1.12	1.88	2.18	2.44	2.1	1.18	0.91	1.16	0.31	0.77	1.22	1.27	1.4	0.59	2.06	0.68	1.05	0.91	1.37	2.1	1.61	0.96	0.76	1.64	1.99	2.18	2.44	2.41	1.45	2
VIT_203s0088g01160	XP_019074593.1 PREDICTED: uncharacterized protein LOC104878836 isoform X2 [Vitis vinifera]	3.2	0.98	0.99	0.28	0.35	0.36	3.29	0.51	1.36	0.74	1.49	0.68	8.75	10.11	10.63	6.4	3	2.46	6.67	4.5	4.42	6.09	5.26	5.11	6.41	7.86	5.61	7.82	7.94	8.8	4.37	4.37	4.3	8.75	3.5	8.16
VIT_214s0108g00710	XP_010661065.1 PREDICTED: structural maintenance of chromosomes protein 4 isoform X2 [Vitis vinifera]	5.05	0.37	0.71	0.3	0.64	0.26	2.48	0.63	1.51	0.4	1.45	0.49	8.42	10.23	11.38	8.99	6.69	4.24	7.53	7.47	6.5	7.28	8.75	7.01	8.7	9.74	8.16	10.95	9.7	8.91	6.6	7.6	8.46	12.57	6.98	8.52
VIT_202s0025g01290	XP_002270849.1 PREDICTED: KAT8 regulatory NSL complex subunit 3 isoform X2 [Vitis vinifera]	0.59	0.56	0.81	0.27	0.43	0	1.59	0.85	0.98	0.27	0.1	0	1.95	1.81	3.33	2.75	1.87	2.36	2.94	2.24	3.03	2.27	2.5	2.06	6.16	3.18	2.13	4.53	5.75	4.15	4.68	4.83	2.27	3.89	3.94	3.96
VIT_218s0072g00360	XP_010665147.1 PREDICTED: uncharacterized protein LOC104882684 isoform X4 [Vitis vinifera]	2.34	0.4	0.29	0.14	0.38	0.08	1.77	0.45	0.83	0.56	0.66	0.5	3.72	4.26	4.86	3.46	2.3	1.39	2.17	2.96	2.68	2.83	2.76	2.76	4.33	4.13	4.22	5.15	5.92	4.13	3.34	3.42	3.2	6.65	2.82	4.34
VIT_211s0016g05530	CBI28219.3 unnamed protein product, partial [Vitis vinifera]	9.86	4.61	0.71	0.99	0.6	1.27	11.96	8.76	8.34	2.29	3.08	5.09	3.63	3.78	5.1	3.89	9.69	1.64	8.47	7.11	13.85	8.06	6.9	10.81	15.49	13.68	20.88	20.15	5.9	13.83	20.55	24.31	3.83	4.71	2.78	15.37
VIT_217s0000g06210	XP_002284937.1 PREDICTED: gibberellin-regulated protein 6 [Vitis vinifera]?RVW90480.1 Gibberellin-regulated protein 6 [Vitis vinifera]?CBI15224.3 unnamed protein product, partial [Vitis vinifera]	29.5	55.38	14.03	4.37	9.76	5.87	34.1	42.63	45.2	100.04	65.42	29.34	46.8	20.37	23.56	14.08	26.51	42.62	79.95	24.13	71.22	48.97	20.33	39.97	63.96	39.43	63.97	50.89	22.57	68.03	21.89	28.59	7.43	48.66	3.22	53.12
VIT_200s0199g00140	CAN71439.1 hypothetical protein VITISV_011331 [Vitis vinifera]	0.47	0.21	0.43	0.09	0.11	0.04	0.12	0.66	0.05	0	0.66	0.64	7.96	8.71	10.47	7.56	8.74	10.26	8.64	9.42	7.97	8.53	7.77	7.71	9.54	9.12	13.6	11.3	8.7	12.79	9.46	9.05	6.32	9.51	5.5	10.85
VIT_218s0001g14480	XP_002274137.1 PREDICTED: thaumatin-like protein 1b [Vitis vinifera]?CBI19883.3 unnamed protein product, partial [Vitis vinifera]	28.37	16.65	10.63	5.38	3.67	1.87	21.09	27.25	10.05	20.2	18.87	9.44	19.41	17.2	21.53	18.74	13.36	12.74	18.14	26.17	17.58	16.75	15.54	17.44	73.49	59.3	59.8	64.58	63.28	59.67	56.66	64.59	65.86	61.29	63.81	57.97
VIT_206s0004g07650	XP_002270820.1 PREDICTED: spermidine coumaroyl-CoA acyltransferase [Vitis vinifera]	2.83	4.04	1.7	0.3	1.1	0.34	4.27	4.43	4	2.99	3.95	7.33	80.74	80.01	43.7	109.58	104.57	76.33	32.36	44.28	59.87	52.35	39.87	56.02	11.09	11.03	7.24	10.93	12.17	12.41	24.85	17.78	33.71	12.02	29.64	18.58
VIT_218s0001g08700	XP_010664487.1 PREDICTED: kinesin-like protein KIN-7N [Vitis vinifera]	3.34	0.67	0.64	0.38	0.43	0.12	2.7	0.26	1.67	0.92	0.77	0.52	10.4	9.61	13.11	8.77	5.74	4.82	7.69	6.92	4.85	6.56	7.01	5.89	9.12	8.56	8.12	8.96	8.1	8.52	6.19	6.08	5.85	10.63	5.31	8.21
VIT_213s0019g00750	XP_002265000.1 PREDICTED: annexin D4 [Vitis vinifera]?CAN79077.1 hypothetical protein VITISV_016344 [Vitis vinifera]?CBI17723.3 unnamed protein product, partial [Vitis vinifera]	12.5	6.89	4.64	1.42	3.2	0.25	9.14	10.21	13.69	8.38	3.7	8.73	42.3	67.28	81.7	59.77	64.52	66.84	59.79	69.29	50.4	70.67	80.58	49.85	24.97	22.59	26.5	19.44	15.22	23.42	13.59	19.64	14.48	28.4	12.14	33.7
VIT_211s0016g04380	XP_002281524.1 PREDICTED: uncharacterized protein LOC100245597 [Vitis vinifera]	3.25	0.72	0.52	0.24	0.57	0.09	2.77	0.79	1.61	0.41	0.95	0.88	11.6	11.97	11.59	8.84	5.64	3.62	8.86	8.14	6.86	8.57	7.76	9.53	8.33	7.33	7.13	8.82	10.06	10.22	4.54	5.51	6.22	8.87	3.64	7.69
VIT_208s0007g05500	RVW92230.1 Condensin complex subunit 1 [Vitis vinifera]	2.69	0.24	0.58	0.21	0.35	0.14	1.77	0.45	1.02	0.47	1.18	0.36	4.81	5.19	6.48	4.62	2.76	1.61	4.18	3.34	3.39	3.99	3.15	3.69	6.27	5.23	4.92	6.9	6.88	4.89	4.81	4.19	4.68	7.42	4.5	6.03
VIT_213s0019g04900	NP_001267999.1 probable pectate lyase 13-like precursor [Vitis vinifera]?ADU02587.1 pectate lyase-like protein 2 [Vitis vinifera]	0.49	0.74	0.08	0.12	0.15	0	0.55	0.39	0.39	0.23	0.11	0.84	10.87	12.41	8.64	10.73	9.63	10.5	10.17	8.67	9.26	9.91	8.77	11.67	6.1	6.85	5.2	5.57	7.31	6.31	4.89	4.8	5.29	3.95	5.12	5.2
VIT_216s0050g02260	XP_002266751.1 PREDICTED: uncharacterized protein LOC100243267 [Vitis vinifera]	0.85	0	0.29	0.02	0.14	0.07	0.38	0.26	0.28	0.14	0.18	0.17	1.25	1.49	1.22	1.24	0.76	1.24	1.1	1.07	0.71	0.9	0.81	1.09	1.56	1.2	1.68	2.4	1.93	2.56	1.52	1.69	1.44	1.95	1.51	2.33
VIT_216s0100g01250	XP_002263439.1 PREDICTED: chromosome transmission fidelity protein 8 homolog [Vitis vinifera]?XP_034710740.1 chromosome transmission fidelity protein 8 homolog [Vitis riparia]?CBI31786.3 unnamed protein product, partial [Vitis vinifera]	1.65	1.5	2.61	0.34	0.7	0.17	1.74	0.63	0.78	0.94	0.84	1.86	3.76	4.2	5.21	3.27	1.94	3.2	3.59	2.48	3.32	3.36	4.28	3.72	4.19	4.54	4.57	3.75	6.35	2.83	3.29	4.82	4.53	5.11	2.26	2.5
VIT_217s0000g08010	XP_002283215.1 PREDICTED: probable alpha,alpha-trehalose-phosphate synthase [UDP-forming] 9 [Vitis vinifera]	4.96	5.15	1.03	0.19	0.85	1.24	16.21	5.52	2.63	3.29	4.56	7.51	10.43	7.32	8.42	7.01	6.17	8.92	12.97	22.12	12.81	13.76	11.03	10.38	15.53	14.59	19.67	11.11	15.98	13.8	29.39	16.2	24.88	17.55	27.08	20.07
VIT_207s0197g00040	XP_019076448.1 PREDICTED: LOB domain-containing protein 36-like [Vitis vinifera]	1.88	2.8	1.55	0.37	0.67	0.27	6.48	3.35	7.07	4.43	4.89	4.81	0.53	0.46	0.09	1.29	0.59	0.39	0.67	0.63	0.47	0.76	0.53	0.17	4.07	3.46	1.53	3.33	2.13	3.66	1.99	2.18	1.61	0.81	2.45	3.67
VIT_212s0059g00190	XP_002267127.2 PREDICTED: expansin-B3 isoform X2 [Vitis vinifera]?XP_034700884.1 expansin-B3-like [Vitis riparia]?RVX09315.1 Expansin-B3 [Vitis vinifera]?CBI28767.3 unnamed protein product, partial [Vitis vinifera]	7.73	3.15	2.16	1.04	1.08	0.77	9.16	2.04	7.51	3.17	8.1	2.33	31.23	57.86	29.4	35.36	38.72	30.21	19.19	13.34	26.63	26.67	16.07	21.25	14.96	17.38	11.73	15.31	20.25	21.08	3.5	9.24	17.72	15.45	24.54	14.65
VIT_208s0105g00400	XP_002264016.1 PREDICTED: trihelix transcription factor GT-3b [Vitis vinifera]	4.95	0.88	1	0.78	0.47	0.11	16.26	3.13	5.5	1.35	1.76	4.45	6.51	8.02	20.45	9.52	13.48	9.84	14.44	8.89	15.14	11.31	13.08	14.62	7.25	4.17	9.35	6.96	3.74	5.23	6.14	9.91	6.22	2.95	4.36	6.54
VIT_204s0008g01080	XP_002279054.1 PREDICTED: protein IQ-DOMAIN 1 [Vitis vinifera]	3.93	0.25	0.13	0.38	0.35	0.13	3.21	0.98	0.73	0.21	0.71	0.13	9.47	12.39	13	10.61	6.57	5.19	7.35	7.7	6.56	7.64	7.87	8.07	11.85	9.2	10.72	13.52	14.59	12.84	6.81	8.42	8.9	12.83	6.2	10.72
VIT_210s0116g00560	CBI25830.3 unnamed protein product, partial [Vitis vinifera]	44.12	20.92	3.76	2.41	10.1	2.05	59.02	22.53	21.31	19.24	28.44	7.33	5.13	11.86	60.68	22.69	26.7	5.21	23.45	30.18	28.93	6.67	11.65	3.99	4.7	3.05	3.07	4.44	3.46	4.58	3.37	10.51	2.83	1.5	2.77	1.59
VIT_213s0064g00560	XP_002274267.1 PREDICTED: DNA topoisomerase 2 [Vitis vinifera]?RVW42260.1 DNA topoisomerase 2 [Vitis vinifera]?RVX02841.1 DNA topoisomerase 2 [Vitis vinifera]	9.18	0.81	0.97	0.76	1.09	0.38	5.87	1.39	2.77	1.16	1.52	0.81	21.86	26.62	26.13	19.98	11.18	9.13	16.53	15.61	11.75	15.62	16.13	15.2	20.51	19.25	21.96	24.77	26.92	22.59	14.99	15.42	15.26	27.29	11.39	20.87
VIT_218s0001g08080	CAN79980.1 hypothetical protein VITISV_029186 [Vitis vinifera]	196.04	81.19	160.61	0	46.79	81.82	329.09	131.37	207.11	68.64	0	90.9	421.05	621.53	597.2	393.2	390.51	530.09	740.85	440	483.09	395.74	522.06	403.22	159.94	158.21	249.71	141.33	175.26	167.8	169.51	114.59	360.55	182.64	262.94	213.13
VIT_214s0108g01630	XP_010661134.1 PREDICTED: uncharacterized protein LOC100247426 isoform X3 [Vitis vinifera]	1.82	1.1	1.37	0.27	0.49	0.15	2.33	0.6	1.81	0.61	2.28	2.1	10.82	11.71	15.23	8.69	4.52	3.81	11.39	8.24	5.58	6.97	7.88	8.36	9.56	8.29	8.13	11.44	8.64	9.52	7.51	6.31	4.87	6.84	4.55	7.32
VIT_214s0030g00670	XP_002270055.1 PREDICTED: bifunctional 3-dehydroquinate dehydratase/shikimate dehydrogenase, chloroplastic isoform X1 [Vitis vinifera]?ANC67815.1 shikimate dehydrogenase 2 [Vitis vinifera]?CBI34296.3 unnamed protein product, partial [Vitis vinifera]	1.75	0.76	0.35	0.11	0.18	0.33	1.65	0.6	1.01	0.61	0.48	1.32	4.06	4.58	6.61	3.23	2.65	2.56	4.38	6.7	3.67	6.58	3.6	5.17	25.09	25.96	35.58	26.1	21.61	30.19	15.66	28.07	17.48	22.92	13.21	22.57
VIT_204s0008g06670	XP_002285538.1 PREDICTED: early nodulin-like protein 3 [Vitis vinifera]?CBI21145.3 unnamed protein product, partial [Vitis vinifera]	59.42	14.35	9.06	6.12	6.04	4.7	87.27	11.64	17.32	14.62	25.72	10.64	225.21	219.07	271.45	159.86	81.39	82.37	172.91	160.81	111.11	147.61	142.22	162.22	121.41	90.93	71.4	111.05	125.08	111.13	66.99	64.45	68.36	115.43	75.22	90.3
VIT_214s0036g00240	CBI22404.3 unnamed protein product, partial [Vitis vinifera]	0.5	0.5	0.62	0.06	0.18	0.11	0.37	0.26	1.06	0.58	0.42	0.31	0.93	0.77	0.39	1.31	0.84	0.93	1.33	1.75	0.98	1.15	1.05	0.92	1.07	1.68	0.52	1.17	1.2	0.97	0.94	1.53	0.63	1.53	1.18	0.71
VIT_215s0046g02210	XP_002275425.2 PREDICTED: uncharacterized protein LOC100265462 [Vitis vinifera]?RVX09951.1 hypothetical protein CK203_012881 [Vitis vinifera]	1.06	0.54	0.86	0.2	0.12	0.19	0.73	0.55	0.32	0.55	0.62	0.25	3.6	4.95	5.02	3.45	3.07	2.88	3.72	3.95	2.33	4.23	3.19	2.6	2.61	3.03	3.78	4.63	4.28	4.12	3.44	3.48	3.17	4.79	4.3	3.42
VIT_209s0002g05680	XP_010654724.1 PREDICTED: uncharacterized protein LOC100251511 [Vitis vinifera]	3.3	0.21	0.53	0.27	0.38	0.19	3.09	0.72	1.15	0.59	1.55	0.33	16.34	18.55	17.91	12.89	6.54	4.55	11.29	10.38	7.92	10.38	9.96	11.06	8.43	7.41	5.93	9.13	8.48	8.46	4.93	5.96	4.85	10.12	5.19	5.86
VIT_212s0059g01070	XP_010657218.1 PREDICTED: condensin complex subunit 2 [Vitis vinifera]?CBI28838.3 unnamed protein product, partial [Vitis vinifera]	2.86	0.18	0.22	0.41	0.26	0	1.56	0.48	0.47	0.42	0.86	0.71	4.59	4.72	4.38	3.6	3.68	2.06	4.37	3.93	3.36	3.84	4.22	3.97	3.7	4.15	5.22	6.09	4.84	6.25	4.1	4.02	4.52	4.84	3.21	4.66
VIT_203s0088g00490	XP_010648014.1 PREDICTED: uncharacterized protein LOC104878843 isoform X1 [Vitis vinifera]	2.95	0.38	0.3	0.12	0.59	0.08	2.44	0.21	0.83	0.6	0.78	0.46	10.05	10.56	9.1	7.43	3.57	2.92	7.2	6.13	4.82	5.37	5.74	6.58	6.51	6.08	6.15	8.37	8.09	7.43	6.49	4.67	5.2	10.66	4.92	7.19
VIT_203s0038g03090	XP_002281120.1 PREDICTED: (RS)-norcoclaurine 6-O-methyltransferase [Vitis vinifera]?AGN70873.1 O-methyltransferase OMT3 [Vitis vinifera]?AGN70874.1 O-methyltransferase OMT3 [Vitis vinifera]?RVW38523.1 (RS)-norcoclaurine 6-O-methyltransferase [Vitis vinifera]	1.19	0.21	0.04	0.13	0.18	0	0.57	0.36	0.52	0.34	0.42	0.31	0.36	0.4	0.48	0.41	0.68	0.13	0.73	1.27	1.43	0.89	0.77	0.08	80.21	76.54	66.26	73.83	89.1	79.92	63.45	69.36	96.41	67.58	69.33	55.29
VIT_203s0063g00210	XP_010647740.1 PREDICTED: probable receptor-like protein kinase At1g49730 isoform X2 [Vitis vinifera]	5.28	4.2	1.91	0.73	1.49	0.28	8.67	3.29	4.04	2.99	5.17	1.91	7.28	9.33	9.18	7.71	7.41	7.99	11	8.32	6.61	9.38	10.28	7.4	19.18	16.28	16.42	19.18	20.98	18.07	12.15	19.46	13.44	19.69	13.85	15.33
VIT_207s0141g00330	XP_002275262.1 PREDICTED: F-box/LRR-repeat protein 17 [Vitis vinifera]?CBI17934.3 unnamed protein product, partial [Vitis vinifera]	3.06	0.24	0.32	0.45	0.09	0.2	3.2	0.87	1	0.62	0.44	0.08	7.81	10.98	7.85	9.31	8.16	5.16	9.65	7.03	6.07	10.19	9.65	8.18	8.48	9.6	7.89	10.38	11.38	9.63	8.36	10.08	9.61	11.32	6.97	11.64
VIT_208s0007g07490	XP_010653840.1 PREDICTED: uncharacterized protein LOC100262437 [Vitis vinifera]?RVX09566.1 Protein SINE1 [Vitis vinifera]	2.73	0.44	0.31	0.42	0.23	0.09	1.43	0.56	0.77	0.88	0.89	0.39	7.06	9.94	10.02	6.32	5.17	4.44	6.48	6.49	5.63	6.05	7.6	6.62	7.5	6.74	5.65	7.72	8.4	7.72	6.53	7.39	7.44	11.1	4.6	7.06
VIT_201s0010g02560	XP_003631322.1 PREDICTED: uncharacterized protein LOC100853782 [Vitis vinifera]	1.27	0.61	0.53	0.25	0.29	0	3.07	0.73	0.5	0.45	1.29	0.51	0.48	0.51	0.73	0.6	0.23	0.47	0.82	0.43	0.37	0.43	0.48	0.74	7.25	3.64	5.71	5.97	4.02	8.86	5.11	4.37	2.11	7.46	1.31	6.44
VIT_211s0037g01110	XP_010656650.1 PREDICTED: VAN3-binding protein [Vitis vinifera]?XP_019078512.1 PREDICTED: VAN3-binding protein [Vitis vinifera]?CBI36603.3 unnamed protein product, partial [Vitis vinifera]	1.22	2.22	1.2	0.53	0.18	0.3	0.54	1.68	1.67	3.57	1.74	3.33	2.71	5.13	2.86	1.44	1.81	1.24	2.8	5.35	2.23	3.47	1.79	1.08	14.51	11.92	11.54	11.21	5.17	13.78	8.8	12.72	4.1	11.11	5.74	11.13
VIT_200s0199g00090	XP_019073644.1 PREDICTED: uncharacterized protein LOC100242393 [Vitis vinifera]	1.49	0.34	1.39	0	0.47	0.23	0.83	1.44	1.08	0.82	0.46	0.17	5.57	6.01	5.77	4.9	3.24	2.61	5.49	6.22	3.07	6.13	5.69	7.49	5.49	3.22	5.09	3.01	3.65	5.8	4.12	3.06	5.07	4.45	5.01	4.52
VIT_218s0001g05840	XP_003634414.1 PREDICTED: RNA-binding protein 38 isoform X1 [Vitis vinifera]?CBI19171.3 unnamed protein product, partial [Vitis vinifera]	8.23	5.98	2.39	2.48	0.51	0.51	11.15	10.76	8.06	17.79	19.73	8.54	17.01	14.23	29.44	11.93	8.58	12.04	39.95	50.82	16.64	45.23	57.51	31.39	26.68	22.8	32.93	22.58	15.96	30.98	22.36	24.73	12.65	25.16	14.22	23.84
VIT_208s0007g04800	XP_002268233.1 PREDICTED: alpha carbonic anhydrase 7 [Vitis vinifera]?CBI30161.3 unnamed protein product, partial [Vitis vinifera]	10.11	5.58	6.08	2.58	1.05	1.44	8.9	6.27	3.49	10.73	7.85	6.64	57.36	48.76	73.5	59.14	49.89	56.72	71.71	80.35	58.46	94.33	126.72	86.23	42.84	34.66	31.78	34.35	48.89	34.42	32.79	54.07	25.68	43.75	35.01	45.42
VIT_214s0060g02360	XP_002283971.1 PREDICTED: histone H2A.1 [Vitis vinifera]?RVW31615.1 Histone H2A.1 [Vitis vinifera]?RVW83130.1 Histone H2A.1 [Vitis vinifera]?CAN67660.1 hypothetical protein VITISV_044408 [Vitis vinifera]?CBI39501.3 unnamed protein product, partial [Vitis vinifera]	48.92	3.84	4.12	5.31	4.97	1.7	32.07	7.45	17.09	7.19	9.46	4.51	49.31	48.38	66.75	56.42	41.27	40.72	38.23	34.73	38.13	31.35	40.64	40.59	58.15	52.2	56.24	65.77	59.22	74.21	54.23	47.72	50.87	68.18	45.61	56.08
VIT_204s0008g02570	XP_002282796.1 PREDICTED: replication protein A 32 kDa subunit A [Vitis vinifera]?CBI20775.3 unnamed protein product, partial [Vitis vinifera]	3.98	0.55	0.25	0.56	0.25	0.18	2.34	0.63	0.63	1.18	0.97	0.06	6.78	7.87	8.87	9.43	5.78	4.98	6.26	6.97	5.68	7.57	7.47	5.92	7.46	8.3	5.14	7.08	10.86	7.99	6.33	6.51	6.42	9.96	6.69	7.17
VIT_208s0040g01130	CBI32795.3 unnamed protein product, partial [Vitis vinifera]	5.68	1.08	2.97	1.42	0.64	0	2.13	3.7	8.43	1.86	2.3	3.85	2.44	3.8	4.73	2.51	6.95	4.45	4.85	3.79	8.08	5.26	6.17	9.29	51.35	33.14	53.09	46.05	26.65	35.25	36.49	37.47	18.87	45.56	12.65	59.44
VIT_213s0019g04660	XP_002270908.1 PREDICTED: vacuolar amino acid transporter 1 [Vitis vinifera]?XP_010658377.1 PREDICTED: vacuolar amino acid transporter 1 [Vitis vinifera]?XP_010658378.1 PREDICTED: vacuolar amino acid transporter 1 [Vitis vinifera]?XP_019080105.1 PREDICTED: vacuolar amino acid transporter 1 [Vitis vinifera]	8.71	8.21	5.35	1.88	1.76	1.24	16.65	5.38	8.17	7.76	8.9	5.68	16.89	15.09	11.07	14.67	14.73	17.8	34.87	27.56	38.61	24.61	16.36	21.66	34.72	31.26	33.8	26.49	20.51	27.45	23.31	21.84	18.52	30.59	23.84	26.93
VIT_218s0001g03000	XP_002285849.1 PREDICTED: uncharacterized protein LOC100248801 [Vitis vinifera]	1.85	0.38	1.01	0.32	0.33	0.06	2.49	0.66	0.52	0.19	1.01	0.4	4.82	3.97	6.01	3.58	2.13	3.6	3.88	4.38	2.15	4.18	4.02	1.91	15.71	12.62	16.45	12.18	8.18	17.91	8.38	8.18	8.95	19.77	5.23	18.93
VIT_204s0044g01460	XP_002262704.2 PREDICTED: U-box domain-containing protein 26-like [Vitis vinifera]?RVW14396.1 U-box domain-containing protein 26 [Vitis vinifera]	4.99	8.22	2	1.23	0.38	1.69	3.57	2.56	7.37	1.59	2.89	5.73	0.81	0.81	1.03	0.81	1.36	0.7	0.69	0.53	1.37	0.86	0.42	0.83	1.48	1.81	4.16	2.17	1.49	1.49	1.76	2.31	2.56	2.06	0.44	1.8
VIT_206s0004g07700	XP_010650838.1 PREDICTED: uncharacterized protein LOC100241616 isoform X1 [Vitis vinifera]?CBI15851.3 unnamed protein product, partial [Vitis vinifera]	14.33	13.31	7.91	1.74	6.7	0.34	31.8	12.89	23.63	12.62	27.7	10.45	8.98	7.32	4.41	7.16	4.02	6.49	7.98	5.05	1.19	6.26	6.22	6.75	3.77	2.35	3.77	5.2	2.98	7.9	1.89	3.17	1.19	4.72	1.14	1.47
VIT_214s0006g03110	CBI33666.3 unnamed protein product, partial [Vitis vinifera]	0.59	1.87	2.25	0	0.66	0.4	0.75	2.79	2.29	2.23	2.6	3.58	1.64	3.72	2.88	2.19	5.54	1.31	2.56	2.58	4.04	2.41	4.97	2.46	4.98	3.78	3.41	5.63	4.29	5.24	2.12	3.41	3.01	3	3.14	1.94
VIT_207s0197g00096	XP_019076739.1 PREDICTED: probable disease resistance protein At5g66900 [Vitis vinifera]	5.71	2.67	2.38	1.27	0.77	0.19	3.67	1.52	2.64	4.71	1.7	1.69	0.97	1.1	3.26	1.75	2.9	2.52	6.72	3.54	3.89	2.38	1.1	2.2	7.08	1.59	0.84	1.92	2.13	2.92	10.98	8.66	3.05	4.56	4	2.35
VIT_218s0001g08550	XP_002285493.1 PREDICTED: squalene monooxygenase [Vitis vinifera]?CBI19355.3 unnamed protein product, partial [Vitis vinifera]	59.99	82.16	22.81	13.1	18.95	5.54	39.4	32.26	70.51	72.66	65.59	32.25	19.37	20.19	21.4	19.28	16.91	15.43	23.82	19.6	16.47	22.32	21	17.53	32.82	31.38	36.42	36.28	34.72	33.12	27.44	36.04	27.97	39.64	24.34	33.42
VIT_200s0203g00160	CAN65140.1 hypothetical protein VITISV_034614 [Vitis vinifera]	14.11	4.63	4.34	2.72	1.11	1.19	12.58	7.18	12.59	3.63	6.43	4.57	4.9	5.23	5.02	4.07	3.69	7.52	5.34	4.14	2.88	4.15	4.26	3.89	3.62	4.46	2.38	2.84	3.78	3.36	3.8	4.79	5.66	3.04	4.02	3.86
VIT_218s0001g09920	XP_002285001.1 PREDICTED: cyclin-D3-1 [Vitis vinifera]?CBI19472.3 unnamed protein product, partial [Vitis vinifera]	15.35	3.55	3.04	2.8	1.7	0.29	24.57	8.23	14.73	4.85	11.27	3.8	15.29	18.88	19.4	15.32	13.55	14.63	13.49	12.51	10.2	11.89	14.04	14.84	14.76	11.01	10.66	17.07	15.79	13.15	12.32	10.07	17.57	15.35	14.1	11.23
VIT_219s0014g02450	XP_002282547.1 PREDICTED: protein DETOXIFICATION 19 isoform X1 [Vitis vinifera]?XP_019072996.1 PREDICTED: protein DETOXIFICATION 19 isoform X1 [Vitis vinifera]	4.02	7.04	3.31	1.15	1.22	0.9	4.09	6.3	6.43	6	5.66	7.36	3.28	3.14	2.99	5	4.06	4.53	3.86	4.08	3.8	5.36	4.23	4.38	0.84	1.07	1.84	2.09	1.31	2.82	1.63	1.7	3.22	1.79	2.33	1.26
VIT_203s0088g01180	XP_002271143.2 PREDICTED: receptor-like protein kinase HAIKU2 [Vitis vinifera]	17.75	12.43	9.17	3.79	2.22	2.71	18	6.58	14.03	6.73	10.39	14.77	1.21	1.61	3.94	1.39	1.78	0.89	4.76	5.11	8.03	3.88	3.62	2.43	10.9	8.76	17.63	11.11	5.75	7.81	9.67	17.48	4.36	5.83	5.83	8.72
VIT_206s0061g01490	XP_010651721.1 PREDICTED: pleiotropic drug resistance protein 2 [Vitis vinifera]	1.38	0.82	0.97	0.3	0.24	0.17	1.72	0.54	1.44	0.6	0.9	0.96	1.23	1.13	1.73	1.51	1.62	1.2	1.62	2.45	1.95	1.01	1.66	1.83	1.58	1.39	1.58	1.66	2.23	1.3	1.69	1.6	1.2	1.48	2.05	1.14
VIT_218s0001g10070	XP_010664553.1 PREDICTED: probable inactive receptor kinase At5g67200 [Vitis vinifera]?CAN61022.1 hypothetical protein VITISV_001142 [Vitis vinifera]	2.94	1.48	1.26	0.6	0.66	0.03	7.46	2.59	3.2	1.87	4.64	1.59	3.48	4.86	5.35	3.83	2.28	3.08	6.08	3.51	2.33	5.03	4.26	2.91	5.04	6.04	5.06	5.45	6.02	4.88	3.1	6.55	2.37	5.06	1.69	3.69
VIT_212s0142g00280	XP_002283893.1 PREDICTED: cell division control protein 45 homolog [Vitis vinifera]?RVW98646.1 Cell division control protein 45-like [Vitis vinifera]	2.16	0.32	0.52	0.13	0.27	0.26	2.38	0.34	0.61	0.3	0.94	0.17	5	5.83	4.83	3.77	2.9	2.58	4.6	4.11	2.69	3.03	3.55	3.53	4.59	5.48	3.79	5.87	5.54	4.22	3.57	3.79	4.47	5.77	3.2	4.59
VIT_200s0203g00120	CBI40868.3 unnamed protein product, partial [Vitis vinifera]	26.12	12.17	25.45	7.64	2.98	3.56	12.37	49.87	32.38	49.85	26.06	68.21	2.41	2.13	2	2.71	3.98	2.54	3.86	4.34	3.97	4.19	2.63	9.28	3.76	7.49	10.28	7.91	13.15	7.51	13.74	10.59	16.16	12.74	16.64	12.41
VIT_202s0033g00300	RVW77124.1 Myb family transcription factor PHL11 [Vitis vinifera]	1.28	0.91	1.4	0.67	0.2	0.09	0.62	1.42	1.54	3.37	2.82	1.25	2.92	2.36	3.01	2.17	1.56	1.62	3.73	2.21	2.1	4.68	2.77	3.35	14.93	8.98	12.36	10.45	8.71	14.63	4.53	13.65	4.76	12.75	6.62	10.36
VIT_213s0064g01000	XP_010659341.1 PREDICTED: telomerase reverse transcriptase isoform X1 [Vitis vinifera]	0.68	0.22	0.49	0	0.18	0.13	0.51	0.21	0.14	0.45	0.44	0.14	2.07	2.87	3.08	2.6	2.07	1.88	1.84	2.25	1.5	2.35	2.2	1.77	1.97	1.34	1.4	3.14	2.21	2.6	1.44	1.72	0.92	1.52	0.97	0.67
VIT_213s0101g00300	XP_019079960.1 PREDICTED: putative disease resistance RPP13-like protein 1 [Vitis vinifera]?XP_019079961.1 PREDICTED: putative disease resistance RPP13-like protein 1 [Vitis vinifera]?XP_019079962.1 PREDICTED: putative disease resistance RPP13-like protein 1 [Vitis vinifera]	0.17	0.22	0.16	0	0.11	0.02	0.15	0.23	0.4	0.2	0.49	0.26	0.58	0.71	0.34	0.59	0.69	0.47	0.54	0.84	0.83	0.63	1.08	0.93	3.32	4.59	2.62	3.7	3.29	4.05	4.96	4.17	4.9	3.2	4.77	2.16
VIT_207s0005g05520	XP_002265100.1 PREDICTED: probable pectate lyase 8 [Vitis vinifera]?CBI37263.3 unnamed protein product, partial [Vitis vinifera]	7.83	3.7	3.1	0.95	1.29	1.12	5.99	3.55	4.44	4.65	5.27	3.07	78.64	95.42	82.9	60.87	45.12	48.8	70.59	64.14	51.53	74.12	68.85	73.88	39.35	33.85	36.35	45.94	50.01	35.62	25.87	40.82	30.26	47.67	26.38	49.88
VIT_204s0008g04200	XP_002281782.1 PREDICTED: uncharacterized protein LOC100259547 [Vitis vinifera]	2.79	0.5	0.63	0.13	0.55	0.23	2.67	0.57	1.46	0.36	1.33	1.03	8.77	8.88	8.33	6.63	5.28	3.84	6.3	6.41	3.83	6.09	5.5	6.23	8.16	7.75	7.36	7.11	6.9	9.09	4.78	3.83	4.37	8.15	4.17	6.6
VIT_208s0007g07820	CBI29900.3 unnamed protein product, partial [Vitis vinifera]	8.6	3.62	2.29	1.4	1.62	0.33	5.97	4.67	7.37	4.12	5.19	3.33	11.52	14.05	14.93	9.15	7.74	8.88	10.56	10.46	5.38	9.13	10.89	8.64	8.3	6.69	6.64	10.63	9.62	8.82	6.01	6.19	5.77	7.05	5.69	7.67
VIT_207s0005g03090	CBI37094.3 unnamed protein product, partial [Vitis vinifera]	3.58	0.95	1.16	0.95	0.15	0.33	3.53	0.32	1.04	0.29	0.67	0.4	6.8	7.67	4.93	5.86	5.45	4.51	4.7	4.98	5.37	3.68	4.45	4.6	9.52	7.41	9.57	10.8	10.68	9.42	7.47	12.1	11.61	12.47	8.34	9.41
VIT_212s0028g02990	XP_002277788.1 PREDICTED: fasciclin-like arabinogalactan protein 13 [Vitis vinifera]?CBI21911.3 unnamed protein product, partial [Vitis vinifera]	16.93	11.81	8.62	4.29	3.04	1.25	8.63	15.62	21.88	21.95	19.05	21.14	45.02	15.89	17.52	17.69	14.27	23.22	127.28	82.97	109.41	138.75	90.58	91.27	257.2	237.53	304.43	203.46	115.74	316.55	198.78	239.63	91.69	286.54	32.49	270.34
VIT_211s0016g03190	XP_003633119.2 PREDICTED: E3 ubiquitin-protein ligase RNF181 isoform X1 [Vitis vinifera]?RVW38352.1 E3 ubiquitin-protein ligase RNF181 [Vitis vinifera]?CBI28007.3 unnamed protein product, partial [Vitis vinifera]	2.54	1.58	1.02	0.29	0.46	0.44	1.04	0.96	0.3	1.47	1.3	1.55	0.58	0.29	0.13	0.4	0.91	0.92	1.54	2.32	2.85	0.78	1.23	1.07	4.93	4.05	8.42	6.07	2.28	3.8	11.11	8.52	4.86	1.46	4.52	3.5
VIT_205s0094g00420	XP_002273695.2 PREDICTED: protein ENDOSPERM DEFECTIVE 1 [Vitis vinifera]	1.94	0.88	0.31	0.32	0.48	0.06	1.44	0.47	0.71	0.57	0.81	0.36	5.15	6.45	7.43	4.78	2.58	2.29	4.53	4.33	2.48	3.29	3.49	3.83	4.26	4.36	4.02	5.85	4.64	3.66	3.39	3.09	2.69	6.49	2.14	2.77
VIT_206s0004g04370	XP_019079582.1 PREDICTED: uncharacterized protein LOC100244527 [Vitis vinifera]	405.78	26.31	45.94	26.86	65.76	22.51	318.99	79.37	94.63	51.05	82.47	40.22	404.67	412.14	558.22	437.47	376.79	363.27	359.46	338.27	326.38	338.96	414.3	355.11	522.57	482.48	389.17	504.48	503.56	520.08	312.66	287.36	463.32	639.02	394.26	436.76
VIT_201s0146g00400	RVW84110.1 hypothetical protein CK203_040529 [Vitis vinifera]	6.31	2.83	1.62	1.44	0.1	0.86	9.59	2.6	7.77	1.35	3.5	3.51	21.84	21.96	18.68	15.77	15.08	15.67	23.65	13.02	8.96	18.32	19.19	17.59	32.24	23.41	25.89	33.5	26.99	35.01	25.68	25.07	25.74	28.9	17.01	33.29
VIT_206s0004g03470	XP_010651103.2 PREDICTED: uncharacterized protein LOC100255365 [Vitis vinifera]	2.04	0.27	0.27	0.26	0.3	0.08	1.32	0.22	0.62	0.3	0.61	0.36	3.19	2.57	3.35	2.84	1.71	1.32	3.2	2.54	2.12	3.13	1.6	2.61	3.71	2.78	3.21	3.87	4.12	4.51	2.63	2.83	3.2	4.13	2.29	3.39
VIT_212s0028g01380	XP_010657161.1 PREDICTED: ABSCISIC ACID-INSENSITIVE 5-like protein 6 [Vitis vinifera]	3.08	5.9	1	0.5	1.23	0.67	4.21	3.43	2.41	3.53	2.63	1.59	6.45	8.45	4.43	3.9	5.83	2.46	11.19	7.42	11.04	13.52	9.5	10.38	6.9	4.4	6.2	4.47	2.92	5.89	4.07	4.44	6.59	5.55	2.92	5.36
VIT_209s0070g00480	XP_010655031.2 PREDICTED: leucine-rich repeat extensin-like protein 4 [Vitis vinifera]	3.35	0.75	0.84	0.52	0.36	0.24	3.73	1.25	0.95	1.24	1.52	0.58	36.87	33.52	39.41	26.48	25.45	14.61	37.7	31.16	14.31	33.24	36.67	28.04	17.52	15.3	19.79	20.92	14.66	22.29	11.45	19.54	7.32	16.61	2.86	16.19
VIT_218s0001g14170	XP_010664803.1 PREDICTED: G2/mitotic-specific cyclin-2 [Vitis vinifera]?XP_034674827.1 G2/mitotic-specific cyclin-2-like isoform X1 [Vitis riparia]?RVX03298.1 Cyclin-B2-4 [Vitis vinifera]?CBI19854.3 unnamed protein product, partial [Vitis vinifera]	7.34	1.01	1.2	0.93	0.79	0.43	5.53	1.61	2.47	2.02	2.43	1.38	14.99	18.86	21.55	15.59	8.06	8.01	12.15	12.81	9.17	11.86	10.77	13.49	17.57	17.16	16.56	19.79	17.04	22.85	12.76	14.53	11.94	24.03	9.32	16.7
VIT_206s0004g05870	XP_002281289.1 PREDICTED: tubulin beta-2 chain [Vitis vinifera]?RVW65965.1 Tubulin beta-2 chain [Vitis vinifera]	31.34	3.87	3.57	3.72	3.3	1.76	26.42	4.11	7.22	5.57	7.67	5.24	120.69	136.91	131.17	96.07	58.69	43.85	94.68	86.86	65.95	81.75	80.02	88.63	104.31	80.33	82.74	105.92	117.46	112.89	71.06	59.06	59.42	116.66	51.87	85.16
VIT_215s0046g02170	XP_002276965.1 PREDICTED: 3-methyl-2-oxobutanoate hydroxymethyltransferase 1, mitochondrial [Vitis vinifera]	2.45	2.03	0.58	0.36	0.37	0.44	1.34	0.63	1.15	0.77	2.25	0.89	1.01	1.34	3.48	1.6	1.26	0.8	1.66	3.63	2.4	2.04	2.01	1.14	27.34	35.47	102.57	35.21	25.68	35.1	17.66	44.73	25.79	22.12	15.79	28.25
VIT_219s0014g04690	XP_002283229.2 PREDICTED: indole-3-acetic acid-amido synthetase GH3.6 [Vitis vinifera]	6.79	3.13	1.53	0.41	1.36	0.92	2.8	3.84	3.7	2.44	2.9	4.79	1.94	1.49	2.47	6.39	3.25	4.1	3.88	2.93	3.78	1.43	2.47	1.66	9.55	11.18	12.18	10.62	12.49	8.3	10.62	9.79	12.73	13.24	7.85	14.51
VIT_218s0072g00800	RVX02969.1 histone H3.2 [Vitis vinifera]	147.58	15.96	15.98	15.01	16.83	7.43	120.27	39.04	45.55	14.21	28.86	13.03	201.27	240.69	251.36	229.11	164.69	156.55	156.18	189.54	123.39	159.39	179.24	180.27	183.98	237.31	188.17	205.31	241.7	228.24	182.72	174.05	244.73	280.36	171.92	207.98
VIT_213s0064g01340	RVX02969.1 histone H3.2 [Vitis vinifera]	114.3	12.12	11.76	12.73	10.04	7.36	126.74	17.63	36.34	15.9	29.28	2.93	134.07	148.94	182.93	134.08	103.48	121.88	92.97	109.36	86.4	102.63	136.46	123.92	167.77	151.39	124.08	165.14	218.04	131.54	129.14	118.37	180.84	214.81	160.36	178.6
VIT_205s0020g02200	XP_010649815.1 PREDICTED: uncharacterized protein LOC100263026 isoform X1 [Vitis vinifera]?XP_010649816.1 PREDICTED: uncharacterized protein LOC100263026 isoform X1 [Vitis vinifera]?XP_010649817.1 PREDICTED: uncharacterized protein LOC100263026 isoform X1 [Vitis vinifera]?XP_010649818.1 PREDICTED: uncharacterized protein LOC100263026 isoform X1 [Vitis vinifera]?XP_019075819.1 PREDICTED: uncharact…	7.04	3.31	6.93	2.68	1.33	0.64	11.12	5.7	19.02	1.23	2.94	9.09	9.34	8.13	11	6.35	4.24	5	10.01	7.97	11.07	8.91	7.01	8.77	8.45	8.86	7.83	7.31	6.29	9.05	10.06	6.33	6.05	10.41	4.87	8.72
VIT_208s0007g03090	XP_010654103.1 PREDICTED: kinesin-like protein KIN-5C [Vitis vinifera]	6.27	0.49	0.59	0.2	0.86	0.59	2.63	0.93	1.54	0.67	2.25	1.21	14.14	15.84	16.61	13.2	10.55	7.28	12.17	13.64	8.68	12.2	11.39	10.71	13.55	11.5	12.33	15.81	15.79	14.38	10.37	10.16	9.63	16.42	7.65	11.32
VIT_207s0005g02370	XP_002273363.1 PREDICTED: germin-like protein 5-1 [Vitis vinifera]?CBI37030.3 unnamed protein product, partial [Vitis vinifera]	2.77	0.53	1.34	0	0.7	0.4	0	0.25	0	1.62	0.8	2.69	103.99	95.99	111.26	43.2	35.63	62.85	79.34	67.55	56.03	92.2	96.13	93.9	19.23	30.67	24.48	22.88	28.1	24.62	22.25	23.79	23.23	31.45	9.68	45.66
VIT_214s0066g01790	CBI34969.3 unnamed protein product, partial [Vitis vinifera]	19.63	11.66	17.19	6.96	2.51	1.83	30.87	28.33	38.8	23.51	25.04	20.01	169.12	121.22	139.75	112.21	135.4	109.62	178.28	184.94	115.99	173.42	198.18	138.57	101.94	73.28	85.33	120.87	94.77	105.29	67.1	86.45	60.41	90.71	40.85	62.92
VIT_212s0057g01510	XP_010657508.1 PREDICTED: uncharacterized protein LOC100254633 isoform X1 [Vitis vinifera]	1.59	0.46	0.28	0.06	0.29	0.24	1.13	0.41	0.2	0.39	0.56	0.65	5.03	5.04	6.59	3.7	2.75	1.37	4.86	3.37	2.64	4.24	3.96	3.8	4.85	4.15	4.95	5.52	6.91	5.25	3.35	4.26	3.31	6.85	2.45	4.16
VIT_214s0060g02320	XP_002283888.1 PREDICTED: respiratory burst oxidase homolog protein B [Vitis vinifera]	2.42	1.02	0.52	0.44	0.21	0.26	4.07	1.32	1.67	2.31	2.15	1.81	0.82	1.58	4.77	3.4	5.73	2.2	6.17	5.01	4.91	3.17	4.73	2.54	18.65	14.57	20.35	17.1	15.78	15.71	34.36	28.29	22.72	17.33	21.82	16.71
VIT_207s0005g01060	XP_002269479.1 PREDICTED: histone H1 [Vitis vinifera]?RVW60007.1 Histone H1 [Vitis vinifera]	7.27	0.95	2	0.81	0.67	0.88	5.51	1.65	3.05	2.42	2.85	0.34	20.23	23.33	33.19	19.7	11.14	11.95	17.71	17.23	14.12	18.2	15.47	19.98	13.37	9.79	9.19	12.17	14.92	11.86	5.64	9.13	8.66	14.59	9.72	9.3
VIT_211s0016g03080	XP_002280395.1 PREDICTED: receptor-like protein kinase 5 [Vitis vinifera]	3.96	4.23	1.29	0.69	0.78	0.78	1.19	0.36	1.61	0.91	1.82	2.53	0.08	0.07	0.13	0.03	0	0	0.05	0.06	0.16	0.02	0.11	0.02	1.1	1.24	3.17	1.35	0.3	0.94	0.85	2	0.81	0.48	0.98	0.98
VIT_201s0150g00410	XP_002273940.1 PREDICTED: uncharacterized protein LOC100255664 [Vitis vinifera]?XP_034695117.1 uncharacterized protein LOC117921351 [Vitis riparia]	10.81	5.46	5.91	2.62	1.13	1.43	5.58	5.24	8.22	3.89	5.64	9.64	2.45	2.13	4.05	2.98	2.8	2.54	7.06	6.75	9.04	2.93	2.97	2.75	14.67	11.46	26.55	14.26	7.3	10.38	18.73	22.88	13.25	11.97	14.08	12.89
VIT_206s0004g04010	XP_002281519.2 PREDICTED: exocyst complex component EXO70A1 [Vitis vinifera]	33.25	8.42	5.37	5.77	2.53	2.49	26.17	21.72	10.98	13.06	7.88	7.97	3.68	2.67	13.75	9.36	7.74	9.09	10.44	7.46	12.15	6.5	7.01	3.89	10.65	5.95	5.7	11.91	5.21	5.31	33.7	25.61	10.46	7.32	12.97	7.27
VIT_206s0004g01080	XP_010651344.1 PREDICTED: DNA (cytosine-5)-methyltransferase CMT3 [Vitis vinifera]	5.19	0.47	0.83	0.94	0.49	0.06	2.78	0.9	0.65	0.29	0.47	0.27	6.24	6.57	7.34	5.93	3.94	2.41	4.44	3.8	3.84	4.36	5.42	4.1	7.31	7.08	6.44	7.56	7.54	8.89	6.86	6.2	6.51	8.7	4.65	6.98
VIT_218s0001g08470	XP_019071830.1 PREDICTED: transcription factor RAX3 [Vitis vinifera]?RVW56333.1 Transcription factor RAX3 [Vitis vinifera]?RVX22647.1 Transcription factor RAX3 [Vitis vinifera]?CBI19348.3 unnamed protein product, partial [Vitis vinifera]	1.09	1.96	1.14	0.36	0.45	0.22	0.36	0.17	0.5	1.2	2.01	0.69	0.22	0.18	0.21	0.94	0.46	0.88	0	0.7	0.39	0.13	0.57	0.26	17.99	21.66	14.42	21.76	30.93	15.16	26.3	19.29	31.41	23.63	32.89	28.84
VIT_200s1312g00010	XP_019074241.1 PREDICTED: transcription factor bHLH93 isoform X2 [Vitis vinifera]	2.78	0.64	0.27	0.27	0.55	0.05	3.6	0.99	0.58	0.6	1.15	0.45	51.69	61.6	44.14	45.63	36.98	55.07	38.74	64.63	35.9	57.81	59.28	49.55	156.82	121.7	117.13	124.09	127.53	130.56	48.87	114.26	65.99	119.82	74.12	103.48
VIT_211s0149g00130	XP_002263791.1 PREDICTED: DNA replication licensing factor MCM5 [Vitis vinifera]	7.74	1.07	1.38	0.76	1.39	0.33	6.55	1.75	2.04	0.92	2.04	1.25	15.55	19.1	16.7	14.45	15.16	11.76	14.04	14.17	11.21	14.99	16.39	11.85	18.81	17.95	15.23	20.08	21.47	19.65	16.48	19.35	19.38	24.09	12.68	18.55
VIT_213s0064g01370	CBI24849.3 unnamed protein product, partial [Vitis vinifera]	8.79	16.82	2.14	2.11	1.24	3.27	8.33	2.84	5.64	6.24	13.12	4.89	1.21	0.71	3.31	0.42	0.65	0.6	6.34	8.09	7.84	3.86	1.56	1.23	19.39	14.48	40.31	19.62	13.57	18.28	8.63	23.04	9.35	9.06	5.13	9.64
VIT_205s0062g00520	XP_002266800.1 PREDICTED: crocetin glucosyltransferase, chloroplastic-like [Vitis vinifera]	7.91	10.63	9.34	2.21	3.01	1.69	10.33	6.34	18.92	5.77	5.92	7.82	56.13	61.15	54.36	52.52	42.78	46.02	32.43	34.58	40.83	43.09	42.57	44.58	4.8	4.03	2.63	7.2	10.18	6.27	1.2	6.22	3.64	4.6	4.29	2.58
VIT_208s0007g08800	XP_019077005.1 PREDICTED: kinesin-like protein KIN-14L isoform X1 [Vitis vinifera]	1.76	0.8	0.67	0.36	0.27	0.15	1.99	0.8	1.05	0.53	0.8	0.54	2.24	2.27	2.86	1.39	1	0.52	1.85	1.61	1.78	1.77	1.82	2.12	4.22	3.13	3.79	4.1	4.39	4.6	3.33	3.3	2.38	4.27	2.21	3.21
VIT_210s0003g05480	XP_002268764.1 PREDICTED: patellin-4 [Vitis vinifera]	27.22	6.67	7.47	5.05	3.43	1.32	25.35	8.56	11.32	10.45	15.68	8.81	98.55	90.95	117.55	62.11	35.35	38.46	80.49	77.9	52.75	70.18	68.45	70.5	104.53	85.22	99.93	102.29	72.02	120.55	66.21	65.53	41.67	110.5	35.24	88.57
VIT_200s0189g00010	XP_002265382.2 PREDICTED: uncharacterized protein LOC100259312 [Vitis vinifera]	1	1.51	0.44	0.33	0.11	0.27	0.45	0.2	1.01	0.39	1.08	0.46	30.55	39.49	27.49	18.89	19.43	20.31	36.15	35.49	29.39	31	28.68	32.6	11.54	16.2	15.37	20.3	23.91	14.54	10.15	15.7	14.15	17.94	14.37	17.18
VIT_213s0019g00780	XP_019079582.1 PREDICTED: uncharacterized protein LOC100244527 [Vitis vinifera]	235.92	13.72	23.4	23.69	23.68	15.33	171.64	49.23	42.96	32.42	32.46	22.6	339.42	359.33	408.29	261.32	245.1	189.06	241.94	247.19	226.59	255.39	285.81	296.03	258.23	200.12	184.64	296.77	276.21	282.69	151.21	158.93	231.55	289.86	196.54	168.13
VIT_200s1679g00010	XP_010647540.1 PREDICTED: uncharacterized protein LOC104878641 [Vitis vinifera]?XP_034691431.1 uncharacterized protein LOC117918704 [Vitis riparia]?RVX23267.1 hypothetical protein CK203_000491 [Vitis vinifera]	9.04	7.73	5.44	3.18	0	2.02	7.71	5.67	7.94	3.66	3.79	8.15	4.7	4.45	4.78	3.21	2.94	5.54	1.35	4.25	5.65	1.2	2.72	2.67	26.01	18.38	22.29	20.85	11.55	12.45	17.88	18.23	31.86	16.44	34.63	19.12
VIT_214s0108g00440	XP_002283198.1 PREDICTED: tubulin alpha chain [Vitis vinifera]?XP_006827169.1 tubulin alpha chain [Amborella trichopoda]?XP_010939541.1 tubulin alpha chain [Elaeis guineensis]?XP_034707872.1 tubulin alpha chain-like [Vitis riparia]?ERM94406.1 hypothetical protein AMTR_s00010p00254750 [Amborella trichopoda]?RVW31382.1 Tubulin alpha chain [Vitis vinifera]?RVW82622.1 Tubulin alpha chain [Vitis vinif…	83.74	11.95	11.41	8.55	11.51	5.7	74.62	11.38	23.49	14.64	21.56	9.87	228.61	247.25	271.65	204.82	121.39	101.45	192.71	182.81	147.61	165.19	166.4	184.43	218.38	187.39	179.09	235.46	256.33	249.39	150.74	137.79	148.61	241.14	128.04	209.75
VIT_212s0057g00615	RVW37582.1 Calcium-transporting ATPase 12, plasma membrane-type [Vitis vinifera]	8.7	3.25	2.19	1.51	1	0.89	11.27	3.54	7.09	2.35	2.79	4.8	0.3	0.35	1.18	0.42	0.89	0.69	1.31	0.59	1.49	0.51	0.87	0.57	7.56	3.22	5.6	3.82	1.38	2.53	4.25	6.38	2.19	1.46	1.87	2.06
VIT_203s0132g00350	CBI29387.3 unnamed protein product, partial [Vitis vinifera]	29.93	20.59	11.91	4.24	4.74	6.25	32.63	13.21	24.04	20.53	24.3	38.78	0.07	0.52	1.76	1.22	0.32	0.63	1.74	0.22	0.8	0.95	2.09	0.33	0.35	0.09	0.08	0	0.09	0	0.41	0.24	0.44	0.28	0	0.27
VIT_212s0028g01670	XP_003633255.1 PREDICTED: probable alpha,alpha-trehalose-phosphate synthase [UDP-forming] 7 [Vitis vinifera]	4.35	3.49	1.49	0.55	0.79	0.92	7.13	9.05	3.38	8.27	5.67	3.23	2.78	2.73	11.23	3.98	2.65	3.16	11.01	14.96	6.35	10.49	15.44	7.13	8.78	7.13	10.29	7.08	7.49	8.26	8.45	9.14	6.45	8.14	6.66	8.12
VIT_216s0100g00810	RVW27749.1 Stilbene synthase 4 [Vitis vinifera]	6.09	6.94	2.19	1.44	0.49	1.74	3.43	2.58	7.19	3.64	7.96	4.52	0.25	0.06	1.34	0.58	0.45	0.58	2.64	11.73	13.66	1.83	1.74	0.35	46.55	43.81	94.27	43.59	29.8	31.04	38.95	46.47	37.98	31.58	27.28	25.92
VIT_209s0002g05820	XP_002285278.1 PREDICTED: uncharacterized protein LOC100244679 [Vitis vinifera]	15.04	6.52	2.29	1.12	3.19	1.6	15.8	13.91	12.58	9.46	2.71	7.32	42.48	37.1	57.02	24.93	21.44	53.43	57.23	66.02	42.71	49.24	45.73	48.77	43.01	43.26	51.58	39.99	38.3	36.12	51.74	27.42	50.18	60.5	57.31	42.18
VIT_202s0025g02650	XP_010660138.1 PREDICTED: endoglucanase 1 [Vitis vinifera]	6.43	9.07	1.45	1.03	3.35	0.04	21.15	4.41	10.53	3.9	4.7	3.12	0.85	2.13	0.74	3.56	2.07	1.84	0.8	0.89	0.89	0.92	0.88	0.91	11.51	11.2	14.06	16.36	6.77	12.89	4.62	15.75	4.91	8.64	7.53	10.8
VIT_212s0134g00500	XP_010657381.1 PREDICTED: putative cyclin-D6-1 isoform X1 [Vitis vinifera]	8.15	4.8	1.86	1.57	0.83	1.26	10.44	2.1	5.99	3.14	5.9	2.71	1.48	1.41	1.82	2.04	1.11	1.45	1.94	1.06	0.95	0.78	1.69	1.07	9.05	10.9	6.89	12.37	16.96	6.32	11.73	10.27	15.45	14.4	19.58	14.34
VIT_211s0065g00460	XP_010656710.1 PREDICTED: microtubule-associated protein TORTIFOLIA1 [Vitis vinifera]?XP_010656711.1 PREDICTED: microtubule-associated protein TORTIFOLIA1 [Vitis vinifera]?XP_010656712.1 PREDICTED: microtubule-associated protein TORTIFOLIA1 [Vitis vinifera]?CBI24067.3 unnamed protein product, partial [Vitis vinifera]	2.92	0.72	0.35	0.36	0.45	0.18	2.4	0.64	0.99	0.38	1.44	0.44	5.39	7.37	8.48	6.33	3.71	4	4.26	4.41	3.61	4.71	4.81	4.14	10.94	10.12	10.09	12.26	11.5	14.07	7.42	7.57	8.17	13.09	6.72	10.49
VIT_216s0039g01070	XP_002268774.2 PREDICTED: probable glutathione S-transferase [Vitis vinifera]?RVW78660.1 Glutathione transferase GST 23 [Vitis vinifera]?CBI26443.3 unnamed protein product, partial [Vitis vinifera]	67.94	64.54	13.99	15.86	6.91	13.02	95.6	26.47	49.54	28.09	46.82	87.96	0.56	1.08	1.9	1.83	1.15	1.23	1.51	2.75	6.25	3.12	2.16	0.74	6.96	5.91	15.36	4.78	4.93	5.42	6.15	7.03	4.43	13.08	6.02	9.23
VIT_203s0088g01240	XP_002268443.3 PREDICTED: transcription factor bHLH18 [Vitis vinifera]?XP_010647980.1 PREDICTED: transcription factor bHLH18 [Vitis vinifera]?XP_019074348.1 PREDICTED: transcription factor bHLH18 [Vitis vinifera]?RVX10359.1 Transcription factor bHLH25 [Vitis vinifera]?CBI25069.3 unnamed protein product, partial [Vitis vinifera]	0.55	0.27	0.74	0.12	0.08	0.19	0.2	0.18	0.12	0.08	0.27	0.33	3.64	3.57	3.84	5.24	2.59	2.96	3.31	4.99	1.91	5.81	6.69	4.57	26.98	24.69	18.7	27.58	34.73	21.71	10.68	34.93	20.53	27.8	12.19	13.98
VIT_208s0032g00300	XP_002265214.2 PREDICTED: annexin A3 [Vitis vinifera]	5.86	2.13	0.65	0.93	0.61	0.59	7.48	1.84	4.98	0.92	2.59	7.2	8.65	8.7	7.84	4.06	4.56	6.59	10.24	5.87	17.52	7.67	8.07	8.7	11.7	17.08	14.65	13.05	11.48	11.09	15.97	13.69	17.23	18.85	18.69	12.41
VIT_203s0038g01960	XP_002276017.1 PREDICTED: uncharacterized protein LOC100257238 [Vitis vinifera]?CBI37912.3 unnamed protein product, partial [Vitis vinifera]	10.91	2.06	2.88	0.95	2.77	0.36	9.87	6.02	7.19	3.42	2.93	2.42	1.91	2.28	2.7	2.19	3.67	1.59	2.08	3.94	3.23	2.96	2.97	2.85	0.37	0.46	0.61	0.93	0.23	0.73	0.62	0.27	0.89	0.63	0.74	0.76
VIT_209s0002g05490	CBI36221.3 unnamed protein product, partial [Vitis vinifera]	1.98	1.29	0.35	0.37	0.23	0.3	1.88	0.69	1.04	0.56	0.94	0.69	0.24	0.39	0.39	0.24	0.16	0.13	0.62	0.28	0.89	0.51	0.82	0.43	2.21	2.2	5.31	2.52	2.89	2.24	3.26	2.94	2.03	1.85	1.45	2.63
VIT_204s0079g00810	XP_002272951.1 PREDICTED: uncharacterized protein LOC100242814 [Vitis vinifera]	14.08	16.57	6.76	2.05	3.13	4.35	11.39	31	9.6	24.07	12.22	5.84	3.3	2.84	6.05	3.57	2.3	6.17	5.32	7.7	4.79	4.28	2.95	2.76	6.26	2.55	4.92	2.16	2.88	3.41	9.85	3.47	5.04	5.29	9.6	2.55
VIT_208s0056g01300	XP_002275517.1 PREDICTED: plant cysteine oxidase 2 [Vitis vinifera]?CBI31219.3 unnamed protein product, partial [Vitis vinifera]	1.41	1.49	1.07	0.2	0.85	0	2.26	0.87	1.45	1.57	1.97	1.63	13.25	14.12	8.08	14	11.59	12.9	11.79	10.77	8.11	12.32	15.71	9.5	4.27	5.61	9.47	7.37	5.87	7.85	3.82	8.15	5.88	2.81	4.79	3.67
VIT_207s0005g00740	XP_002271736.1 PREDICTED: endoglucanase 17 [Vitis vinifera]	23.22	11.3	2.4	2.37	4.5	2.51	28.4	7.91	17.13	8.18	15.37	4.95	71.13	84.64	108.44	66.69	41.89	39.06	94.19	56.01	32.47	59.49	77.05	56.27	60.16	45.87	62.33	56.73	46.03	65.19	46.13	35.82	34.8	68.2	19.68	69.29
VIT_210s0003g04840	XP_010655824.2 PREDICTED: probable LRR receptor-like serine/threonine-protein kinase At3g47570 [Vitis vinifera]	0.22	0.38	0.69	0	0.14	0.2	0.47	0.23	0.61	0.34	0.37	0.6	0.42	0.39	0.16	0.47	0.11	0.37	0.3	0.22	0.66	0.34	0.58	0.21	1.55	2.61	1.27	1.49	3.21	1.4	2.93	1.51	1.87	2	3.27	1.64
VIT_219s0014g02900	XP_002282248.2 PREDICTED: E3 ubiquitin-protein ligase RMA1H1 [Vitis vinifera]	5.99	7.86	1.85	2.27	1.1	0.61	13.14	6.94	7.08	5.43	3.38	5.46	7.08	3.86	9.68	5.22	4.14	6	8	10.21	11.02	8.1	6.35	5.7	13.38	10.52	15.97	8.82	11.36	8.69	25.9	20.11	14.29	10.49	12.96	11.07
VIT_215s0045g01490	XP_002262833.1 PREDICTED: trans-resveratrol di-O-methyltransferase-like [Vitis vinifera]	14.69	16.15	5.98	2.52	5.65	1.54	17.68	20.45	21.59	27.77	15.99	17	79.47	69.75	74.62	46.14	56.76	65.68	162.88	86.18	116.67	120.07	93.3	68.36	45.9	50.76	49.94	48.34	45.95	53.02	42.06	39.29	30.41	73.34	21.59	73.16
VIT_213s0064g01020	XP_002279621.1 PREDICTED: uncharacterized protein LOC100258531 [Vitis vinifera]?RVX02950.1 hypothetical protein CK203_023235 [Vitis vinifera]?CBI24878.3 unnamed protein product, partial [Vitis vinifera]	2.05	0.51	0.49	0.55	0.1	0.1	2.45	0.54	0.58	1.2	0.86	0.46	7.28	7.54	7.91	5.09	3.2	2.1	5.27	4.07	3.36	4.46	4.22	4.81	3.98	4.61	4.09	4.57	6.24	4.9	3.75	3.7	1.87	5.63	2.5	3.78
VIT_204s0008g00610	XP_002275926.1 PREDICTED: zinc finger CCCH domain-containing protein 23 [Vitis vinifera]	28.86	77.86	30.61	5.36	15.61	15.58	49.07	89.67	112.3	62.34	38.15	94.68	31.16	33.22	27.01	30.17	31.95	54.02	40.77	78.01	88.29	45.47	34.68	36.9	96.26	86.87	100.5	91.03	123.5	90.92	174.7	81.1	204.86	133.34	205.96	123.48
VIT_218s0041g00250	XP_019071771.1 PREDICTED: TMV resistance protein N [Vitis vinifera]	1.36	0.68	0.39	0.19	0.39	0.05	1.69	0.51	0.68	0.4	0.52	0.7	0.29	0.56	1.07	0.75	0.57	0.7	0.41	0.73	0.52	0.54	0.83	0.79	0.36	0.77	0.33	0.3	0.61	0.61	0.37	1.09	0.45	0.42	0.64	0.37
VIT_201s0011g05170	XP_003631203.2 PREDICTED: MLP-like protein 31 [Vitis vinifera]	3.95	4.71	3.52	1.48	1.79	0	5.23	5.76	5.63	7.12	3.71	9.35	28.74	24.92	22.28	26.42	24.55	21.32	56.54	51.29	65.31	58.25	39.19	57.6	25.09	26.38	12.54	16.89	32.71	20.82	18.91	28.42	11.31	13.94	23.33	22.57
VIT_208s0058g00540	XP_002264565.1 PREDICTED: probably inactive leucine-rich repeat receptor-like protein kinase IMK2 [Vitis vinifera]	7.74	1.11	1.92	0.82	1.51	0.48	7.68	2	2.52	2.29	4.52	2.17	28.26	25.42	31.74	20.63	10.36	8.23	19.78	15.74	10.89	15.63	16.47	14.59	16.02	14.57	12.77	20.42	24.84	20.04	12.49	12.51	8.37	22.39	9.98	14.13
VIT_210s0003g05230	XP_002266141.2 PREDICTED: uncharacterized protein LOC100242406 [Vitis vinifera]	0.76	0.58	0.5	0.12	0.16	0.2	1.18	0.21	0.67	0.55	0.65	0.12	4.94	6.04	6.17	4.29	1.76	1.67	4.42	3.18	2	2.86	3.58	3.11	2.59	1.89	1.21	1.58	2.15	1.84	1.28	1.92	1.18	2.79	1.86	1.72
VIT_218s0001g06650	XP_002285733.2 PREDICTED: transcription factor bHLH96 [Vitis vinifera]?RVW65425.1 Transcription factor bHLH96 [Vitis vinifera]?CBI19212.3 unnamed protein product, partial [Vitis vinifera]	0.85	0.15	0.19	0.08	0.15	0.07	0.89	0.53	0.46	0.19	0.59	0.51	6.63	12.07	11.53	11.9	7.94	11.8	9.43	7.48	7.19	7.95	7.9	6.36	30.08	32	29.02	28.53	25.1	45.98	17.1	29.11	16.28	20.97	16.82	16.19
VIT_219s0014g01370	XP_010644121.1 PREDICTED: epidermis-specific secreted glycoprotein EP1 [Vitis vinifera]	4.7	1.01	3.02	1.09	0.05	1.07	1.7	1.11	0.42	0.62	1.37	1.61	8.55	10.82	5.87	7.01	10.58	7.91	15.82	25.03	17.18	19.3	14	19	209.56	207.82	318.8	202.08	138.45	229.45	216.07	226.94	222.34	145.29	103.71	135.54
VIT_210s0071g00870	XP_002267697.3 PREDICTED: high mobility group B protein 7 [Vitis vinifera]	22.29	1.56	1.6	2.87	1.86	0.96	24.51	3.2	6.97	1.16	2.61	1.55	43.97	53.5	58.07	47.52	46.52	32.3	43.93	29.69	32.7	43.49	41.98	42.07	45.86	42.35	48.58	46.61	45.23	46.95	44.92	50.57	36.6	45.32	25.73	32.19
VIT_205s0062g00260	XP_002267748.3 PREDICTED: uncharacterized protein LOC100267629 [Vitis vinifera]	2.16	0.53	0.38	0.17	0.43	0.34	1.53	0.63	0.56	0.42	0.75	0.23	4.13	6.32	4.68	5.65	5.33	5.1	4.21	4.71	3.81	4.71	3.93	3.47	3.98	4.94	3.97	6.41	7.94	5.74	3.88	6.43	6.4	7.31	5.31	6.01
VIT_213s0073g00520	XP_002263752.1 PREDICTED: uncharacterized protein At3g28850 [Vitis vinifera]	4.04	1.13	1.37	0.46	0.48	0.76	1.73	0.36	1.18	0.62	1.51	0.64	18.81	20.57	18.61	14.98	8.52	9.22	14.1	10.77	9.43	10.79	9.56	10.57	12.37	15.47	13.82	17.12	15.21	13.37	13.32	12.65	10.06	15.24	15.85	12.1
VIT_207s0031g02610	XP_002274177.2 PREDICTED: NAC domain-containing protein 2 [Vitis vinifera]?RVX21336.1 NAC domain-containing protein 2 [Vitis vinifera]	275.75	121.51	50.16	51.1	24.62	38.54	124.32	143.87	199.47	143.75	120.84	159.44	8.1	10.93	65.33	17.47	9.61	15.61	17.17	21.99	36.46	11.26	13.08	10.12	69.07	47.28	86.56	55.16	43.91	42.7	118.45	100.84	71.38	50.32	69.79	52.03
VIT_218s0122g00980	XP_002272900.1 PREDICTED: glucan endo-1,3-beta-glucosidase 12 [Vitis vinifera]?CAN72608.1 hypothetical protein VITISV_021340 [Vitis vinifera]	5.54	2.31	1.67	0.68	1.64	0.25	5.02	1.06	1.46	1.69	2.77	0.96	211.73	245.26	244.31	156.9	158.84	102.48	194.99	171.89	92.46	179.71	201.73	174.83	85.94	68.65	50.02	93.18	120.12	69.67	32.31	71.89	58.53	87.57	53.15	54.77
VIT_210s0003g02120	XP_002266118.1 PREDICTED: GDSL esterase/lipase At5g45670 [Vitis vinifera]?CBI30765.3 unnamed protein product, partial [Vitis vinifera]	70.1	41.77	15.24	15.24	6.34	11.07	61.93	36.58	26.46	52.35	66.55	12.06	18.08	10.22	26.92	16.25	13.35	17.32	25.4	22.23	17.62	19	22.04	15.92	0	0.06	0.33	0.4	0.43	0	0.39	0.21	0	0.25	0.12	0.37
VIT_205s0020g03190	XP_002281854.1 PREDICTED: uncharacterized protein LOC100263185 [Vitis vinifera]?CBI26231.3 unnamed protein product, partial [Vitis vinifera]	35.84	10.41	4.54	5.05	5.23	3.08	39.59	22.59	10.43	28.23	18.06	13.77	7.53	13.51	71.22	24.75	10.93	14.54	33.84	48.36	46.94	19.48	28.54	13.49	45.55	32.01	55.86	25.35	27.65	37.14	96.08	67.34	29.06	31.6	40.78	45.04
VIT_217s0000g04750	XP_002268089.1 PREDICTED: UDP-glycosyltransferase 89B2-like [Vitis vinifera]	56.3	20.49	5.72	8.75	3.32	8.91	56.76	42.92	34.24	17.34	21.8	41.71	6.88	8.75	17.85	11.61	10.51	13.82	19.18	14.8	26.97	13.6	17.56	14.11	57.09	33.3	43.31	48.16	24.16	34.25	116.7	93.16	37.29	36.82	40	33.91
VIT_216s0022g01820	RVX08285.1 65-kDa microtubule-associated protein 3 [Vitis vinifera]	8.82	1.56	1.48	1.01	1.44	0.78	5.42	2.39	2.29	1.86	2.07	1.09	23.48	28.63	28.5	18.63	12.29	8.18	18.98	17.35	13.25	17.07	16.11	17.56	15.55	14.29	15.13	18.53	18.66	19.46	12.59	11.87	12.73	21.39	10.97	15.4
VIT_206s0004g06660	XP_002278527.1 PREDICTED: phosphoinositide phospholipase C 4 isoform X1 [Vitis vinifera]	17.81	5.66	4.38	3.76	1.85	2.3	13.35	5.51	8.51	4.71	6.18	6.71	16.21	15.63	33.98	13.14	14.09	15.57	22.39	17.54	16.19	21.05	23.29	17.32	35.7	37.94	33.07	36.63	29.08	32.14	39.86	38.55	36.71	43.92	36.66	34.11
VIT_213s0019g05370	XP_002264142.1 PREDICTED: histone H2B.3 [Vitis vinifera]	160.48	12.79	18.13	17.07	20.15	11.75	125.62	42.22	52.68	18.33	39.41	24.97	174.18	223.8	238.5	199.2	141.06	175.01	174.81	171.92	132.27	145.52	170.25	162.21	202.93	209.2	146.94	207.15	209.83	223.75	189.92	168.19	176.84	251.91	142.37	200.38
VIT_217s0000g04330	XP_010663524.1 PREDICTED: kinesin-like protein KIN-8A isoform X1 [Vitis vinifera]	4.34	0.77	0.54	0.42	0.63	0.38	3.48	0.53	1.66	0.99	1.29	0.8	11.97	14.25	13.4	9.82	5.86	5.63	11.26	8.73	6.63	8.7	9.02	10.16	11.37	6.25	7.66	9.1	10.21	10.11	6.54	5.85	5.95	11.17	3.46	8.88
VIT_201s0011g06350	XP_019075240.1 PREDICTED: uncharacterized protein LOC100259457 isoform X2 [Vitis vinifera]?CBI26776.3 unnamed protein product, partial [Vitis vinifera]	1.79	1.02	1.44	0.62	0.54	0	1.58	2.12	1.06	1.56	1.22	1.84	21.39	23.88	27.46	18.32	17.31	14.19	15.63	19.09	16.3	17.82	13.7	15.75	10.17	9.89	6.39	11.16	10.62	6.14	6.67	8.52	8.79	8.67	11.05	6.17
VIT_211s0149g00380	XP_002270579.1 PREDICTED: chitotriosidase-1 [Vitis vinifera]	19.4	12.64	7.63	3.86	3.81	2.99	41.71	20.43	64.53	18.8	19.99	43.07	0.52	0.18	0.39	0.31	0.46	0.15	0.5	0	0.54	0.62	1.71	0.39	6.49	12.01	27.47	7.85	5.16	17.94	4.8	18.39	9.22	6.8	4.04	14.97
VIT_202s0025g03910	CBI34703.3 unnamed protein product, partial [Vitis vinifera]	4.33	4.25	2.24	1.03	1.83	0.17	1.22	2.75	1.61	4.18	1.71	2.38	3.27	2.02	4.12	1.55	4.37	1.64	5.92	2.98	3.98	3.9	6.02	3.11	1.7	2.28	0.94	2.81	4.45	2.49	1.4	2.3	2.7	2.88	4.46	1.61
VIT_219s0138g00140	XP_019072897.1 PREDICTED: C2 domain-containing protein At1g53590 isoform X1 [Vitis vinifera]	34.2	39.68	15.68	8.45	10.28	6.53	29.45	26.55	29.38	25.83	16.03	25.44	9.92	10.98	20.19	11.91	11.8	14.42	17.91	18.78	19.38	16.94	20.48	16.19	13.36	13.28	12.12	13.58	13.89	12.44	15.31	14.62	16.61	16.52	19.79	16.16
VIT_207s0005g03950	RVW53635.1 hypothetical protein CK203_069110 [Vitis vinifera]	0.48	0.81	1.43	0.28	0.28	0.2	0.35	0.83	0.6	0.55	0.51	1.35	2.54	3.12	1.67	1.36	1.49	1.4	1.58	1.06	0.67	1.77	1.38	1.56	1.33	1.21	0.71	0.72	1.69	0.79	2.44	1.5	1.61	1.64	0.98	1.35
VIT_202s0025g02590	CBI34588.3 unnamed protein product, partial [Vitis vinifera]	3.52	1.22	1.66	0.32	1.03	0.41	7.72	7.82	4.3	6.37	1.06	4.81	4.17	3.59	3.5	5.92	10.43	11.47	10.05	10.91	18.99	8.76	6.92	13.86	14.63	3.89	4.65	4.78	3.2	3.98	30.09	22.2	4.36	5.21	9.23	7.08
VIT_218s0001g06600	XP_002284035.1 PREDICTED: uncharacterized protein LOC100266077 [Vitis vinifera]?CBI19208.3 unnamed protein product, partial [Vitis vinifera]	0.88	0.36	0.45	0.23	0.09	0.14	1.12	0.76	0.14	0.64	0.49	0.33	4.45	4.11	5.27	4.11	2.98	2.37	3.83	3.66	3.5	3.19	4.06	3.56	4.53	4.35	4.18	5.28	3.68	5.23	3.43	2.91	2.68	3.46	2.28	3.66
VIT_207s0005g06210	XP_002265617.2 PREDICTED: disease resistance protein RPM1 [Vitis vinifera]?RVW19119.1 Disease resistance protein RPM1 [Vitis vinifera]?CAN60254.1 hypothetical protein VITISV_025805 [Vitis vinifera]	0.82	0.74	0.47	0.15	0.34	0.08	0.88	0.45	0.59	0.19	0.59	1.42	1.13	1.28	1.72	1.1	1.64	1.65	1.17	1.07	1.66	1.16	2.21	1.64	1.86	1.82	1.5	1.98	2.28	1.5	1.37	1.89	1.74	1.49	2.55	1.51
VIT_206s0009g00820	XP_010651639.1 PREDICTED: kinesin-like protein KIN-12E isoform X1 [Vitis vinifera]	3.37	0.65	0.66	0.27	0.83	0.2	2.15	0.58	0.77	1.07	1	0.37	11.34	12.62	11.87	9.25	5.17	4.29	7.81	7.85	5.97	7.97	7.17	6.96	7.05	7.3	7.83	8.96	7.77	9.19	5.33	6.53	6.42	11.56	6.04	6.62
VIT_209s0002g09276	XP_002273312.2 PREDICTED: disease resistance protein At4g27190-like [Vitis vinifera]	1.75	1.54	0.74	0.48	0.23	0.38	1.41	0.74	1.02	0.73	0.9	1.39	0.19	0.09	0.51	0.18	0.15	0.52	0.13	0.2	0.26	0.2	0.14	0.25	1.02	0.93	1.44	1.21	1.15	1.09	1.23	2	1.32	1.58	1.86	0.68
VIT_219s0014g00090	XP_002285661.1 PREDICTED: glucan endo-1,3-beta-D-glucosidase [Vitis vinifera]?CAN67524.1 hypothetical protein VITISV_000410 [Vitis vinifera]?CBI20087.3 unnamed protein product, partial [Vitis vinifera]	13.62	6.62	4.65	2.93	3.06	0.86	18.39	7	9.49	11.14	13.82	3.42	50.43	48.51	54.31	49.92	34.13	36.92	50.4	42.68	48.37	54.46	47.59	46.05	49.68	35.09	36.55	44.07	44.14	51.71	26.77	42.67	23.63	39.04	27.66	40.83
VIT_202s0025g01220	XP_002273198.1 PREDICTED: high mobility group B protein 6 [Vitis vinifera]	16.59	2.25	2.74	2.11	3	0.79	15.93	3.03	4.75	3.66	3.43	2.33	41.36	49.33	50.93	34.11	20.34	14.05	32.47	27.91	22.11	31.22	27.31	30.79	36.48	32.88	33.83	43.32	46.37	42.76	29.82	29.28	22.65	40.01	22.76	33.27
VIT_217s0000g04070	0	5.15	14.8	15.16	1.63	3.32	5.58	29.33	9.12	23.36	7.28	19.76	18.41	17.26	14.65	24.08	13.84	14.79	16.48	9.7	13.79	20.17	14.2	21.34	23.2	20.73	15.33	18.67	16.62	23.17	20.51	20.49	22.32	29.92	25.06	13.51	14.13
VIT_209s0002g06152	RVW81693.1 putative disease resistance protein [Vitis vinifera]	1.4	1.05	0.97	0.45	0.29	0.2	3.23	1.19	1.42	2	1.65	1.06	0.86	1.43	2.64	1.24	1.62	0.81	2.16	2.5	1.46	2.89	3.69	2.54	1.49	2.23	2.09	1.76	2.57	2.37	1.89	3.16	1.93	2.32	1.78	1.91
VIT_205s0049g01390	XP_010650116.1 PREDICTED: uncharacterized protein LOC100258054 [Vitis vinifera]	3.22	0.6	0.47	0.12	0.69	0.39	2.79	0.48	0.7	0.6	1.29	0.48	8.98	10.88	10.17	8.78	6.44	5.46	8.3	7.5	7.29	9.16	8.63	7.53	7.39	7.56	7.76	10.4	10.35	8.52	4.67	6.24	6.2	12.3	6.16	9.25
VIT_218s0001g14870	XP_002269753.1 PREDICTED: CO(2)-response secreted protease [Vitis vinifera]	3.39	1.42	0.39	0.43	0.36	0.62	1.71	0.98	0.86	1.61	2.57	1.52	20.45	22.87	24.41	38.13	22.2	14.92	13.27	20.47	19.89	14.84	12.23	13.97	21.42	23.64	23.17	20.59	22.9	26.34	20.75	30.26	33.03	20.18	25.79	18.15
VIT_204s0023g03720	XP_002265165.1 PREDICTED: protein POLLENLESS 3-LIKE 2 [Vitis vinifera]	6.56	0.63	1.66	1.3	0.54	0.52	7.85	1.36	2.67	1.66	1.58	1.28	20.57	19.98	22.12	19.24	7.89	6.41	12.7	15.16	9.43	10.95	11.94	12.86	18.46	17.17	15.08	17.39	22.94	24.36	12.78	13.79	10.78	20.29	13.05	16.85
VIT_201s0011g00030	XP_010650073.2 PREDICTED: ACT domain-containing protein ACR4 isoform X1 [Vitis vinifera]?RVX02795.1 ACT domain-containing protein ACR4 [Vitis vinifera]	2.06	1.1	2.01	0.54	0.66	0.26	0.38	1	3	2.62	1.42	1.39	1.02	0.71	1.4	2.45	1.84	1.45	3.02	1.68	2.05	1.71	1.37	0.83	3.14	2.04	2.4	1.64	0.74	1.76	1.34	1.38	0.6	2.21	0.38	1.52
VIT_218s0001g07550	XP_010664409.1 PREDICTED: kinesin-like protein KIN-4C [Vitis vinifera]?XP_010664410.1 PREDICTED: kinesin-like protein KIN-4C [Vitis vinifera]?XP_019072115.1 PREDICTED: kinesin-like protein KIN-4C [Vitis vinifera]	5.73	1.36	1.1	0.51	1.26	0.51	3.41	1.17	2.5	1.31	1.59	1.11	17.55	21.12	19.96	14.84	9.06	7.52	14.08	13.32	10.61	11.08	12.42	11.95	16.19	12.67	12.51	17.06	16.53	16.22	11.2	11.52	10.6	18.73	10.74	12.83
VIT_209s0018g01680	XP_010655140.1 PREDICTED: uncharacterized protein LOC100262159 isoform X1 [Vitis vinifera]	13.06	12.95	6.46	2.38	3.68	3.08	21.02	15.8	15.86	6.77	4.99	13.99	9.15	16.78	16.19	10.74	7.77	12.84	14.82	14.39	15.45	11.43	10.69	14.34	30.49	37.7	28.6	25.78	37.17	30.94	42.13	23.49	43.26	31.49	64.21	29.97
VIT_217s0000g04740	CBI15364.3 unnamed protein product, partial [Vitis vinifera]	2.69	0.67	0.32	0.55	0.2	0.24	2.06	0.56	0.43	0.48	0.77	0.48	5.59	7.01	6.26	5.09	4.46	4.12	4.65	4.32	3.93	4.95	5.62	4.68	5.87	7.58	4.77	6.79	6.62	7.23	5.86	6.36	5.86	7.62	4.52	5.54
VIT_207s0031g02270	XP_002276373.1 PREDICTED: monosaccharide-sensing protein 2 [Vitis vinifera]?ADP37149.1 putative tonoplastic monosaccharide transporter [Vitis vinifera]	0.43	0.54	0.93	0.29	0.18	0.14	1.22	0.8	0.81	0.42	0.18	0.38	4.82	3.76	4.24	3.52	2.4	1.77	4.45	3.12	3.09	4.82	4.52	2.52	35.03	27.9	38.64	34.98	17.21	38.48	21.88	25.29	8.89	32.94	4.68	35
VIT_210s0003g01990	XP_019078213.1 PREDICTED: probable LRR receptor-like serine/threonine-protein kinase At1g29720 isoform X2 [Vitis vinifera]	22.21	11.51	6.2	4.96	3.49	2.67	9.53	9.09	12.16	18.07	23.07	13.72	4.06	3.69	14.55	5.69	4.99	4.08	5.12	6.18	2.94	4.69	13.07	8.17	3.46	3.48	4.24	4.45	4.93	4.2	2.04	4.17	3.2	4.58	4.78	2.7
VIT_218s0001g14280	XP_002275674.1 PREDICTED: putative ER lumen protein-retaining receptor C28H8.4 isoform X1 [Vitis vinifera]?CAN77333.1 hypothetical protein VITISV_020827 [Vitis vinifera]?CBI19862.3 unnamed protein product, partial [Vitis vinifera]	0.53	0.29	0.98	0.19	0	0.57	1.88	0.99	1.08	1.16	1.52	1.21	3.54	3.45	2.85	2.63	2.38	1.98	4.81	3.02	2.72	3.58	2.73	2.27	2.99	2.98	2.64	3.39	2.79	3.81	2.27	3.33	1.86	3.32	1.49	3.8
VIT_219s0015g00530	XP_002267825.1 PREDICTED: fasciclin-like arabinogalactan protein 1 [Vitis vinifera]	30.25	22.8	13.62	8.53	8.21	2.13	18.95	15.76	18.89	20.69	26.84	12.85	38.8	29.77	39.92	52.09	47.34	43.49	53.34	33.49	31.26	32.41	38.55	27.16	50.97	48.81	47.34	78.33	81.8	48.14	46.52	76.86	54.88	73.97	39.46	69.33
VIT_214s0006g02950	XP_002283795.1 PREDICTED: LOB domain-containing protein 41 [Vitis vinifera]?CAN72182.1 hypothetical protein VITISV_004355 [Vitis vinifera]	1.18	0.67	0.78	0.32	0.21	0.21	0.21	0.1	0.11	0.58	0.1	0.27	8.57	19.03	26.19	23.58	14.7	16.08	11.04	12.95	9.24	22.83	26.01	10.13	24.33	21.24	43.01	29.82	23.52	39.58	21.84	39.2	18.13	15.85	7.9	15.56
VIT_207s0031g00450	XP_010652804.1 PREDICTED: transcription factor SPATULA [Vitis vinifera]	3.28	5.31	1.09	0.76	1.36	0.73	4.52	4.38	4.8	4.51	6.91	4.92	2.48	2.52	1.67	2.05	1.75	2.32	2.35	2.82	2.83	2.25	1.5	2.53	4.46	8.78	5.79	5.22	6.06	5.61	8.2	5.22	9.85	5.69	9.89	6.78
VIT_214s0036g00820	RVX21670.1 Protein NETWORKED 1A [Vitis vinifera]	1.78	3.54	2.49	0.79	1.03	0.48	1.57	1.2	2.36	1.5	2.6	1.96	7.41	5.19	4.04	5.17	4.94	4.77	5.61	6.1	4.68	5.58	5.02	5.07	3.36	4.7	3.95	4.35	3.72	3.51	3.92	4.63	3.64	6.96	4.42	3.82
VIT_201s0011g03070	XP_002281709.2 PREDICTED: AP2/ERF and B3 domain-containing transcription factor RAV1 [Vitis vinifera]	323.67	183.66	70.9	55.16	42.56	61.8	302.98	258.88	300.85	140.93	173.13	201.33	27	27.88	228	63.37	46.05	74.16	104.69	102.1	119.06	55.75	92.17	56.06	134.74	48.87	67.24	90.87	38.97	69.26	264.5	188.37	77.41	53.6	85.49	54.58
VIT_210s0042g00700	XP_019078011.1 PREDICTED: probable leucine-rich repeat receptor-like protein kinase At1g35710 isoform X1 [Vitis vinifera]	10.16	8.96	3.59	1.98	2.13	2.27	5.62	2.06	9.25	3.76	6.47	7.15	0.59	0.5	1.43	0.53	0.82	0.8	0.9	0.88	1.41	1.33	1.16	0.62	1.91	1.85	2.44	1.88	1.4	1.94	1.3	2.3	2.13	1.12	1.86	2.25
VIT_204s0008g05890	XP_002282922.1 PREDICTED: brassinosteroid-related acyltransferase 1 [Vitis vinifera]	1.03	1.62	1.44	0.72	0.36	0.11	1.43	2.02	2.09	3.87	1.97	2.66	1.04	0.05	0.59	3.06	1.98	2.91	5.42	3.21	5.32	3.65	2.71	2.95	4.26	4.08	5.79	5.03	2.71	4.99	2.82	2.05	3.19	6.7	2.81	6.91
VIT_201s0011g03800	XP_002279518.4 PREDICTED: rust resistance kinase Lr10 [Vitis vinifera]	1.3	1.94	2.84	0	0.92	0.87	3.47	3.9	4.17	2.43	3.9	4.72	5.79	6.03	6.5	5.8	7.82	7.14	5.63	9.21	9.42	8.35	5.55	10.18	5.82	6.83	3.84	7.59	9.99	6.86	5.83	12.24	8.03	5.07	7.1	4.48
VIT_200s0274g00090	XP_010646712.1 PREDICTED: probable NAD(P)H dehydrogenase (quinone) FQR1-like 1 [Vitis vinifera]	2.73	6.99	2.3	0.57	1.84	1.15	4.84	4.14	12.12	5.43	4.66	2.25	47.24	61.93	56.35	60.67	51.21	38.13	47.24	39.52	30.04	48.19	54.87	40.27	86.41	72.84	98.22	84.42	55.46	102.87	80.87	81.11	48.65	94.41	35.08	99.79
VIT_208s0007g04820	NP_001290001.1 pectate lyase-like protein 3 precursor [Vitis vinifera]?ADU02588.1 pectate lyase-like protein 3 [Vitis vinifera]	5.81	2.16	2.08	0.85	1.55	0.48	8.69	2.62	3.3	3.08	4.1	2.38	63.69	78.48	86.63	54.14	46.22	33.52	65.82	47.38	26.46	53.09	67.93	54.56	35.66	34.46	23.73	55.37	60.9	30.56	25.84	42.32	38.07	48.14	34.62	34.28
VIT_218s0001g14560	XP_019071753.1 PREDICTED: kinesin-like protein KIN-6 isoform X3 [Vitis vinifera]	1.69	0.28	0.36	0.25	0.29	0.11	0.92	0.44	0.51	0.11	0.14	0.19	3.68	3.29	4.07	2.66	1.42	1.53	2.44	2.65	2.02	2.36	2.41	1.69	4.26	3.03	2.7	3.89	3.18	3.36	1.4	2.36	2.19	3.39	2.31	3.65
VIT_212s0059g00080	XP_019079182.1 PREDICTED: protein ACCELERATED CELL DEATH 6-like isoform X2 [Vitis vinifera]	3.28	8.03	4.69	0.79	2.18	1.76	3.94	5.47	6.37	7.29	4.5	4.47	0.63	0.38	0.4	0.44	0.58	0.64	0.35	0.54	0.79	0.91	0.66	0.81	0.1	0.23	0.29	0.34	0.07	0.03	0.14	0.12	0.13	0.07	0.31	0.13
VIT_203s0038g00300	XP_002274534.1 PREDICTED: DNA replication licensing factor MCM4 [Vitis vinifera]	5.31	0.4	1.19	0.94	0.78	0.2	4.91	1.24	2.53	0.84	1.18	0.82	11.59	12.35	12.98	11.98	9.91	7.34	10.44	9.18	7.82	10.27	12.06	8.76	11.02	11.76	11.88	15.96	15.8	13.05	10.66	14.26	11.1	17.22	8.85	14.57
VIT_201s0011g04710	XP_002284132.1 PREDICTED: heavy metal-associated isoprenylated plant protein 37 [Vitis vinifera]?RVW16920.1 Heavy metal-associated isoprenylated plant protein 37 [Vitis vinifera]	22.35	9.23	5.81	5.02	4.17	1.41	27.05	13.83	16.4	7.95	12.31	5.23	4.32	3.83	4.85	4.38	5.18	4.36	3.15	3.05	2.72	5.14	5.23	3.42	17.89	16.35	17.14	14.82	10.45	18.11	13.08	12.08	9.94	17.91	6.38	19.47
VIT_206s0061g00070	XP_002278564.1 PREDICTED: ubiquitin-conjugating enzyme E2 20 [Vitis vinifera]?XP_034688460.1 ubiquitin-conjugating enzyme E2 20-like [Vitis riparia]?RVW54220.1 Ubiquitin-conjugating enzyme E2 19 [Vitis vinifera]?RVX20418.1 Ubiquitin-conjugating enzyme E2 19 [Vitis vinifera]?CAN74597.1 hypothetical protein VITISV_003479 [Vitis vinifera]?CBI17191.3 unnamed protein product, partial [Vitis vinifera]	12.47	1.57	1.91	2.59	0.82	0.78	10.4	1.28	2.47	2.89	5.19	1.89	38.11	40.52	48.31	30.2	15.98	14.61	32.26	26.45	23.91	24.72	23.9	26	27.97	24.25	23.32	30.49	28.81	34.83	20.28	18.37	19.66	32.18	13.71	25.89
VIT_216s0050g01150	XP_002274022.1 PREDICTED: heat shock protein 83 [Vitis vinifera]	7.27	4.62	1.6	1.14	1.32	1.38	10.59	11.47	1.7	0.54	0.61	2.34	7.44	16	12.2	4.72	5.85	5.21	31.04	12.1	7.15	16.68	34.41	28.21	3.54	5.59	4.31	5.18	5.09	4.5	4.31	9.17	6.01	6.96	4.96	6.73
VIT_213s0084g00080	XP_010659056.1 PREDICTED: 65-kDa microtubule-associated protein 5 isoform X1 [Vitis vinifera]?CBI35061.3 unnamed protein product, partial [Vitis vinifera]	2.43	1.13	0.41	0.12	0.53	0.86	1.44	0.35	0.85	1.06	0.94	0.51	9.14	10.56	10.12	8.64	5.23	5.2	6.28	5.29	6.67	6.52	6.26	5.99	11.98	9.37	9.54	11.22	15.46	11.5	6.8	9.64	10.2	16.08	13.09	8.66
VIT_209s0002g08960	XP_002273525.1 PREDICTED: deSI-like protein At4g17486 [Vitis vinifera]?CBI36475.3 unnamed protein product, partial [Vitis vinifera]	2.63	1.62	2.69	0.64	1.09	0.32	2.57	0.94	1.9	2.35	1.57	0.61	7	10.29	9.19	6	4.66	8.05	8.28	7.24	5.14	8.11	5.32	5.28	15.5	15.53	11	13.71	19.88	17.19	14.19	17.52	15.21	18.35	15.87	14
VIT_208s0040g00930	XP_002283152.1 PREDICTED: G2/mitotic-specific cyclin S13-7 [Vitis vinifera]?XP_034694932.1 G2/mitotic-specific cyclin S13-7-like [Vitis riparia]?CBI32811.3 unnamed protein product, partial [Vitis vinifera]	10.2	1.15	2.51	1.47	1.45	1.01	11.29	1.68	3.51	2.83	4.05	2.38	27.03	30.91	31.01	23.68	13.14	12.02	23.52	20.52	17.17	19.51	19.85	21.64	21.76	20.25	22.44	28.77	25.94	28.96	20.57	16.2	17.98	30.54	14.25	23.69
VIT_218s0001g02590	XP_002263569.3 PREDICTED: probable LRR receptor-like serine/threonine-protein kinase At1g34110 [Vitis vinifera]	0.25	0.67	0.67	0.16	0.13	0.18	0.62	0.42	0.99	0.66	0.26	1.87	0.86	2.6	2.33	1.5	1.46	0.82	2.27	2.02	3.29	1.06	0.87	1.51	3.94	5.31	5.63	5.52	5.07	5.17	5.05	4.11	4.4	6.89	2.16	5.28
VIT_214s0060g01990	XP_002279225.1 PREDICTED: F-box protein PP2-B15 [Vitis vinifera]	5.39	11.58	5.53	3.28	1.84	1.36	51.68	24.67	26.01	3.4	5.09	16.53	1.3	1.12	0.41	2.39	3.02	1.5	1.13	1.44	1.92	2.22	2.53	2.59	12.05	10.61	6.28	5.34	9.76	6.05	14.94	11	19.6	12.01	17.49	14.14
VIT_204s0023g01130	CAN72794.1 hypothetical protein VITISV_007472 [Vitis vinifera]	10.42	11.78	2.75	0.98	5.12	1.5	2.99	4.21	5.19	6.55	5.43	5.08	4.18	5.17	8.12	6.46	8.97	5.28	6.05	5.73	4.88	9.08	8.29	7.9	6.98	5.15	3.98	5.13	4.79	4.64	7.12	9.05	7.89	8.14	7.25	6.12
VIT_211s0206g00080	XP_003633161.1 PREDICTED: calmodulin-binding protein 60 E [Vitis vinifera]	15.71	8.02	6.44	1.18	4.68	3.09	14.26	11.56	9.93	13.94	12.63	11.63	8.13	6.77	21.27	10.07	9.67	8.65	15.58	13.59	13.17	15.1	16.07	11.32	12.7	12.08	11.67	9.99	10.77	11.86	12.54	12.72	14.17	10.66	11.84	11.26
VIT_211s0016g01860	CBI27879.3 unnamed protein product, partial [Vitis vinifera]	3.55	5.13	2.04	1.22	1.24	0.75	4.23	3.51	9.38	3.32	2.22	6.48	0	0.31	0.14	0.14	0.23	0.05	0.24	0.66	1.05	0.05	0.35	0.39	1.73	1.49	1.6	1.89	0.91	0.76	2.91	1.95	3.64	1.47	4.82	2.18
VIT_201s0150g00460	XP_002274520.1 PREDICTED: probable xyloglucan endotransglucosylase/hydrolase protein B [Vitis vinifera]?XP_034700595.1 probable xyloglucan endotransglucosylase/hydrolase protein B [Vitis riparia]	47.99	26.81	18.36	10.06	11.59	5.78	11.31	24.07	12.91	34.94	19.35	11.8	421	187.43	200.02	264.06	341.41	357.02	482.76	257.99	490.15	344.45	243.3	296.2	160.74	121.32	120.41	144.04	128.13	141.84	95.22	141.33	93.46	163.54	88.05	148.4
VIT_213s0074g00570	XP_002265663.1 PREDICTED: GABA transporter 1 [Vitis vinifera]?CBI40231.3 unnamed protein product, partial [Vitis vinifera]	3.91	5.89	2.43	0.97	1.58	1.1	1.32	1.98	3.43	1.29	2.17	3.42	0.24	0.87	0.49	0.58	0.64	0.8	1.07	0.78	0.74	0.53	0.84	0.95	4.09	4.63	7.31	5.39	3.97	2.28	3.31	3.51	2.95	3.27	2.54	3.4
VIT_212s0035g00350	RVW75975.1 AAA-ATPase ASD, mitochondrial [Vitis vinifera]?CAN79700.1 hypothetical protein VITISV_040494 [Vitis vinifera]	19.4	7.52	4.59	3.66	2.23	3.23	18.27	15.18	9.83	11.55	12.92	6.66	14.91	14.55	48.18	22.48	22.72	32.4	48.75	37.4	30.93	35.92	43.57	25.43	7.28	9.92	14.93	8.38	3.16	9.99	6.85	15.7	4.51	4.34	4.14	5.21
VIT_201s0010g01660	XP_010654637.1 PREDICTED: inactive leucine-rich repeat receptor-like serine/threonine-protein kinase At1g60630 [Vitis vinifera]	4.11	2.82	2.33	0.97	1.33	0.51	5.48	2.39	3.28	2.69	4.22	2.77	6.73	5.57	5.57	5.82	5.22	4.58	6.83	5.89	5.1	6.76	7.21	5.09	16.81	15.51	17.86	17.46	11.82	21.61	12.39	14.04	9.15	17.29	4.94	15.16
VIT_205s0077g00510	RVW26460.1 Alkaline/neutral invertase C, mitochondrial [Vitis vinifera]?CBI22843.3 unnamed protein product, partial [Vitis vinifera]	35.31	30.12	17.92	6.19	9.21	10.22	29.7	31	22.97	39.22	35.06	32.62	12.18	13.98	36.9	14.59	13.11	13.12	14.38	22.36	19.24	15.35	15.44	11.28	22.03	16.76	23.15	15.91	16.41	15.4	27.6	22.99	17.35	16.89	18.38	18.52
VIT_218s0001g10540	XP_002284732.1 PREDICTED: protein CYPRO4 [Vitis vinifera]	6.77	1.22	0.49	0.63	1.35	0.53	6.33	1.46	3.66	1.32	1.91	0.86	15.56	20.68	23.56	18.67	11.62	8.87	15.65	15.26	14.12	13.8	15.4	16.3	19.63	17.88	17.29	20.21	21.9	20.17	13.97	12.12	10.73	22.36	10.79	16.79
VIT_216s0039g02400	XP_010662132.1 PREDICTED: serine/threonine-protein kinase TIO [Vitis vinifera]	3.06	0.91	0.81	0.42	0.94	0.09	2.02	1.12	1.26	0.86	1.17	0.58	7.36	8.81	9.7	7.36	5.14	3.65	6.45	6.69	5.97	6.5	6.36	5.99	7.7	5.53	6.13	8.28	8.09	6.76	5.5	6.49	5.38	7.91	3.9	6.45
VIT_216s0022g00060	XP_002269854.1 PREDICTED: structural maintenance of chromosomes protein 2-1 [Vitis vinifera]	3.13	1.19	0.56	0.36	0.61	0.48	2.73	0.83	1.37	0.44	1.09	0.62	7.04	9.41	9.55	7.32	4.96	3.81	5.68	5.61	5.65	6.98	6.45	6.87	7.08	7.86	7.96	9.07	8.4	9.29	6.21	6.46	6.91	10.29	5.81	8.46
VIT_207s0005g01430	XP_002276329.1 PREDICTED: DNA replication licensing factor MCM7 [Vitis vinifera]?RVX01603.1 DNA replication licensing factor MCM7 [Vitis vinifera]?CBI36947.3 unnamed protein product, partial [Vitis vinifera]	7.69	1.5	2.39	0.99	1.42	0.84	5.96	2.08	2.08	0.93	2.36	1.15	12.94	16.06	13.78	13.13	10.83	8.8	10.8	9.52	9.28	10.37	11.29	10.56	13.9	14.95	14.63	18.17	14.9	14.25	14.46	18.17	17.22	19.57	11.82	14
VIT_207s0005g03990	XP_010652403.1 PREDICTED: uncharacterized protein LOC100256663 [Vitis vinifera]	6.42	2.43	2	0.9	1.3	1.02	5.7	1.82	1.68	1.79	2.75	2.78	48.02	48.49	61.44	37.11	19.08	17.89	34.86	35.62	20.12	37.24	33.92	34.83	28.39	24.23	21.84	26.07	23.11	31.59	18.56	18.83	15.92	27.93	12.55	21.38
VIT_213s0067g03230	XP_002275508.1 PREDICTED: protein NETWORKED 4B [Vitis vinifera]	9.55	2.33	4.64	2.15	2.05	0.79	10.87	3.11	3.08	3.98	2.81	2.65	27.96	31.26	30.21	25.62	19.78	18.15	30.11	25.04	22.58	26.52	24.43	25.69	20.53	26.22	21.57	23.92	28.92	23.53	15.86	21.28	29.91	29.88	23.37	24.51
VIT_204s0023g01610	XP_002267239.2 PREDICTED: ATP-dependent DNA helicase DDM1 [Vitis vinifera]?XP_010649157.1 PREDICTED: ATP-dependent DNA helicase DDM1 [Vitis vinifera]	4.8	0.59	0.77	0.61	0.79	0.43	5.16	1.4	0.88	0.72	1.25	0.45	10.63	11.35	13.49	8.51	7.54	7.68	8.95	9.72	7.37	9.73	8.92	6.45	12	12.96	10.85	12.85	12.76	12.82	7.76	12.15	11.74	17.15	7.25	10.29
VIT_204s0008g05140	XP_002282493.2 PREDICTED: CRC domain-containing protein TSO1 [Vitis vinifera]	0.93	0.57	0.58	0.24	0.2	0.19	1.24	0.5	0.2	0	0.52	0.1	3.68	4.12	5.2	3.02	2.22	2.32	2.57	2.67	2.33	2.84	3.22	2.51	5.41	5.77	4.36	8.6	6.9	6.18	3.79	3.59	3.66	5.89	2.97	5.17
VIT_206s0004g06850	XP_010651429.1 PREDICTED: mitogen-activated protein kinase kinase kinase NPK1 [Vitis vinifera]	2.86	2.56	0.92	0.71	0.56	0.65	4.25	2.89	2.39	1.96	1.77	1.64	2.94	2.34	17.06	3.9	2.84	4.71	12.6	15.7	8.28	6.4	4.14	3.97	5.3	3.17	4.58	2.86	2.71	1.1	5.76	6.29	4.17	2.25	4.95	4.31
VIT_212s0028g03360	XP_002274770.2 PREDICTED: mitotic checkpoint serine/threonine-protein kinase BUB1 [Vitis vinifera]	1.44	0.37	0.41	0.04	0.53	0.11	0.6	0.1	0.94	0.41	0.8	0.58	3.49	3.95	4.5	3.95	2.7	2.17	3.06	2.94	2.06	2.84	2.77	2.75	2.89	3.56	3.7	3.63	3.85	4.01	2.43	2.32	2.85	4.99	2.93	3.84
VIT_214s0006g01670	CBI33551.3 unnamed protein product, partial [Vitis vinifera]	21.37	10.3	8.58	6.09	3.37	2.56	19.75	10.99	15.67	6.49	9.72	6.89	2.7	2.35	4.06	4.33	4.02	1.85	2.6	2.36	3.28	2.41	1.2	2.69	0.76	0.43	1.9	0.54	0.72	0.97	0.26	2.26	1.25	0.67	0.07	1.44
VIT_205s0020g04220	CBI26322.3 unnamed protein product, partial [Vitis vinifera]	5.88	1.96	4.41	2.3	1.22	0.2	5.05	3.61	4.46	4.18	4.23	3.08	17.71	18.2	24.76	14.56	17.99	16.14	22.81	17.57	14.46	22.75	26.43	21.85	28.73	19.5	24.74	18.38	16.95	23.73	8.68	28.73	5.13	20.72	6.75	28.57
VIT_211s0016g00300	XP_010656075.1 PREDICTED: probable pectinesterase/pectinesterase inhibitor 12 [Vitis vinifera]	3.43	1.79	2.91	1.15	0.76	0.58	1.31	2.52	2.64	2.04	1.22	0.91	17.91	9.65	10.13	13.1	16.51	16.6	14.3	12.27	26.23	10.82	10.03	10.06	3.22	3.15	3.49	5.5	3.79	4.72	2.56	7.69	3.18	2.35	2.16	1.97
VIT_219s0090g01360	RVW79908.1 hypothetical protein CK203_041337 [Vitis vinifera]	941.91	344.48	607.43	226.63	259.42	95.9	784.58	1565.05	1475.59	410.93	176.17	541.24	194.45	243.96	62.97	103.41	318.9	195.44	254.69	259.55	340.12	367.33	300.96	508.62	1746.06	1576.59	1971.65	1355.32	971.66	1502.2	1261.92	1005.82	904.8	1397.62	498.07	1446.31
VIT_201s0026g00940	XP_010652890.1 PREDICTED: two-component response regulator ARR6 [Vitis vinifera]?CBI32076.3 unnamed protein product, partial [Vitis vinifera]	5.83	4.05	1.9	1.31	1.1	1.17	17.81	4.26	1.84	3.25	3.64	1.41	5.59	6.92	9.4	7.66	6.62	5.38	10.77	6.29	5.72	4.74	5.4	5.49	11.77	8.11	5.03	7.39	8.6	7.08	11.04	12.9	8.47	7.07	6.65	6.47
VIT_200s0480g00060	RVX08548.1 Polyphenol oxidase, chloroplastic [Vitis vinifera]	6	10.33	4.58	2.75	3.25	0.6	10.29	11.61	11.85	13.58	17.25	8.61	0.34	0.66	0.74	0.4	0.78	0.39	0.76	1.83	1.37	1.48	0.64	2.35	0.23	0.4	0.78	0.72	0.65	0.9	0.63	0.95	0.46	0.45	0.31	0.52
VIT_211s0016g03590	XP_010656297.1 PREDICTED: putative E3 ubiquitin-protein ligase LIN-1 isoform X1 [Vitis vinifera]	3.29	1.87	1.89	0.69	1.2	0.38	3.23	2.07	3.19	1.14	2.11	2.5	7.02	9.01	9.54	5.74	7.46	6.64	5.98	8.47	8.84	8.22	7.53	8.87	26.59	27.87	24.51	29.07	28.66	24.1	21.79	26.4	30.45	21.94	23.09	16.99
VIT_208s0007g07520	XP_019077167.1 PREDICTED: short-chain type dehydrogenase/reductase-like [Vitis vinifera]?RVX09568.1 NADPH-dependent aldehyde reductase-like protein, chloroplastic [Vitis vinifera]	45.55	24.64	16.68	15.84	4.43	5.51	139.74	83.23	83.15	22.46	26.62	125.63	15.61	15.2	15.38	12.47	13.4	18.44	18.68	20.76	23.03	22.6	17.69	19.58	121.97	137.62	193.5	131.46	101.65	138.59	211.16	112.44	197.54	126.08	160.25	150.41
VIT_212s0059g02010	XP_002278962.2 PREDICTED: uncharacterized protein LOC100260121 isoform X1 [Vitis vinifera]?CBI28921.3 unnamed protein product, partial [Vitis vinifera]	6.72	5.97	1.14	1.01	2.04	1.19	8.47	7.68	6.15	9.66	4.65	4.07	1.71	1.21	1.71	2.09	1.43	1.25	1.58	1.67	2.05	2.26	1.84	1.77	18.5	15.08	13.1	10.81	12.55	12	12.65	8.41	12.98	13.71	9.9	12.21
VIT_202s0025g01360	CBI34474.3 unnamed protein product, partial [Vitis vinifera]	13.21	8.84	5.93	3.58	2.32	2.62	9.69	5.56	4.13	5.99	3.55	7.15	7.42	7.64	9.69	11.89	9.83	12.8	13.15	7.75	8.91	12.05	12.18	11.19	41.9	21.3	12.27	31.42	38.39	19.91	56.27	69.92	23.93	32.56	25.06	25.51
VIT_201s0127g00870	XP_002266341.1 PREDICTED: polygalacturonase 1 beta-like protein 1 [Vitis vinifera]	71.37	65.97	24.07	17.44	22.11	10.86	66.36	49.27	50.14	60.75	63.15	30.2	106.52	139.77	161.52	120.33	124.46	99.73	156.8	92.79	67.24	118.78	119.13	101.59	101.09	64.61	60.51	81.92	85.51	70.96	61.77	96.22	55.21	92.35	43.24	77.74
VIT_214s0068g02190	XP_010660593.1 PREDICTED: uncharacterized protein LOC100260066 isoform X1 [Vitis vinifera]?XP_010660594.1 PREDICTED: uncharacterized protein LOC100260066 isoform X1 [Vitis vinifera]?CBI21361.3 unnamed protein product, partial [Vitis vinifera]	5.25	10.18	6.81	2.01	3.03	2.05	12.96	13.47	7.07	12.34	10.7	11.67	14.92	11.82	7.75	11.61	14.71	16.46	17.12	29.75	21.94	20.72	12.84	16.46	22.87	23.92	21.27	18.32	23.23	22.36	34.07	22.11	32.87	24.09	22.85	19.84
VIT_204s0023g01850	XP_002266831.1 PREDICTED: epoxide hydrolase 3 [Vitis vinifera]?RVX16819.1 Epoxide hydrolase 3 [Vitis vinifera]	5.75	6.73	3.79	2.55	1.42	1.12	5.22	5.79	7.88	10.76	6.26	5.93	0.86	0.73	0.43	0.45	1.23	2.56	1.18	1.51	1.48	1.18	1.96	1.13	37.02	33.8	36.99	36.23	37.78	25.23	27.11	29.99	30.5	32.75	27.17	49.67
VIT_218s0001g10380	XP_002284836.1 PREDICTED: heat stress transcription factor B-4 [Vitis vinifera]?CAN66983.1 hypothetical protein VITISV_004457 [Vitis vinifera]	3.45	1.58	1.09	0.6	0.68	0.62	3.28	2.12	3.25	1.81	2.86	2.2	27.18	26.94	22.8	20.37	23.95	20.24	20.73	21.37	16.41	21.07	23.67	20.98	11.05	13.92	13.8	15.41	14.24	13.68	9.27	13.48	12.69	14.07	9.62	14.36
VIT_212s0028g02590	XP_002275912.1 PREDICTED: basic leucine zipper 61 [Vitis vinifera]?XP_034701229.1 basic leucine zipper 61-like [Vitis riparia]?CBI21942.3 unnamed protein product, partial [Vitis vinifera]	4.4	6.42	1.86	1.18	1.59	0.25	6.75	4.44	2.8	10.33	6.52	3.03	2.29	2.18	3.5	2.11	0.46	0.68	3.53	2.49	1.45	1.96	1.87	0.91	9.92	5.5	7.09	6.33	6.2	6.83	5.21	6.32	4.2	8.41	1.45	4.87
VIT_204s0008g01380	XP_002280033.1 PREDICTED: putative nuclease HARBI1 [Vitis vinifera]?CBI20675.3 unnamed protein product, partial [Vitis vinifera]	59.76	19.24	10.37	12.23	6.97	7.94	71.69	37.82	29.97	31.43	22.99	34.97	12.84	14.11	77.33	28.25	25.68	23.61	67.19	44.6	41.91	39.62	55.89	35.66	94.66	34.83	31.4	50.1	31.52	42.67	174.87	139.09	54.83	39.72	49.94	40.84
VIT_207s0104g00850	XP_002270886.3 PREDICTED: receptor-like cytosolic serine/threonine-protein kinase RBK2 [Vitis vinifera]?XP_010652097.1 PREDICTED: receptor-like cytosolic serine/threonine-protein kinase RBK2 [Vitis vinifera]?CBI32304.3 unnamed protein product, partial [Vitis vinifera]	2.76	1.28	1.53	0.58	0.74	0.44	4.05	2.52	2.99	1.69	1.85	5.25	2.47	1.83	1.53	1.91	1.48	2.13	1.33	2.7	2.1	2.38	1.61	2.57	6.51	7.11	17.15	3.79	7.72	8.3	6.23	8.4	8.51	6.1	6.6	5.55
VIT_201s0011g02930	XP_002278677.2 PREDICTED: aspartyl protease family protein 2 [Vitis vinifera]?RVW45551.1 Aspartyl protease family protein 2 [Vitis vinifera]	15.88	6.43	4.54	4.06	3.05	1.25	32.5	9.86	9.98	8.33	14.87	3.3	43.86	43.76	50.29	32.99	30.93	26.91	57.73	42.16	27.31	40.63	43.5	34.4	44.81	29.17	31.18	39.27	32.86	37.23	29.74	42.31	15.79	34.61	12.96	32.59
VIT_218s0001g09230	XP_002285260.1 PREDICTED: zinc finger protein ZAT10 [Vitis vinifera]?RVW56129.1 Zinc finger protein ZAT10 [Vitis vinifera]	415.61	260.36	48.83	71.46	51.9	98.95	298.97	274.63	295.47	91.71	105.98	141.87	50.28	68.88	282.92	143.2	91.48	128.49	147.54	194.58	209.45	89.04	106.85	132.41	371.63	131.7	153.86	279.22	158.4	188.9	943.64	545.69	334.79	189.37	296.6	220.44
VIT_202s0025g03160	CBI34639.3 unnamed protein product, partial [Vitis vinifera]	14.29	24.76	19.27	3.07	13.45	3.65	10.18	11.24	21.06	16.62	16.27	17.05	19.33	29.36	21.57	9.65	22.91	14.33	22.76	27.8	29.13	27.57	19.9	22.58	21.59	26.44	21.49	22.94	22.6	30.71	26.65	21.04	22	42.84	17.19	21.9
VIT_212s0059g00990	XP_010657215.1 PREDICTED: cellulose synthase-like protein H1 [Vitis vinifera]?CBI28832.3 unnamed protein product, partial [Vitis vinifera]	2.39	2.28	1.09	0.36	1.08	0.41	1.93	1.94	2.51	1.38	2.6	3.29	7.58	8.07	6.33	5.44	7.36	6.77	10.81	15.48	21.72	16.49	8.45	12.12	19.06	20.33	29.78	19.63	16.54	20.8	6.49	17.41	11.95	10.91	8.94	15.73
VIT_213s0158g00260	XP_019079725.1 PREDICTED: putative disease resistance RPP13-like protein 1 [Vitis vinifera]	0.46	0.5	0.57	0	0.39	0.11	0.91	0.38	0.55	0.63	0.63	0.44	1.24	1.29	1.25	1.06	1.42	1.16	1.1	1.61	1.64	1.27	1.74	1.02	0.67	1.04	0.79	0.94	1.15	0.59	0.19	0.93	0.69	1.07	1.19	0.74
VIT_205s0029g01410	RVW64152.1 Protein accelerated cell death 6 [Vitis vinifera]	10.27	13.88	3.67	2.08	4.59	2.44	6.18	14.61	13.13	10.97	6.96	5.17	0.55	1.1	0.54	0.83	1.12	1.07	0.59	0.94	0.87	0.66	0.45	0.93	0	0	0	0	0	0	0	0	0	0	0	0
VIT_217s0000g08640	XP_002282273.2 PREDICTED: uncharacterized protein LOC100250137 [Vitis vinifera]	1.77	0.35	0.35	0.12	0.18	0.47	1.81	1.21	1.81	1.71	1.16	0.67	12.19	14.67	16.32	9.49	11.6	8.61	12.11	9.94	6.9	11.55	14.46	12.17	6.45	6.11	5.5	6.7	6.75	6.74	3.96	7.18	5.9	5.9	3.31	6.22
VIT_219s0014g03130	XP_002284777.1 PREDICTED: stem-specific protein TSJT1 [Vitis vinifera]?CBI20337.3 unnamed protein product, partial [Vitis vinifera]	8.62	10.12	1.64	1.15	2.71	2.72	46.3	15.65	13.97	5.14	7.95	10.02	9.76	8.01	7.02	5.11	4.83	7.03	16.38	35.41	24.39	20.6	12.88	16.51	109.82	114.05	238.05	99.31	71.81	126.74	177.02	121.1	140.03	70.66	129.98	110.39
VIT_201s0150g00390	XP_002273675.1 PREDICTED: DNA replication licensing factor MCM2 [Vitis vinifera]?CBI29285.3 unnamed protein product, partial [Vitis vinifera]	10.01	1.86	2.45	1.07	2.27	1.23	11.44	2.7	3.77	2.16	3.52	1.76	21.11	24.1	24.25	21.43	18.74	13.91	18	17.4	13.84	21.06	21.41	16.58	20.84	20.5	18.87	24.3	26.04	24.33	17.84	24.08	22.67	28.34	17.27	21.07
VIT_210s0003g01050	XP_002266934.1 PREDICTED: protein CHUP1, chloroplastic [Vitis vinifera]?XP_010655497.1 PREDICTED: protein CHUP1, chloroplastic [Vitis vinifera]	12.06	6.37	2.73	3.36	2.76	0.61	18.4	10.31	9.83	9.82	16.16	5.72	9.27	8.47	7.83	5.89	3.29	3.31	6.45	6.22	4.32	6.56	6.74	6.63	8.21	7.11	7.33	8.01	8.92	8.07	7.18	7.04	5.31	8.16	4.15	10.12
VIT_205s0049g01720	XP_010650135.1 PREDICTED: transcription initiation factor TFIID subunit 7-like [Vitis vinifera]?CBI23702.3 unnamed protein product, partial [Vitis vinifera]	5.64	1.02	0.79	1	0.68	0.65	4.45	0.88	2.07	2.27	2.27	1.42	19.91	25.5	31.66	17.47	8.45	9.83	17.46	16.6	14.75	17.68	16.58	17.29	9.38	7.37	6.29	8.18	10.52	6.44	4.28	6.66	7.8	8.89	6.25	7.47
VIT_210s0003g00140	CBI30599.3 unnamed protein product, partial [Vitis vinifera]	76.96	43.93	16.84	16.36	14.11	13.33	49.03	48.04	54.46	32.92	21.36	34.78	37.05	37.42	73.46	64.24	51.44	45.83	39.6	52.58	92.24	33.34	33.01	58.67	105.41	34.27	48.51	91.85	30.51	62.14	189.21	149.14	91.69	45.89	67.67	57.67
VIT_207s0005g00730	XP_002271665.2 PREDICTED: pectinesterase [Vitis vinifera]?RVX20553.1 putative pectinesterase/pectinesterase inhibitor 40 [Vitis vinifera]	64.61	52.91	36.72	20.27	23.08	7.25	50.82	58.5	58.17	52.41	57.52	32.76	35.42	37.16	30.06	25.79	32.09	23.23	26.42	37.84	26.05	41.11	33.32	35.46	29.73	17.69	27.39	27.47	26.83	29.5	13.52	29.57	10.93	28.24	8.68	28.2
VIT_203s0038g03660	XP_019074632.1 PREDICTED: U-box domain-containing protein 15 isoform X1 [Vitis vinifera]	23.68	13.63	5.81	5.48	5.4	2.98	25.1	11.33	14.41	24.06	17.26	9.83	17.63	17.35	27.5	22.14	21.46	22.31	60.99	31.94	28.48	30.13	28.05	20.84	28.55	16.39	12.55	14.46	19.05	14.11	14.85	28.34	12.62	13.65	11.14	12.5
VIT_207s0255g00020	XP_003632455.1 PREDICTED: dof zinc finger protein DOF3.4 [Vitis vinifera]?XP_034689835.1 dof zinc finger protein DOF3.4 [Vitis riparia]?RVW57628.1 Dof zinc finger protein DOF3.4 [Vitis vinifera]?CAN75830.1 hypothetical protein VITISV_039634 [Vitis vinifera]	5.88	3.45	1.35	1.47	1.54	0.45	4.97	4.87	2.91	2.05	1.9	1.43	29.65	44.87	59.57	32.54	40.11	29.14	40.9	46.26	31.74	29.4	39.37	39.95	24.92	25.03	18.47	25.61	32.37	17.7	18.68	21.76	18.71	19.95	28.29	14.94
VIT_208s0056g01190	XP_010653173.1 PREDICTED: transcription factor MYB44 [Vitis vinifera]	3.96	3.44	1.88	0.97	1.33	0.67	2.23	1.62	2.23	0.5	0.38	3.02	3.79	4.08	2.97	3.36	4.22	3.69	3.98	2.78	4.76	2.83	2.53	2.16	10.87	11.85	26.59	12.28	9.3	13.96	6.6	13.28	7.08	10.11	3.92	14.07
VIT_219s0014g04940	XP_002282942.1 PREDICTED: chitin-inducible gibberellin-responsive protein 1 [Vitis vinifera]	58.81	22.33	14.92	9.24	11.35	10.32	42.02	24.64	23.27	28.14	23.33	27.53	8.74	8.61	30.47	15.52	17.7	17.43	26.4	19.65	31.02	19.12	24.63	15.42	63.6	17.97	17.59	28.47	22.05	22.07	164.41	88.62	34.84	25.11	45.26	23.04
VIT_218s0001g04130	XP_003634468.1 PREDICTED: uncharacterized protein LOC100853421 [Vitis vinifera]	6.25	4.44	5.03	3.27	1.47	0.35	8.07	5.53	9.7	8.93	7.72	2.21	13	11.14	16.24	9.36	9.53	7.51	12.64	19.56	16.41	13.43	14.8	14.67	17.27	6.16	11.17	12.46	10.74	12.24	14.55	21.87	6.7	6.76	11.12	11.15
VIT_205s0077g00840	XP_002273065.1 PREDICTED: stachyose synthase [Vitis vinifera]	0.47	1.56	0.75	0.29	0.35	0.31	2.07	1.26	1.38	2.13	1.77	1.11	1.03	0.81	0.57	0.57	0.3	0.43	0.75	0.67	0.36	0.56	0.87	0.5	3.22	2.39	2.1	2.44	3.46	2.38	4.02	2.88	3.31	2.79	3.76	2.9
VIT_210s0003g00600	XP_002273045.2 PREDICTED: GDSL esterase/lipase At5g45960 [Vitis vinifera]	21.47	26.89	8.65	10.07	5.5	2.99	16.47	21.74	34.33	35.28	28.5	21.25	2.37	4.87	4.77	5.04	2.54	4.37	4.58	2.28	3.28	4.96	3.9	4.23	0	0.06	0	0.06	0	0.15	0	0	0.12	0	0	0.25
VIT_208s0032g01150	XP_002263986.1 PREDICTED: syntaxin-121 [Vitis vinifera]	147.38	93.34	32.2	33.43	20.11	33.75	165.22	114.41	114.13	65.95	60.87	86.04	27.63	34.61	101.47	58.89	51.67	59.85	116.35	90.9	98.92	65.73	76.15	70.77	255.59	104.57	135.54	245.98	125.84	162.66	529.57	426.36	269.34	145.87	226.26	162.35
VIT_204s0008g04920	RVX19904.1 putative 2-oxoglutarate-dependent dioxygenase AOP1.2 [Vitis vinifera]	13.16	14.35	12.04	4.53	4.27	4.06	11.9	10.48	10.83	11.96	8.85	10.44	2.21	2.7	4.91	3.02	2.91	2.52	3.65	4.14	3.52	4.19	5.27	3.98	7.92	5.36	4.15	8.07	11	6.72	9.56	5.49	15.2	7.77	13.72	6.47
VIT_202s0154g00520	XP_003631454.1 PREDICTED: probable aspartyl protease At4g16563 [Vitis vinifera]	32.25	39.7	31.85	15.22	13.37	6.09	25.59	66.2	67.09	46.8	50.69	86.2	22.66	22.27	32.8	27.89	23.39	29.14	49.89	58.06	59.27	50.9	49.09	49.03	41.77	28.65	27.12	38.09	33.16	27.86	41.72	74.07	28.1	32.8	19.25	37.43
VIT_218s0001g08610	XP_002285467.2 PREDICTED: AP2-like ethylene-responsive transcription factor ANT [Vitis vinifera]	10.09	5.48	1.76	1.75	2.77	1.21	18.94	5.85	6.96	3.09	6.88	3.25	31.04	34.79	32.13	31.2	32.73	31.15	31.12	33.79	25.91	32.57	37.9	32.52	20.78	25.44	16.41	27.36	36.52	19.25	18.23	31.02	29.93	27.46	30.68	20.35
VIT_208s0007g04790	XP_002268149.1 PREDICTED: E3 ubiquitin-protein ligase MIEL1 [Vitis vinifera]?XP_010653992.1 PREDICTED: E3 ubiquitin-protein ligase MIEL1 [Vitis vinifera]?XP_010653993.1 PREDICTED: E3 ubiquitin-protein ligase MIEL1 [Vitis vinifera]?RVX11761.1 E3 ubiquitin-protein ligase RZFP34 [Vitis vinifera]?CBI30162.3 unnamed protein product, partial [Vitis vinifera]	28.76	26.77	15.15	8.43	8.27	6.68	46.52	44.58	28.46	45.42	41.5	26.87	16.57	12.27	25.47	15.78	14.67	15.78	17.89	24.79	19.11	19.82	23.64	18.64	19.55	14.85	20.79	19.61	14.7	18.96	13.97	22.04	15.7	15.48	16.39	14.86
VIT_212s0028g03190	XP_010656999.1 PREDICTED: reticulon-like protein B17 [Vitis vinifera]	8.81	1.69	3.24	1.22	1.63	1.49	8.84	1.12	2.53	3.4	4.35	1.39	37.68	43.01	46	31.3	16.45	14.5	28.02	23.55	19.26	25.15	24.38	27.96	26.57	23.42	20.95	27.8	26.72	30.16	15.36	17.55	13	26.92	14.37	20.5
VIT_209s0002g09080	XP_002272545.1 PREDICTED: zinc finger protein 1 [Vitis vinifera]?RVW91494.1 Zinc finger protein 1 [Vitis vinifera]	2.42	2.66	2.34	0.23	1.11	1.17	1.2	1.43	1.57	4.14	2.09	3.09	10.17	7.26	6.09	8.04	7.19	7.9	6.21	5.67	7.4	6.15	7.37	8.01	17.38	22.89	12.98	18.76	30.36	17.37	20.76	16.17	29.51	19.42	27.32	27.8
VIT_205s0020g01160	XP_002275652.1 PREDICTED: condensin-2 complex subunit D3 [Vitis vinifera]	1.68	0.38	0.28	0.1	0.57	0.1	1.42	0.62	1.03	0.32	0.72	0.67	2.74	3.49	4.12	2.48	2.19	1.11	2.16	2.14	1.69	2.18	2.49	2.46	3.66	3.75	3.6	4.45	3.66	3.89	3.16	2.67	2.39	4.04	2.14	3.42
VIT_211s0016g04750	XP_002281787.1 PREDICTED: potassium channel AKT1 [Vitis vinifera]	3.63	2.13	1.38	0.83	1.1	0.45	5.61	3.52	4.97	1.59	2.75	5.06	5.67	3.52	3.4	4.91	4.88	6.22	6.75	3.65	12.2	4.35	1.99	4.11	9.34	9.93	12.5	11.22	9.97	10.37	14.72	10.63	14.61	9.13	10.62	10.05
VIT_200s2527g00010	AAB47172.1 vacuolar invertase 2, GIN2 [Vitis vinifera=grape berries, Sultana, berries, Peptide, 664 aa] [Vitis vinifera]	8.25	4.08	8.11	1.42	3.51	1.99	9.18	7.86	10.01	6.39	7.02	8.36	10.13	10.9	10.86	16.66	11.08	9.5	19.17	15.98	10.77	13.48	16.85	12.56	54.46	55.02	103.73	59.97	45.8	61.74	42.49	56.26	47.58	49.22	27.79	58.07
VIT_205s0077g01970	XP_002271253.1 PREDICTED: RING-H2 finger protein ATL2 [Vitis vinifera]?RVW99163.1 RING-H2 finger protein ATL2 [Vitis vinifera]	241.83	128.23	35.56	56.15	22.51	51.09	173.96	147.24	164.78	67.24	62.44	107.3	56.31	60.33	168.29	93.61	77.44	99.27	120.65	104	137.78	85.26	80.66	115.18	253.64	66.68	80.59	173.22	90.28	103.76	424.27	333.12	134.18	86.97	122.32	96.99
VIT_211s0052g00100	XP_002263999.1 PREDICTED: transcription factor bHLH35 [Vitis vinifera]?CBI17910.3 unnamed protein product, partial [Vitis vinifera]	221.83	90.32	102.88	56.64	42.41	37.1	242.02	98.64	152.1	116.46	96.09	133.52	40.01	72.76	271.74	112.21	61.71	91.56	177.09	101.19	124.47	113.19	238.12	52.57	76.91	56.41	36.86	45.04	46.01	46.68	142.86	92.34	59.58	54.94	71.3	59.65
VIT_219s0015g00620	XP_002268825.1 PREDICTED: probable L-type lectin-domain containing receptor kinase S.7 [Vitis vinifera]?RVW50183.1 putative L-type lectin-domain containing receptor kinase S.7 [Vitis vinifera]?RVX14609.1 putative L-type lectin-domain containing receptor kinase S.7 [Vitis vinifera]	3.11	2.56	1.77	0.94	0.95	0.62	4.46	1.82	1.52	2.12	1.53	0.82	5.03	5.35	4.08	3.45	2.46	2.13	4.37	3.52	2.6	3.79	3.11	3.46	7.65	4.67	4.2	6.65	4.76	5.45	3.25	4.71	3.67	5.51	3.2	5.67
VIT_219s0014g02240	XP_002285146.1 PREDICTED: ethylene-responsive transcription factor 4 [Vitis vinifera]?AAQ96342.1 putative ethylene response factor ERF3b [Vitis aestivalis]?RVW14069.1 Ethylene-responsive transcription factor 4 [Vitis vinifera]?CBI20263.3 unnamed protein product, partial [Vitis vinifera]	293.71	176.86	56.13	70.86	45.47	55.3	189.17	177.08	155.8	90.83	72.2	105.38	102.46	95.87	224.52	181.22	110.74	131.29	95.13	112.21	171.75	100.9	110.07	124.55	240.04	69.4	82.79	299.22	118.21	188.04	603.83	554.55	315.29	155.2	217.43	170.4
VIT_212s0035g02120	CBI29609.3 unnamed protein product, partial [Vitis vinifera]	2.48	1.25	0.88	0.5	0.82	0.29	3.2	1.38	1.49	1.48	1.97	0.84	0.75	0.44	0.49	0.45	0.59	0.45	0.57	0.64	0.46	0.65	0.6	0.52	2.07	3.1	2.78	1.89	2.27	2.44	1.42	1.82	3.09	2.93	1.93	3.38
VIT_210s0003g00390	RVW95886.1 Glutaredoxin-C9 [Vitis vinifera]	87.13	27.53	13.39	17.86	4.33	18.15	138.95	68.01	68.8	47.02	41.22	54.91	53.36	56.23	136.72	68.08	61.06	71.41	91.36	62.06	74.5	55.38	76.5	56.7	92.7	92.51	81.61	70.82	52.58	54.24	193.7	111.11	76.11	67.21	89.32	62.31
VIT_219s0015g00490	XP_019072574.1 PREDICTED: circumsporozoite protein-like [Vitis vinifera]?RVX14663.1 hypothetical protein CK203_011966 [Vitis vinifera]	98.76	21.78	21.34	21.59	15.43	9.27	102.05	18.83	25.63	32.96	42.91	28.59	318.1	304.77	403.29	240.52	134.73	136.97	208.2	204.84	133.07	217.43	198.93	221.13	197.81	138.34	153.34	202.14	251.83	216.92	110.12	136.41	109.64	215.24	98.88	168.76
VIT_213s0158g00010	RVX00332.1 putative disease resistance RPP13-like protein 1 [Vitis vinifera]	1.47	2.17	1.11	0.21	0.79	0.64	1.73	1.51	3.6	1.37	1.59	1.85	1.1	1.03	1.03	1.09	1.21	1.28	1.09	1.59	1.69	1.56	1.14	1.33	0.25	0.21	0.4	0.25	0.41	0.16	0.06	0.13	0.08	0.08	0.1	0.13
VIT_204s0023g03470	RVX16557.1 Chaperone protein dnaJ 11, chloroplastic [Vitis vinifera]	125.8	93.36	63.41	31.13	23.78	39.07	159.04	187.2	143.88	109.95	72.72	97.62	28.4	23.53	110.76	34.13	29.18	39.33	76.4	91.72	51.47	45.1	56.07	38.63	92.87	51	54.61	68.06	50.4	64.96	124.71	102.22	105.19	66.16	90.81	47.96
VIT_212s0028g02240	XP_002276519.2 PREDICTED: inactive TPR repeat-containing thioredoxin TTL3 isoform X1 [Vitis vinifera]	13.7	12.67	6.41	4.88	3.97	2.22	18.02	13.52	14.58	16.54	18.29	10.41	32.82	32.16	34.52	24.27	20.66	20.28	35.4	31.9	21.9	33.97	31.37	25.45	37.84	30.83	34.74	36.6	37.42	35.83	22.86	39.53	21.28	37.41	15.12	32.17
VIT_204s0069g00990	XP_002263918.1 PREDICTED: uncharacterized protein At1g65710 [Vitis vinifera]	8.73	1.74	1.56	1.15	1.55	1.29	6.22	1.6	3.83	2.77	2.59	1.58	14.86	17.32	18.41	11.69	7.74	5.19	11.83	10.05	7.23	9.84	8.8	10.2	14.1	12.22	12.57	14.51	13.93	17.45	7.44	9.41	7.88	15.1	5.7	13.86
VIT_213s0158g00440	XP_002269571.2 PREDICTED: putative disease resistance RPP13-like protein 1 [Vitis vinifera]?XP_010659280.1 PREDICTED: putative disease resistance RPP13-like protein 1 [Vitis vinifera]?XP_010659282.1 PREDICTED: putative disease resistance RPP13-like protein 1 [Vitis vinifera]?XP_019079819.1 PREDICTED: putative disease resistance RPP13-like protein 1 [Vitis vinifera]?XP_019079820.1 PREDICTED: putat…	5.45	6	3.63	0.28	2.3	2.64	5.59	5.08	4.37	6.08	5.17	5.42	3.18	3.73	5.9	3.58	3.55	2.27	5.65	5.95	5.02	4.97	5.74	3.79	4.9	5.01	3.67	3.99	4.69	3.1	3.69	4.52	4.57	3.73	4.71	2.46
VIT_210s0003g04090	XP_002272255.1 PREDICTED: uncharacterized protein LOC100256651 isoform X1 [Vitis vinifera]?CBI30948.3 unnamed protein product, partial [Vitis vinifera]	30.67	19.03	14.04	9.91	5.59	5.28	15.76	9.86	16.29	7.7	11.78	20	8.28	8.54	14.92	8.11	9.25	8.38	9.8	9.85	14.16	9.5	9.35	11.37	14.75	14.58	17.45	20.05	21.24	14.44	11.99	18.83	14.86	16.09	14.73	16.01
VIT_216s0115g00340	XP_002267573.1 PREDICTED: anthocyanidin 5,3-O-glucosyltransferase [Vitis vinifera]?RVW34199.1 Anthocyanidin 5,3-O-glucosyltransferase [Vitis vinifera]	10.17	12.58	9.2	2.6	5.4	3.15	18.72	22.68	13.23	16.28	14.31	15.54	37.48	36.42	26.94	33.52	42.17	40.82	36.19	64.47	52.81	51.87	42.4	56.89	68.88	61.25	55.37	63.59	71	58.89	71.71	55.51	81.83	73.61	85.03	70.28
VIT_200s0335g00010	XP_010646831.2 PREDICTED: TMV resistance protein N-like, partial [Vitis vinifera]	13.35	20.22	11.79	2.11	5.87	7.75	12.08	8.96	13.29	16.84	15.29	7.58	10.72	13.83	18.55	12.95	15.1	14.18	35.85	20.82	33.28	33.37	35.6	27.65	18.28	14.46	16.06	18.79	15.61	14.8	12.98	20.93	13.82	17.97	9.9	12.99
VIT_214s0081g00420	XP_010660124.1 PREDICTED: ankyrin repeat-containing protein ITN1 [Vitis vinifera]	13.85	17.75	7.21	2.08	6.29	5.15	16.14	9.05	24.69	8.49	20.35	14.77	13.37	17.88	18	17.74	15.01	20.21	14.22	10.26	16.79	18.87	21.38	14.45	22.72	25.93	26.23	27.37	30.64	26.27	26.64	28.83	27.75	35.22	41.98	24.37
VIT_218s0001g13930	XP_003634382.2 PREDICTED: auxin response factor 5 [Vitis vinifera]?XP_010664787.1 PREDICTED: auxin response factor 5 [Vitis vinifera]	7.79	2.39	1.9	0.82	2.45	0.89	8.3	3.29	5.47	1.92	2.83	2.59	18	19.35	20.55	20.22	22.38	17.21	16.9	19.18	12.6	14.63	19.18	14.02	14.85	14.12	12.11	17.38	16.96	13.47	17.5	14.81	21.51	19.25	19.21	18.65
VIT_209s0002g03550	XP_010654625.1 PREDICTED: ABC transporter G family member 29 [Vitis vinifera]?CBI36070.3 unnamed protein product, partial [Vitis vinifera]	17.08	21.63	13.98	1.25	9.11	8.22	10.12	9.36	15.59	8.74	15.35	16.76	13.36	10.52	9.87	10.13	9.88	5.87	9.53	10.78	10.3	10.43	8.22	8.99	15.78	22	19.86	14.89	15.93	13.14	20.23	15.28	19.25	14.44	12.4	12.65
VIT_219s0014g02460	XP_010644181.1 PREDICTED: early nodulin-like protein 2 [Vitis vinifera]	15.3	8.04	5.21	4.43	2.92	2.26	8.81	9.5	12.62	9.18	5.6	13.19	27.62	23.96	34.95	24.68	17.64	17.69	24.01	22.64	20.09	24.51	26.72	26.65	12.33	8.93	8.17	14.09	13.45	8.69	14.02	9.79	8.08	12.96	10.86	16.01
VIT_214s0108g00430	XP_002283051.2 PREDICTED: ABC transporter B family member 19 [Vitis vinifera]	5.79	7.13	4.54	1.86	2.18	2.01	10.24	6.5	6.48	5.15	5.38	6.41	26.7	16.56	13.13	24.88	25.18	26.23	31.11	33.25	36.67	28.09	23.18	25.42	25.1	25.65	35.1	26.51	21.34	29.32	24.72	24.86	16.97	33.57	11.59	30.43
VIT_219s0014g01070	XP_002283344.1 PREDICTED: (-)-germacrene D synthase [Vitis vinifera]?ADR74228.1 (E)-beta-caryophyllene/2-epi-(E)-beta-caryophyllene synthase [synthetic construct]?CBI20175.3 unnamed protein product, partial [Vitis vinifera]	3.92	5.09	6.93	0.69	2.67	2.31	0.45	1.42	1.35	2.78	4.51	4.13	49.62	47.11	74.45	48.68	43.16	64.5	52.37	40.42	18.82	39.68	50.83	50.08	0	0	0	0	0	0	0	0	0	0	0	0
VIT_213s0084g00820	XP_002264626.1 PREDICTED: aspartyl protease AED3 [Vitis vinifera]	41.94	13.41	10.37	13.6	6.78	1.56	73.56	25.82	39.69	24.01	49.05	18.8	633.81	627.78	645.76	558.99	480.97	378.74	554.97	676.15	293.52	598.69	693.21	558.61	417.46	411.65	345.65	526.01	613.14	411.59	315.7	446.14	376.24	503.28	313.01	437.38
VIT_216s0098g01560	XP_010662898.1 PREDICTED: glucan endo-1,3-beta-glucosidase [Vitis vinifera]?CBI23036.3 unnamed protein product, partial [Vitis vinifera]	5.42	10.4	3.14	2.74	2.68	1.21	10.71	6.47	5.33	5.78	4.97	6.12	16.61	15.59	15.27	12.98	10.68	11.58	13.67	12.57	8.2	9.8	10.3	11.59	5.91	4.7	4.93	5.11	8.77	4.07	5.01	5.95	4.99	6.16	4.53	8.96
VIT_213s0067g00110	XP_002266768.1 PREDICTED: cytochrome P450 714A1 isoform X2 [Vitis vinifera]?CBI25521.3 unnamed protein product, partial [Vitis vinifera]	3.83	6.77	1.38	0.59	2.7	1	4.76	5.97	6.61	7.92	8.47	6.82	4.74	1.12	3.63	3.31	3.05	3.28	10.64	9.95	6.8	7.74	8.55	8.24	15.4	13.69	7.68	11.36	14.12	7.53	8.71	6.62	7.75	17.93	15	14.16
VIT_210s0092g00360	XP_002277559.1 PREDICTED: vacuolar protein sorting-associated protein 2 homolog 2 [Vitis vinifera]	10.47	1.6	2.78	2.74	1.69	1.34	12.38	3.8	4.82	4.99	7.41	4.22	38.84	42.08	59.38	37.88	18.61	22.28	32.5	23.54	22.96	32.99	29.23	27.69	28.57	20.02	15.61	27.14	30.98	27.73	13.65	13.83	13.21	26.8	15.03	23.69
VIT_200s0194g00070	XP_002265377.2 PREDICTED: zinc finger protein CONSTANS-LIKE 9 [Vitis vinifera]?XP_010646236.1 PREDICTED: zinc finger protein CONSTANS-LIKE 9 [Vitis vinifera]?XP_010646237.1 PREDICTED: zinc finger protein CONSTANS-LIKE 9 [Vitis vinifera]	1.98	0.68	1	0.25	0.71	0.31	1.38	1.14	0.46	1.21	0.54	0.72	3.55	2.2	2.61	1.66	1.77	2.04	1.58	2.13	1.87	1.76	2.49	1.93	2.72	2.31	2.25	1.9	2.67	2.16	2.13	2.07	2.61	3.47	4.33	2.78
VIT_216s0039g01060	XP_002267628.3 PREDICTED: cytochrome P450 89A2 [Vitis vinifera]	18.65	16.8	7.09	2.79	4.45	7.41	22.73	12.48	16.78	10.22	13.97	24.27	2.98	3.91	5.12	3.56	3.3	4.13	4.11	5	6.54	3.24	4.12	3.82	6.44	8.77	9.42	7.66	10.13	8.7	10.31	10.16	10.75	10.05	11.04	11.24
VIT_214s0081g00540	0	3.44	2.57	1.24	0.41	1.3	0.82	2.8	2.83	1.84	3.05	2.31	3.05	8.83	10.2	6.86	6.55	4.53	7.97	8.61	7.26	8.76	9.31	8.65	7.48	2.46	4.67	7.18	4.39	4.3	6.61	4.43	3.96	7.71	5.48	8.37	4.16
VIT_203s0038g02140	XP_002277417.1 PREDICTED: auxin transporter-like protein 2 [Vitis vinifera]	6.49	2.28	1.09	1.66	1.45	0.27	5.81	1.83	3.8	2.48	3.09	2.69	49.58	60.28	64.07	31.47	39.38	25.89	43.86	33.94	23.53	34.04	43.53	35.73	28.57	26.79	23.39	28.02	28.24	29.57	17.43	19.7	26.37	28.9	18.93	23.1
VIT_208s0040g02520	XP_002274849.2 PREDICTED: type I inositol polyphosphate 5-phosphatase 8 [Vitis vinifera]?XP_019076960.1 PREDICTED: type I inositol polyphosphate 5-phosphatase 8 [Vitis vinifera]?RVW39788.1 Type I inositol polyphosphate 5-phosphatase 8 [Vitis vinifera]	5.01	3.65	2.92	1.49	1.24	1.27	4.43	2.81	4.81	2.03	2.9	2.14	1.08	1.14	1	0.71	0.93	1.07	1.58	1.68	2.37	1.4	0.92	1.2	6.6	7.51	6.82	6.56	6.52	7.13	6.84	5.93	7.01	6.27	5.52	7.8
VIT_200s0316g00010	XP_003635224.1 PREDICTED: leucine-rich repeat receptor protein kinase EMS1-like [Vitis vinifera]	1.1	1.2	0.62	0.18	0.07	0.73	3.1	0.95	3.1	0.71	2.15	1.21	0.96	0.95	1.29	1.17	0.98	1.46	1.64	1.93	1.86	1.14	2.26	1.29	18.4	16.15	25.72	14.97	12.97	15.52	15.08	24.36	16.92	12.24	16.01	8.92
VIT_218s0089g00100	CBI17047.3 unnamed protein product, partial [Vitis vinifera]	0.83	0.54	0.49	0.09	0.42	0.15	0.8	0.46	0.85	0.69	0.85	0.59	1.6	1.94	2.37	2.07	2.14	2.08	2.3	2.37	2.09	2.25	3.07	2.75	3.06	3.65	3.28	3.68	3.97	4.03	3.37	3.98	5.33	4.55	5.48	3.88
VIT_200s0525g00020	XP_002265132.1 PREDICTED: squalene epoxidase 3 [Vitis vinifera]?CBI41045.3 unnamed protein product, partial [Vitis vinifera]	6.47	10.06	5.55	1.46	3.64	2.71	2.91	1.8	3.59	3.14	3.56	2.92	3.89	5.01	3.7	3.28	2.86	3.21	3.84	3.01	2.48	2.43	3.13	3.07	4.81	4.14	2.72	3.54	3.06	4.58	2.7	6.01	2.36	4.18	2.21	3.66
VIT_208s0040g02590	XP_019077469.1 PREDICTED: kinesin-like protein KIN-5B isoform X2 [Vitis vinifera]	2.97	0.51	0.42	0.68	0.4	0.24	1.89	0.5	0.96	0.46	0.82	0.75	8.49	8.76	11.09	8.16	4.3	3.49	6.82	6.45	4.8	6.54	6.19	5.66	7.78	6.64	6.94	8.83	9.58	9.61	3.95	5.33	4.27	9.03	4.11	6.65
VIT_200s0287g00020	RVW50813.1 hypothetical protein CK203_076853 [Vitis vinifera]	2.3	1.21	1.18	0.1	0.49	1.02	1.32	0.71	1.31	0.52	1.5	1.98	2.82	2.73	2.85	3.1	1.93	2.55	3.47	2.53	2.1	2.46	2.08	3.23	4.29	5.72	2.66	4.49	4.25	5.49	2.62	3.62	5.07	4.98	5.39	3.82
VIT_202s0033g01020	CBI37442.3 unnamed protein product, partial [Vitis vinifera]	39.66	23.72	10.09	9.69	8.72	6.82	51.07	34.44	33.58	38.85	19.43	24.74	1.92	2.52	5.98	3.25	2.23	3.62	5.14	4.86	3.06	3.81	3	1.74	0	0	0.04	0	0	0	0	0.26	0	0	0.04	0
VIT_201s0010g02590	XP_002266225.1 PREDICTED: ATP-dependent DNA helicase Q-like 5 [Vitis vinifera]	1.74	0.3	0.38	0	0.29	0.54	1.33	0.41	0.74	0.36	0.38	0.4	3.88	3.96	3.59	3.59	3.35	2.31	3.71	3.43	3.45	4.22	3.62	3.46	4.7	5.21	5.19	6.95	6.63	7.04	4.12	7	5.99	7.1	3.82	4.58
VIT_212s0028g03270	XP_002276215.1 PREDICTED: ethylene-responsive transcription factor 4 [Vitis vinifera]?CBI21884.3 unnamed protein product, partial [Vitis vinifera]	604.48	429	125.56	129.71	113.48	153.21	587.21	480.14	511.44	239.82	199.48	309.99	114.81	142.02	397.83	245.95	200.06	236.54	208.23	249.86	368.34	154.78	147.56	248.1	501.49	179.22	171.16	420.64	221.61	266.66	845.71	608.61	420.79	224.54	407.43	281.85
VIT_203s0063g00880	XP_002281981.1 PREDICTED: uncharacterized protein LOC100253812 [Vitis vinifera]	54.08	48.75	19.82	17.83	11.86	12.54	30.61	19.5	52.47	16.44	24.9	45.19	20.28	26.24	25.27	20.53	18.14	17.12	21.4	14.59	20.4	22.3	18.6	20.65	36.49	28.9	43.99	26.19	25.8	21.15	22.31	31.49	31.42	21.01	28.88	26.86
VIT_214s0066g00600	XP_002274411.1 PREDICTED: uncharacterized protein LOC100268049 [Vitis vinifera]?XP_034706216.1 cyclin-dependent protein kinase inhibitor SMR6 [Vitis riparia]?RVW46477.1 Cyclin-dependent protein kinase inhibitor SMR6 [Vitis vinifera]?RVX08943.1 Cyclin-dependent protein kinase inhibitor SMR6 [Vitis vinifera]?CAN59885.1 hypothetical protein VITISV_026167 [Vitis vinifera]	11.09	2.07	3.29	1.49	2.06	2.1	28	15.17	5.73	3.18	3.71	6.34	20.32	20.19	31.49	17.87	23.71	21.18	27.48	32.2	23.17	24.89	22.05	26.16	23.93	17.79	17.65	22.85	24.43	19.8	22.73	30.73	21.97	21.94	19.95	21.54
VIT_201s0011g03330	XP_010647794.1 PREDICTED: uncharacterized protein LOC100252495 [Vitis vinifera]	23.02	14.74	9.33	6.74	3.69	5.75	54.4	25.82	29.62	10.93	9.63	23.41	6.52	6.96	19.93	7.88	8.77	11.05	20.64	9.07	9.1	13.67	15.87	12.36	38.76	30.01	22.43	32.65	28.35	24.56	84.7	55.08	42.49	21.54	44.64	21.87
VIT_207s0129g01080	XP_002283607.1 PREDICTED: microtubule-associated protein RP/EB family member 1C [Vitis vinifera]	8.25	1.43	1.96	0.64	1.56	1.84	7.13	0.87	1.96	2.16	2.66	1.76	28.76	32.96	36.65	28	17.15	14.69	21.79	20.73	17.38	22.19	23.53	21.18	26.35	22.49	21.7	28.82	22.35	28.13	18.59	19.3	18.7	30.16	14.91	21.56
VIT_204s0043g00560	XP_010648946.1 PREDICTED: uncharacterized protein LOC100253635 [Vitis vinifera]	15.38	12.59	9	6.33	6.01	0.86	22.02	14.61	19.04	17.35	15.04	11.14	8.22	9.92	8.51	5.97	6.26	4.87	10.36	5.49	4.76	9.6	6.78	6.32	7.71	7.46	7.15	8.99	4.71	10.79	9.21	7.93	9.16	10.25	4.74	8.96
VIT_214s0081g00360	RVW77764.1 Ankyrin repeat-containing protein ITN1 [Vitis vinifera]?CAN81463.1 hypothetical protein VITISV_025304 [Vitis vinifera]	15.57	16.75	7.52	4.44	2.92	6.49	29.89	9.35	24.32	9.61	24.7	16.69	10.1	13.78	15.65	12.48	8.84	11.68	11.06	4.4	9.08	9.61	13.47	8.61	11.73	15.57	9.59	12.02	17.76	14.94	9.89	19.76	11.69	15.82	19.39	13.61
VIT_216s0050g02160	XP_010662629.1 PREDICTED: protein timeless homolog [Vitis vinifera]	1.77	0.34	0.49	0.56	0.29	0.17	1.56	0.65	1.21	0.52	0.89	0.54	4.61	5.4	4.55	4.16	3.9	4	4.02	3.43	3.92	3.79	3.66	4.07	4.36	5.05	4.13	5.16	5.43	6.23	3.95	6.29	5.33	7.04	5.5	5.43
VIT_202s0025g02840	XP_002272035.2 PREDICTED: ankyrin-3 isoform X1 [Vitis vinifera]	2.11	0.96	0.95	0.68	0.46	0.3	1.23	1.18	0.98	0.85	0.84	1.53	3.55	2.84	4.48	4.34	3.17	3.92	3.72	3.94	3.1	3.46	3.53	3.49	31.16	23.02	22.37	19.2	17.68	22.06	18.88	20.41	20.44	21.53	14.35	21.17
VIT_208s0040g01160	CBI32792.3 unnamed protein product, partial [Vitis vinifera]	1.27	0.68	0.83	0.2	0.66	0.15	1.27	1.29	0.86	0.79	1.22	0.26	17.48	19.34	13.93	24.39	23.91	27.7	17.61	13.42	16.48	17.53	16.66	21.47	2.62	3.16	1.16	2.9	2.74	1.93	1.63	2.16	3.39	2.1	2.88	2.57
VIT_219s0090g01600	XP_010644517.1 PREDICTED: kinesin-like protein KIN-12F [Vitis vinifera]	3.32	0.49	0.75	0.5	0.86	0.24	3.24	0.81	1.27	1.15	1.08	0.97	23.17	22.94	26.19	19.45	10.36	7.75	16.31	16.64	10.49	14.83	13.58	15.18	15.89	12.89	12.97	18.04	17.27	17.7	9.86	11.43	9.15	18.51	8.65	11.78
VIT_210s0116g01680	XP_002273433.1 PREDICTED: ankyrin repeat domain-containing protein 13C [Vitis vinifera]?RVW46048.1 Ankyrin repeat domain-containing protein 13C-A [Vitis vinifera]	2.05	2.49	0.62	0.41	0.9	0.54	2.08	0.79	1.66	0.52	1.47	0.69	5.24	5.92	6.87	4.03	4.52	3.63	5.39	3.55	4.1	3.92	4.74	3.47	5.63	4.08	5.3	6.74	4.85	5.29	4.64	4.24	5.39	4.74	2.59	4.79
VIT_211s0016g00470	XP_002275155.1 PREDICTED: sucrose synthase [Vitis vinifera]?XP_010656083.1 PREDICTED: sucrose synthase [Vitis vinifera]?XP_010656084.1 PREDICTED: sucrose synthase [Vitis vinifera]?RVW77022.1 Sucrose synthase [Vitis vinifera]?CBI27755.3 unnamed protein product, partial [Vitis vinifera]	143.52	128.64	75.89	44.97	50.57	29.38	240.83	182.56	169.15	162.72	197.56	123.25	2201.63	1970.57	1994.63	1225.21	1030.6	987.91	1769.32	1562.95	1065.51	1641.8	1695.14	1553.95	944.51	910.82	879.24	1168.9	1374.08	972.55	927.13	1154.31	1163.07	1175.93	998.46	1045.36
VIT_217s0000g06790	XP_002281467.1 PREDICTED: flavin-containing monooxygenase FMO GS-OX-like 9 [Vitis vinifera]?RVW83409.1 Flavin-containing monooxygenase FMO GS-OX-like 9 [Vitis vinifera]?CAN76525.1 hypothetical protein VITISV_022813 [Vitis vinifera]?CBI15167.3 unnamed protein product, partial [Vitis vinifera]	1.25	1.03	2.57	0.96	0.75	0.07	1.75	1.19	1.34	1.36	1.35	1.67	3.89	4.79	4.52	2.06	3.92	2.59	4.97	4.06	3.52	3.62	4.61	4.47	2.3	1.84	1.98	2.26	2.81	2.39	1.57	1.82	1.59	2.16	1.28	2.95
VIT_200s0179g00260	XP_002274787.1 PREDICTED: calcium-transporting ATPase 12, plasma membrane-type isoform X1 [Vitis vinifera]	27.64	18.99	7.46	6.67	5.57	6.75	17.4	10.35	20.02	14.77	17.18	17.47	1.56	2.08	10.63	2.6	2.58	2.46	6.79	3.79	6.19	6.69	9.91	3.27	6.56	5.75	9.38	5.96	4.93	4.48	5.23	7.89	3.84	4.36	5	5.92
VIT_201s0026g00280	XP_002264873.1 PREDICTED: probable alpha,alpha-trehalose-phosphate synthase [UDP-forming] 10 isoform X1 [Vitis vinifera]?XP_010653280.1 PREDICTED: probable alpha,alpha-trehalose-phosphate synthase [UDP-forming] 10 isoform X1 [Vitis vinifera]	40.94	45.42	17.21	7.29	13.09	17.17	51.83	40.99	45.16	51.02	50.74	45.69	28.33	23.89	42.11	25.75	23.62	28.29	43.95	53.49	45.44	47.59	47.51	35.32	50.26	45.74	58.35	40.23	54.34	37.32	85.47	59.07	83.78	54.9	78.75	50.85
VIT_213s0067g03750	XP_003633443.1 PREDICTED: ABC transporter G family member 6 [Vitis vinifera]	6.33	2.55	9.65	2.79	1.54	2.29	1.48	1.23	1.31	1.07	1.48	4.77	0.95	1.42	1.26	1.48	1.77	3.72	2.2	1.24	2.61	1.77	2.52	2.11	14.35	10.43	13.62	14.34	12.84	11.87	9.47	13.64	11.6	15.31	6.64	21.69
VIT_210s0003g04280	CBI30968.3 unnamed protein product, partial [Vitis vinifera]	0.78	0.31	0.25	0.16	0.2	0.12	1.15	0.28	0.4	0.48	0.33	0.14	1.68	2.57	2.41	1.8	1.52	1.67	2.01	1.65	1.06	1.66	1.7	1.31	1.57	1.99	2	3.07	2.29	2.48	2.27	2.53	2.08	3.54	1.7	2.57
VIT_217s0000g06370	XP_002284847.1 PREDICTED: thioredoxin-like 1-2, chloroplastic [Vitis vinifera]?CAN64194.1 hypothetical protein VITISV_027123 [Vitis vinifera]	17.64	18.47	9.09	4.13	6.24	6.01	20.18	22.19	23.88	16.59	15.13	20.25	29.83	29.74	60.37	37.39	29.73	43.28	58.37	89.63	56.19	51.97	46.79	47.05	68.66	70.98	69.26	52.75	62.9	63.52	75.41	57.64	72.52	80.16	91.85	84.78
VIT_209s0002g03340	XP_002283537.2 PREDICTED: uncharacterized protein LOC100249745 [Vitis vinifera]	4.14	6.37	2.69	1.01	1.75	2.03	6.92	10.56	9.18	7.49	4.69	5.65	2.22	3.12	7.6	5.54	2.58	4.43	3.2	9.8	6.47	3.15	2.42	2.5	6.71	5.7	5.39	6.1	4.93	5.39	10.58	3.96	13.37	10.33	13.67	9.1
VIT_218s0001g07210	RVW65315.1 Transcription factor bHLH145 [Vitis vinifera]	255.14	118.61	67.11	39.47	107.17	48.7	118.34	106.88	44.03	54.9	103.39	84.51	187.66	205.24	189.62	206.36	296.48	209.71	283.04	291.53	225.09	249.01	313.09	247.94	174.68	109.68	133.66	229.03	200.5	83.29	135.38	208.68	213.38	301.28	234.65	188.07
VIT_212s0059g01340	XP_010657236.1 PREDICTED: uncharacterized protein LOC100263717 [Vitis vinifera]?XP_010657237.1 PREDICTED: uncharacterized protein LOC100263717 [Vitis vinifera]	15.58	8.11	5.91	3.26	4.13	3.27	20.61	8.31	8.95	10.88	8.91	12.14	8.81	12.39	15.37	10.87	11.85	11.55	20.82	10.45	11.92	12.01	12.01	11.39	21.81	10.41	8.82	11.26	11.22	8.96	28.4	23	9.06	11.5	8.83	10.39
VIT_208s0040g02400	XP_010653526.1 PREDICTED: interactor of constitutive active ROPs 2, chloroplastic isoform X1 [Vitis vinifera]?XP_010653527.1 PREDICTED: interactor of constitutive active ROPs 2, chloroplastic isoform X1 [Vitis vinifera]?XP_010653529.1 PREDICTED: interactor of constitutive active ROPs 2, chloroplastic isoform X1 [Vitis vinifera]?XP_010653530.1 PREDICTED: interactor of constitutive active ROPs 2, c…	14.47	3.33	2.36	2.29	3.24	1.81	14.48	4.05	7.29	5.29	5.22	3.52	84.1	69.48	57.74	39.82	36.09	35.58	53.16	56.86	40.87	55.53	61.55	52.63	24.66	23.86	22.56	28.38	28.15	25.55	20.67	27.75	21.51	33.52	17.13	29.35
VIT_207s0031g00470	XP_010652806.1 PREDICTED: DNA polymerase alpha catalytic subunit [Vitis vinifera]	6.56	1.49	1.51	0.93	2.1	1.12	4.85	2.61	3.05	1.68	2.19	2.22	9.07	11.59	12.61	10.28	8.74	6.95	8.6	8.98	7.85	10.03	11.01	7.71	13.73	13.18	11.25	15.22	16.07	14.14	12.86	15.28	15.2	18.51	11.97	13.81
VIT_200s0203g00110	CBI40867.3 unnamed protein product, partial [Vitis vinifera]	24.54	9.08	16.24	6.82	3.79	2.86	17.44	41.3	26.03	31.81	20.38	55.95	2.83	3.06	2.94	3.48	3.22	5.21	3.96	6.09	3.88	3.97	5.46	5.54	4.91	5.65	8.93	5.2	11.01	10.2	16.48	9.97	17.91	12.28	13.53	13.18
VIT_201s0011g03660	XP_002283553.1 PREDICTED: uncharacterized protein LOC100244058 [Vitis vinifera]?RVW48522.1 hypothetical protein CK203_088490 [Vitis vinifera]	29.83	14.37	13.99	9.12	5.65	5.96	17.1	15.38	35.23	8.81	11.15	16.56	5.01	6.78	7.59	3.71	2.9	3.06	6.69	6.7	6.25	6.77	3	5.38	36.42	21.21	44.52	22.2	24.21	27.96	29.7	32.84	26.37	27.93	20.26	29.57
VIT_205s0020g03050	XP_002281505.1 PREDICTED: probable membrane-associated kinase regulator 1 [Vitis vinifera]?RVW55556.1 putative membrane-associated kinase regulator 1 [Vitis vinifera]?CAN75978.1 hypothetical protein VITISV_012182 [Vitis vinifera]	5.95	3.75	2.48	1.49	1.53	1.39	5.42	2.62	3.51	2.27	2.07	3.66	5.13	4.89	3.99	5.29	4.51	4.65	6.91	7.18	4.99	6.35	6.07	4.03	64.5	61.08	58.87	63.39	60.75	64.89	62.51	56.66	82.77	66.06	65.25	73.95
VIT_208s0056g00050	XP_002264349.1 PREDICTED: protein SCARECROW [Vitis vinifera]	3.94	1.56	1.67	0.68	1.43	0.52	5.37	3.18	2.75	1.57	2.74	1.96	23.22	25.55	16.93	26.44	31.92	32.24	21.07	24.23	26.44	27.63	30.13	34.15	3.37	2.8	3	4.45	5.62	3.71	6.12	2.74	5.23	5.71	2.44	4.09
VIT_201s0011g03820	XP_002279535.1 PREDICTED: zinc finger protein BRUTUS [Vitis vinifera]	82.25	211.31	92.99	36.05	83.12	34.37	94.46	85.97	122.6	62.85	65.12	86.02	34.01	39.61	38.08	36.87	35.64	38.5	40.7	34.33	43.05	31.22	28.63	26.17	30.93	35.96	41.84	33.82	32.59	31.41	35.23	35.03	35.7	36.62	37.73	32.96
VIT_213s0064g00320	RVW40729.1 putative disease resistance RPP13-like protein 1 [Vitis vinifera]	5	7.3	5.57	0.5	3.46	2.12	8.3	7.22	8.26	8.14	5.79	6.55	7.31	8.12	6.15	7.04	8.07	5.94	9.11	10.04	7.94	9.69	9.98	8.37	9.49	11.21	8.97	10.01	11.31	8.7	11.29	10.59	11.64	9.94	14.4	9.62
VIT_203s0063g02380	XP_003631642.1 PREDICTED: organ-specific protein P4 [Vitis vinifera]?RVW16867.1 Organ-specific protein S2 [Vitis vinifera]	64.6	70.35	57.64	30.87	29.34	10.98	45.77	61.24	124.55	192.39	123.06	113.35	2.56	6.29	8.87	4.85	5.52	9.11	27.54	10.39	11	27.21	20.56	4.84	3231.35	2507.38	1716.05	2022.52	2470.99	2293.4	1466.98	1883.08	2303.72	2490.45	2786.36	2706.94
VIT_213s0019g02860	XP_002276871.1 PREDICTED: UDP-glycosyltransferase 76F1 isoform X2 [Vitis vinifera]	1.43	1.88	1.67	0.57	0.75	0.56	2.15	1.44	1.08	1.73	1.53	0.87	1.26	2.09	1.38	1.25	2.36	1.6	1.32	1.6	1.21	1.78	1.29	1.91	4.56	4.02	4.9	5.07	3.57	5.26	3.73	3.74	2.64	4.96	2.25	3.32
VIT_213s0067g03640	XP_019073306.1 PREDICTED: putative disease resistance RPP13-like protein 1 isoform X1 [Vitis vinifera]?XP_019073307.1 PREDICTED: putative disease resistance RPP13-like protein 1 isoform X1 [Vitis vinifera]?XP_019073308.1 PREDICTED: putative disease resistance RPP13-like protein 1 isoform X1 [Vitis vinifera]?XP_019073309.1 PREDICTED: putative disease resistance RPP13-like protein 1 isoform X1 [Vit…	0.32	0.73	0.34	0	0.33	0.21	0.66	0.5	0.87	0.52	0.38	0.52	2.55	2.47	2.03	3.19	2.47	1.75	3	3.88	3.19	3.28	3.82	2.73	5.65	6.86	5.38	6.47	6.12	6.58	7.04	6.05	7.12	6.58	6.51	4.96
VIT_211s0052g01620	XP_002276768.1 PREDICTED: pathogenesis-related protein PR-1 [Vitis vinifera]?CBI17774.3 unnamed protein product, partial [Vitis vinifera]	5.26	4.08	3.66	3.67	0.62	0.35	8.57	5.98	3.53	4.65	11.57	7.85	79.75	82.76	84.24	60.2	66.92	74.02	71.28	70.45	40.4	59.02	75.3	78.28	28.98	45.36	27.45	36.18	46.42	22.84	26.62	33.21	39.52	45.79	49.56	37.04
VIT_213s0019g03430	XP_002276050.1 PREDICTED: uncharacterized acetyltransferase At3g50280 [Vitis vinifera]	4.47	1.85	5.49	1.67	0.76	1.86	0.64	1.97	0.99	1.09	0.84	0.53	7.39	7.86	4.89	18.11	10.65	13.22	6.43	5.41	9.21	2.3	4	1.61	7.17	4.83	6.82	7.79	5.75	7.35	6.96	8.06	12.64	7.45	9.26	9.69
VIT_201s0146g00360	XP_002263613.1 PREDICTED: zinc finger protein CONSTANS-LIKE 14 [Vitis vinifera]?XP_010657079.1 PREDICTED: zinc finger protein CONSTANS-LIKE 14 [Vitis vinifera]	4.67	1.84	1.7	0.56	1.36	1.15	3.13	2.73	1.98	1.61	2.21	3.56	11.07	10.76	15.87	10.29	10.49	12.6	12.51	12.17	13.57	12.67	14.91	14.13	9.86	10.74	13.01	12.43	10.48	10.73	9.79	11.18	9.03	13.4	8.72	9.37
VIT_218s0001g12300	XP_010664675.1 PREDICTED: uncharacterized protein LOC104882551 [Vitis vinifera]	2.42	1.03	0.6	0.35	0.68	0.34	2.97	0.59	1.13	0.92	0.6	0.71	4.58	6.4	4.81	5.15	4.51	3.82	4.17	4.59	3.24	3.83	3.57	3.21	5.91	6.17	5.59	8.06	8.77	6.51	5.91	8.33	7.6	8.83	5.52	6.66
VIT_208s0007g05580	XP_003632729.1 PREDICTED: putative methyltransferase DDB_G0268948 [Vitis vinifera]?RVW35989.1 putative methyltransferase [Vitis vinifera]?CBI30089.3 unnamed protein product, partial [Vitis vinifera]	39.32	10.35	12	10.92	5.39	5.69	27.06	33.16	28.81	19.77	16.39	41.71	1.91	1.53	2.62	2.14	2.72	2.61	3.15	5.31	9.6	4.84	3.5	3.44	19.51	13.32	25.84	20.96	8.45	10.69	11.77	17.08	8.93	11.75	8.93	23.81
VIT_205s0020g03980	XP_002265460.1 PREDICTED: protein IQ-DOMAIN 14 [Vitis vinifera]	4.21	3.7	1.87	1.49	1.71	0.48	4.91	3.3	3.08	3.99	5.01	2.87	8.57	7.64	7.79	5.73	6.15	7.15	15.4	9.27	15.19	10.63	6.29	6.99	22.02	21.45	25.67	22.01	12.68	27.23	16.44	20.2	9.84	23.02	4.18	19.36
VIT_210s0003g01130	XP_002266726.1 PREDICTED: U-box domain-containing protein 7 [Vitis vinifera]?CBI30674.3 unnamed protein product, partial [Vitis vinifera]	2.45	3.34	1.61	0.56	1.86	0.43	4.23	2.32	2.54	2.06	2.72	1.68	3.45	4.35	5.62	10.24	6.49	5.23	2.6	4.41	5.99	1.99	2.17	2.64	5.03	4.72	9.39	5.39	4.5	5.97	14.11	9.55	7.05	4.67	6.57	5.94
VIT_207s0129g00110	CBI33689.3 unnamed protein product, partial [Vitis vinifera]	8.92	6.53	3.27	0.73	2.98	3.25	9.15	7.09	5.29	8	5.74	5.67	6.77	8.02	18.77	8.72	8.25	7.56	12.66	8.87	8.64	10.87	12.02	7.76	10.08	9.97	10.72	10.08	10.22	8.29	12.79	9.32	8.61	9.71	9.36	11.4
VIT_201s0011g03860	XP_002279580.1 PREDICTED: probable leucine-rich repeat receptor-like protein kinase At1g68400 [Vitis vinifera]	6.74	4.1	1.84	1.58	2.48	0.69	8.91	3.73	2.53	2.81	4.4	2.55	17.84	22.33	24.45	18.78	16.89	12.78	16.52	13.96	10.6	13.17	13.7	12.98	21.28	18.53	18.43	21.9	22.34	20.37	15.64	19.41	16.26	21.05	12.12	19.67
VIT_217s0000g06440	XP_002284788.1 PREDICTED: galactoside 2-alpha-L-fucosyltransferase [Vitis vinifera]	4.9	3.43	2.7	1.05	2.48	0.66	2.08	2.1	3.11	3.48	3.56	2.8	9	6.98	6.95	8.5	4.86	6.39	6.49	5.41	7.15	6.6	6.74	6.57	7.37	6.79	9.23	6.75	5.72	8.89	5.45	9.39	7.44	10.34	4.82	7.82
VIT_202s0025g02560	XP_002280162.1 PREDICTED: methionine gamma-lyase [Vitis vinifera]	104.86	120.46	122.8	39.94	54.13	38.39	199.9	245.36	349.42	79.76	102.78	335.07	29.75	54.92	63.22	53.48	46.31	51.86	64.52	111.22	115.42	58.9	41.06	65.03	100.53	109.79	195.93	89.98	84.93	86.43	52.77	102.5	68.14	60.37	99.48	126.33
VIT_204s0008g00120	RVX16433.1 Basic endochitinase [Vitis vinifera]?CAC14015.1 chitinase [Vitis vinifera]	40.33	28.87	14.7	12.57	12.33	6.29	114.95	46.35	111.91	45.57	59.75	72.78	15.96	6.06	6.05	9.09	13.53	7.24	9.2	30.56	14.41	12.09	6.55	12.04	17.67	23.95	34.1	20.09	26.16	21.98	43.68	34.3	40.75	23.58	64.17	27.76
VIT_204s0008g06190	XP_010648715.1 PREDICTED: uncharacterized protein LOC100255892 isoform X1 [Vitis vinifera]	4.66	4.84	2.81	0.21	2.94	1.61	4.99	4.4	3.56	3.61	3.84	2.94	3.97	3.2	3.79	3.18	3.68	2.41	3.73	4.89	4.4	4.17	3.69	3.14	4.67	4.85	5.1	5.81	5.61	4.85	5.96	4.55	5.72	6.04	5.02	5.4
VIT_201s0011g05190	XP_019074860.1 PREDICTED: MLP-like protein 28 isoform X1 [Vitis vinifera]	42.83	79.37	41.44	16.02	29.96	17.16	60.97	90.81	107.11	121.53	50.23	96.99	112.9	107.84	80.78	144.42	152.03	240.35	170.49	297.98	281.32	260.01	189.89	250.9	35.69	44.09	22.47	32.82	51.82	31.76	28.55	64.08	35.91	45.75	71.71	52.6
VIT_208s0007g08420	XP_002277987.2 PREDICTED: putative disease resistance protein RGA3 [Vitis vinifera]?XP_010653782.1 PREDICTED: putative disease resistance protein RGA3 [Vitis vinifera]	1.96	2.11	1.71	0.66	0.77	0.75	2.76	1.69	2.04	1.18	2.38	2.2	0.91	0.9	1.88	1.37	0.84	1.34	0.96	0.82	0.79	1.13	1.36	1.28	5.9	5.59	6.02	6.15	5.09	5.65	5.7	5.59	6.75	7.99	4.8	6.08
VIT_211s0016g02980	XP_002280262.1 PREDICTED: uncharacterized protein LOC100249186 [Vitis vinifera]?RVW38265.1 hypothetical protein CK203_071224 [Vitis vinifera]	9.77	16.13	4.3	1.41	6.13	4.16	13.47	16.89	13.23	13.47	5.51	14.29	9.24	9.44	10.02	16.29	14.64	26.6	13.71	25.27	13.88	9.82	5.06	10.09	8.05	11.05	7.29	6.48	7.91	8.9	15.14	9.06	13.82	9.76	20.17	8.4
VIT_206s0004g00080	RVX12864.1 hypothetical protein CK203_009720 [Vitis vinifera]	1.21	1.94	1.74	0.06	0.7	1.12	1.97	1.32	1.56	0.68	1.11	2.65	2.44	2.6	2.58	3.02	2.68	1.95	3.77	2.8	2.35	2.92	2.56	3.02	3.61	3.11	2.38	4.59	3.65	4.23	2.12	2.92	3.23	2.21	3.17	1.67
VIT_200s0256g00020	RVW45937.1 Ankyrin repeat-containing protein ITN1 [Vitis vinifera]	1.28	1.94	1.95	0.33	1	0.64	0.96	1.71	1.54	3.28	2.36	2.37	10.32	10.14	9.06	11.63	9.45	10.68	6.81	9.53	9.47	10.35	9.68	12.41	5.73	6.15	4.13	7.27	7.52	4.48	4.12	6.33	5.62	8.55	10.26	8.4
VIT_214s0068g02150	CAN60757.1 hypothetical protein VITISV_041987 [Vitis vinifera]	5.37	2.88	2.38	1.87	1.3	0.92	14.45	7.09	6.21	4.04	4.58	7.06	5.65	5.23	6.88	4.85	6.73	5.79	12.22	15.26	14.45	9.69	8.43	7.47	23.95	26.19	39.74	22.92	20.42	25.53	26.62	34.79	23.97	26.99	21.98	25.93
VIT_208s0032g01030	RVW72570.1 Uncharacterized protein CK203_060070 [Vitis vinifera]	3.78	4.21	3.39	1.95	1.82	0.58	3.18	4.82	2.6	3.42	1.44	1.94	13.34	11.62	9.93	6.72	8.58	7.85	12.12	10.46	9.99	11.91	10.29	12.78	2.25	2.74	3.51	3.24	1.84	3.14	4.11	4.08	5.01	3.52	4.29	5.72
VIT_209s0002g06210	XP_010654757.1 PREDICTED: probable disease resistance protein At1g12280 [Vitis vinifera]?XP_010654758.1 PREDICTED: probable disease resistance protein At1g12280 [Vitis vinifera]	1.3	1.81	0.4	0.47	0.36	0.48	2.78	1.58	1.79	2.29	3.07	1.9	4.62	4.99	5.65	3.68	3.33	4.23	7.11	7.13	5.36	8.39	9.68	6.75	11.02	12.14	10.61	11.2	12.81	13.44	8.36	15.58	12.16	12.85	14.3	10.41
VIT_210s0003g03170	XP_002276613.1 PREDICTED: cytochrome P450 710A11 [Vitis vinifera]?RVX10764.1 Cytochrome P450 710A11 [Vitis vinifera]	4.91	3.26	2.08	1.2	1.22	1.42	4.25	3	3.6	3.89	5.44	1.38	9.11	11.62	9.96	6.45	6.46	6.85	10.65	7.98	4.98	7.41	8.44	6.62	12.84	12.72	15	12.27	12.72	14.25	16.72	14.73	9.37	12.29	8.21	11.83
VIT_208s0056g00210	XP_002266623.1 PREDICTED: cell division control protein 2 homolog C [Vitis vinifera]?CAQ58627.1 Kinase cdc2 homolog B [Vitis vinifera]	8.12	1.74	3.7	1.1	4.11	1.02	8.62	2.88	5.33	2.33	3.12	1.4	31.15	46.93	45.88	31.1	24.83	17.4	27.64	30.25	22.12	30.42	27.22	34.03	37.27	28.34	24.54	35.86	40.47	39.18	22.42	24.31	25.54	32.74	14.69	32.18
VIT_206s0004g08230	XP_002264896.1 PREDICTED: root phototropism protein 2 [Vitis vinifera]	352.03	506.38	318.53	123.78	180.39	156.4	387.95	418.5	478.49	484.58	455.41	437.7	305.4	325.48	301.2	315.54	305.7	425.63	308.18	340.63	318.04	328.94	275.31	297.73	74.99	69.56	48.96	48.45	74.88	43.3	62.08	59.74	66.96	56.63	90.26	51.76
VIT_209s0002g06260	XP_010654759.1 PREDICTED: probable disease resistance protein At5g63020 isoform X2 [Vitis vinifera]	3.47	3.95	3.67	1.5	1.81	0.96	4.07	3.65	4.08	4.75	4.5	4.39	1.54	1.41	1.87	1.57	1.59	1.37	3.63	2.63	2.26	2.37	3.43	2.28	3.71	3.44	3.6	2.14	3.27	3.57	3.54	3.02	3.68	3.78	3.35	3.27
VIT_210s0116g01200	XP_002263115.1 PREDICTED: probable WRKY transcription factor 31 [Vitis vinifera]?RVW45935.1 WRKY transcription factor 6 [Vitis vinifera]	102.09	44.83	26.27	25.05	16.53	22.55	96.12	48.99	51.83	50.95	49.07	57.07	7.53	11.06	34.46	9.89	14.35	17.16	27.73	23.32	38.47	13.04	15.51	16.54	85.4	48.43	70.27	55.77	38.95	45.14	182.7	120.43	61.66	46.87	50.41	52.68
VIT_213s0084g00420	XP_010659075.1 PREDICTED: putative disease resistance RPP13-like protein 1 isoform X2 [Vitis vinifera]?XP_019079941.1 PREDICTED: putative disease resistance RPP13-like protein 1 isoform X2 [Vitis vinifera]	5.19	5.37	4.16	0.45	3.65	1.71	4.82	4.23	6.89	6.17	5.9	4.57	4.27	4.29	4.77	5.29	4.75	4.23	4.95	6.79	5.4	5.47	6.68	6.57	7.46	7.16	7.51	7.45	8.16	7.5	8.1	7.35	7.46	6.92	8.87	5.85
VIT_213s0067g03780	XP_002275845.3 PREDICTED: probable receptor-like protein kinase At5g59700 [Vitis vinifera]	10.66	6.34	6.47	3.71	2	3.09	12.3	8.96	6.09	12.27	13.4	8.38	12.58	13.33	23.84	12.51	11.72	13.95	29.47	22.32	20.48	22.46	22.33	16.87	55.65	31.74	29.7	30.6	30.31	28.25	46.34	54.97	27.32	31.71	30.01	26.13
VIT_200s0353g00060	XP_010646880.1 PREDICTED: receptor-like serine/threonine-protein kinase SD1-8 isoform X1 [Vitis vinifera]	28.59	19.75	11.27	8.16	7.79	6.73	16.87	12.39	24.45	12.18	17.6	23.07	9.6	9.16	13.76	8.03	10.12	9.48	6.65	7.92	12.92	8.07	8.65	11.94	9.22	12.55	17.28	11.97	11.3	12.19	8.85	13.41	12.26	9.84	15.36	11.59
VIT_207s0197g00150	XP_019076547.1 PREDICTED: probable disease resistance protein At5g66900, partial [Vitis vinifera]	4.44	3.54	3.22	0.95	1.37	1.94	3.73	3.2	1.95	4.01	4.64	4.67	3.89	2.44	3.61	2.54	2.83	2.26	2.34	2.88	2.48	3.29	2.33	2.26	1.59	1.9	1.49	2.12	2.87	1.4	2.53	3.21	0.89	2.69	1.99	2.99
VIT_213s0101g00520	XP_002271335.1 PREDICTED: uncharacterized protein LOC100267160 [Vitis vinifera]?XP_034703433.1 uncharacterized protein LOC117927848 [Vitis riparia]?CAN65843.1 hypothetical protein VITISV_027370 [Vitis vinifera]	2.7	3.47	3.69	0.54	1.29	2.14	7.29	4.38	5.05	7.24	6.11	5.67	15.2	12.63	10.51	10.77	9.16	12.28	16.29	16.37	11.43	15.74	16.4	15.05	9.05	6.95	7.93	8.72	8.75	7.76	7.65	7.56	10.96	10.24	10.43	9.17
VIT_219s0027g01740	XP_010644867.1 PREDICTED: probable disease resistance protein At1g12280 [Vitis vinifera]?AGF69200.1 disease resistance protein RPS5-like protein 4 [Vitis labrusca]	1.09	0.56	0.78	0.13	0.61	0.21	1	0.51	0.43	0.47	0.74	0.51	2.63	2.18	2.3	2.73	3.06	3.06	1.63	2.9	1.67	2.18	3.34	1.82	0.45	0.73	0.43	0.63	1.07	0.72	0.56	0.94	1.09	0.64	1.43	0.54
VIT_203s0038g02110	XP_002277590.3 PREDICTED: chaperone protein dnaJ 11, chloroplastic [Vitis vinifera]	31.12	49.49	28.04	8.87	18.54	15.64	85.67	154.32	86.96	90.19	31.31	50.09	8.45	9.72	12.63	6.46	13.59	14.56	26.86	52.57	21.3	11.31	9.02	9.27	12.23	5.59	10.78	5.08	3.92	7.21	9.15	8.48	11.78	9.36	19.13	8.73
VIT_204s0044g00880	XP_010649405.1 PREDICTED: WD repeat-containing protein YMR102C [Vitis vinifera]?XP_010649406.1 PREDICTED: WD repeat-containing protein YMR102C [Vitis vinifera]	1.7	1.2	1.05	0.85	0.51	0.15	2.57	1.72	2.35	2.19	2.06	1.62	1.34	1.93	0.94	1.93	1.44	1.5	1.95	1.49	0.91	0.96	1.13	0.56	2.07	1.24	1.44	2.12	1.6	1.89	2.07	1.95	1.52	3.89	1.27	2.71
VIT_217s0000g05570	CBI15282.3 unnamed protein product, partial [Vitis vinifera]	5	1.02	1.62	0.44	1.59	0.91	6.29	1.12	3.3	2.4	1.81	1.91	72.95	72.4	69.7	51.51	45.35	55.19	52.98	48.81	42.6	58.24	55.56	57.76	27.77	27.09	23.02	31.63	29.09	24.33	21.97	26.76	23.56	33.14	18.86	27.73
VIT_218s0122g00470	XP_010664033.1 PREDICTED: mitotic spindle checkpoint protein BUBR1 [Vitis vinifera]?CBI40782.3 unnamed protein product, partial [Vitis vinifera]	8.49	1.86	1.74	1.3	1.41	1.86	7.13	1.99	2.16	2.25	1.78	1.65	15.92	18.07	19.41	13.68	6.81	6.73	13.59	12.05	8.61	12.44	13.01	11.08	13.72	13.34	11.07	12.83	14.25	15.82	10.06	6.63	11.36	14.01	6.38	11.84
VIT_217s0000g07440	XP_002283959.1 PREDICTED: replication protein A 70 kDa DNA-binding subunit B [Vitis vinifera]	7.59	1.89	1.98	1.41	1.74	1.39	8.23	1.29	3.23	0.98	2.44	1.3	19.39	22.46	18.6	14.79	12.7	11.5	13.62	12.93	11.23	15.44	12.13	13.43	20.26	22.2	16.89	24.56	23.79	26.32	19.34	21.19	26.73	29.67	21.58	23.32
VIT_214s0083g01100	XP_002281356.1 PREDICTED: UDP-arabinopyranose mutase 3 [Vitis vinifera]?RVW39273.1 putative UDP-arabinopyranose mutase 2 [Vitis vinifera]?RVW98058.1 putative UDP-arabinopyranose mutase 2 [Vitis vinifera]	11.8	4.98	7.25	4.68	3.34	1.22	6.8	5.08	6.05	5.41	7.93	3.44	49.65	46.85	47.64	41.53	47.64	32.09	56.2	47.82	59.59	46.08	49.59	48.85	42.2	32.12	34.56	44.86	34.45	40.7	32.12	47.26	32.6	36.12	18.21	38.41
VIT_201s0011g04030	CBI26976.3 unnamed protein product, partial [Vitis vinifera]	1.63	3.37	1.74	0.82	1.08	0.7	3.3	1.58	2.93	2.1	1.65	1.34	42.52	35.57	33.72	28.55	36.75	23.81	44.37	32.21	36.78	52.7	50.04	45.11	9.68	9.94	6.79	9.41	12.16	11.65	12.98	10.83	15.77	10.31	11.15	10.96
VIT_209s0002g02940	XP_002282395.1 PREDICTED: inositol oxygenase 1 [Vitis vinifera]?RVW51911.1 Inositol oxygenase 1 [Vitis vinifera]?RVX17166.1 Inositol oxygenase 1 [Vitis vinifera]?CBI36013.3 unnamed protein product, partial [Vitis vinifera]	7.99	9.37	6.9	2.33	4.22	3.04	13.27	6.04	6.34	13.47	4.63	2.13	26.54	14.06	22.85	27.53	22.79	33.76	25	18.23	15.19	16	15.62	16.03	24.18	19.63	20.45	26.02	25.52	29.98	22.38	19.44	34.19	12.93	42.39	15.23
VIT_203s0038g03180	XP_002278690.1 PREDICTED: probable flavin-containing monooxygenase 1 [Vitis vinifera]	5.1	12.95	5.47	1.84	5.01	2.62	9.05	11.68	7.26	7.46	6.48	6.01	7.4	8.02	6.21	7.04	8.47	9.75	7.41	9.16	8.32	9.19	7.36	11.37	1.62	2.17	1.76	2.39	1.28	2.06	3.02	1.88	3.75	1.57	2.63	2.41
VIT_213s0139g00210	XP_019080020.1 PREDICTED: putative disease resistance RPP13-like protein 1 isoform X2 [Vitis vinifera]?XP_019080021.1 PREDICTED: putative disease resistance RPP13-like protein 1 isoform X2 [Vitis vinifera]?XP_019080022.1 PREDICTED: putative disease resistance RPP13-like protein 1 isoform X2 [Vitis vinifera]	0.47	0.4	0.3	0.03	0.22	0.2	0.32	0.51	0.51	0.39	0.34	0.59	0.55	0.45	0.31	0.33	0.54	0.11	0.43	0.51	0.41	0.38	0.61	0.35	2.69	2.83	2.59	2.87	3.22	3.03	3.51	3.16	3.27	2.93	4.44	2.49
VIT_214s0030g02110	XP_002274129.1 PREDICTED: putative calcium-transporting ATPase 13, plasma membrane-type [Vitis vinifera]	3.14	1.91	1.39	1.38	0.42	0.65	2.63	1.02	4.23	1.75	2.39	2.79	2.75	2.54	2.43	2.14	1.52	2.02	1.81	1.12	1.88	2.21	2.42	2.46	1.12	2.37	1.72	2.38	2.62	1.68	4.75	2.97	3.48	1.42	4.28	2.65
VIT_208s0105g00420	XP_002263907.1 PREDICTED: uncharacterized protein LOC100247091 isoform X1 [Vitis vinifera]?CBI22802.3 unnamed protein product, partial [Vitis vinifera]	10.14	5.76	6.04	3.47	3.24	1.85	8.24	5.48	14.85	3.29	2.77	7.78	22.55	19.91	13.15	16.69	13.45	15.7	13.66	17.48	20.34	19.41	17.05	19.96	4.91	5.43	6.41	6.88	4.8	6.26	3.6	6.63	3.4	6.27	3.11	4.93
VIT_207s0129g00490	XP_002284101.1 PREDICTED: subtilisin-like protease SBT1.7 [Vitis vinifera]?RVW57473.1 Subtilisin-like protease SBT1.7 [Vitis vinifera]	55.06	59	44.08	20.65	29.89	12.46	73.48	56.8	78.04	47.94	52.47	60.27	280.84	285.15	226.2	266.83	233.84	250.67	233.13	294.23	202.29	302.9	321.42	298.42	231.55	218.1	208.25	245.39	285.05	230.8	163.22	257.76	204.37	242.38	239.24	229.18
VIT_209s0002g02210	XP_010654524.1 PREDICTED: protein HOTHEAD [Vitis vinifera]	10.48	4.2	5.14	2.19	3.96	1.64	15.61	7.58	8.84	3.46	7.52	4.98	0.61	0.45	0.91	0.46	0.44	0.38	0.93	0.71	0.25	0.6	0.73	0.37	1.51	1.61	2.04	1.38	1.07	1.22	1.35	1.23	1.15	1.33	1.54	2.52
VIT_206s0061g01360	XP_002268230.1 PREDICTED: uncharacterized protein LOC100255180 [Vitis vinifera]?RVX20119.1 hypothetical protein CK203_004833 [Vitis vinifera]	6.88	4.93	6.61	2.92	3.69	0.72	6.9	5.11	6.54	3.57	5.39	3.53	6.19	13.12	7.96	8.37	9.64	13.56	7.33	5.46	6.47	6.86	6.69	5.54	5.87	8.96	8.19	8.4	8.92	9.38	8.34	9.65	10.87	9.09	6.45	9.57
VIT_208s0032g00340	CBI39065.3 unnamed protein product, partial [Vitis vinifera]	3.99	3.32	0.71	0.92	1.52	0.63	3.83	2.36	1.67	3.07	4.8	2.4	10.31	14.93	16.61	10.96	6.3	5.74	7.94	6.07	4.84	7.1	8.14	7.54	5.94	6.79	4.46	6.7	7.88	5.11	5.72	4.58	10.15	6.84	6.64	7.26
VIT_207s0005g01840	XP_002271702.1 PREDICTED: patatin-like protein 2 isoform X2 [Vitis vinifera]?RVW41553.1 Patatin-like protein 2 [Vitis vinifera]?CBI36983.3 unnamed protein product, partial [Vitis vinifera]	2.2	2.67	2.61	1.04	1.19	0.75	2.01	2.04	3.4	2.24	3.78	3.06	18.51	14.42	10.33	14.29	10.82	8.56	11.13	12.03	9.67	9.36	11.71	11.98	5.58	5.56	4.21	4.57	9.85	5.29	7.63	7.29	5.23	8.48	5.69	9.87
VIT_208s0105g00470	RVW84941.1 PHD finger-like domain-containing protein 5B [Vitis vinifera]	3.43	2.18	2.32	0.74	0.99	1.37	7.66	4.05	3.15	3.3	3.03	4.66	4.3	5.61	4.12	2.56	3.25	3	4.39	4.05	6.01	3.27	2.93	5.97	7.74	7.7	9.27	8.67	4.88	10.38	7.02	7.69	11.12	7.79	8.15	8.2
VIT_218s0001g08230	XP_019072091.1 PREDICTED: receptor-like protein kinase HAIKU2 [Vitis vinifera]	38.51	25.08	19.44	10.2	12.14	10.16	25.86	26.28	33.73	19.5	27.43	31.12	25.27	23.76	49.2	32.36	27.99	33.46	28.96	51.05	47.2	39.26	42.9	37.35	88.8	88.72	82.52	82.84	99.16	68.72	85.98	92.88	89.15	88.85	96.5	80.59
VIT_212s0035g00420	XP_019079062.1 PREDICTED: putative disease resistance protein RGA1 [Vitis vinifera]?XP_019079063.1 PREDICTED: putative disease resistance protein RGA1 [Vitis vinifera]?XP_019079064.1 PREDICTED: putative disease resistance protein RGA1 [Vitis vinifera]?XP_019079065.1 PREDICTED: putative disease resistance protein RGA1 [Vitis vinifera]?XP_019079066.1 PREDICTED: putative disease resistance protein R…	3.1	3.39	4.58	0.45	2.29	1.74	2.81	3.7	4.05	3.11	2.38	2.83	1.19	1.46	1.33	1.73	1.63	1.62	2.12	1.79	1.77	2.07	2.35	1.77	0.67	0.55	1.1	0.83	0.96	1.47	1.65	1.09	0.88	0.71	1.44	1.54
VIT_218s0001g00720	XP_010664108.1 PREDICTED: serine/threonine-protein kinase STY17 isoform X5 [Vitis vinifera]	1.07	1.67	1.37	0.45	0.9	0.56	1.33	1.75	3.05	2.85	1.74	1.37	3.71	3.07	2.97	6.25	5.17	4.32	3.28	2.71	1.75	3.15	2.75	3.29	2.94	3.97	2.39	4.37	7.01	3.81	10.24	3.33	8.67	5.9	5.59	5.39
VIT_214s0030g00492	XP_019080356.1 PREDICTED: probable disease resistance protein At4g27220 [Vitis vinifera]	0.96	0.8	0.7	0.03	0.58	0.38	1.55	1.04	1.36	0.96	1.05	2.12	4.35	5.87	4.57	5.21	4.77	3.52	6.1	5.71	5.6	5.96	6.34	6.11	3.26	4.06	3.49	3.4	3.61	3.4	2.19	3.77	3.36	2.69	5.14	2.17
VIT_207s0005g03530	XP_010652376.1 PREDICTED: protein LIGHT-DEPENDENT SHORT HYPOCOTYLS 4 [Vitis vinifera]?XP_034689664.1 protein LIGHT-DEPENDENT SHORT HYPOCOTYLS 4-like [Vitis riparia]?RVW53535.1 Protein light-dependent short hypocotyls 3 [Vitis vinifera]?RVX19146.1 Protein light-dependent short hypocotyls 3 [Vitis vinifera]	1.77	1.94	2.29	0.53	0.75	1.11	1.35	2.4	1.62	3.17	2.34	2.2	59.99	48.8	50.4	69.5	62.33	71.38	49.89	48.48	59.58	50.72	47.71	45.28	25.19	26.16	21.68	32.13	43.3	26.91	17.76	40.59	16.99	27.01	24.12	25.77
VIT_206s0004g04440	XP_002281193.1 PREDICTED: osmotin-like protein [Vitis vinifera]	30.09	9.07	7.22	5.03	8.88	4.29	64.56	16.44	16.57	8.91	13.46	9.31	227.43	230.16	218.55	168.83	232.27	141.67	209.72	260.38	232.25	210.68	226.9	213.6	149.32	153.27	131.88	166.56	174.49	150.96	144.6	120.53	183.61	168.81	152.32	180.84
VIT_206s0004g04000	XP_010651070.1 PREDICTED: 3-ketoacyl-CoA synthase 12 [Vitis vinifera]?RVW57000.1 3-ketoacyl-CoA synthase 12 [Vitis vinifera]	36.24	49.66	19.53	14.97	10.48	15.79	34.31	29.64	43.82	49.17	59.04	32.11	1.13	1.47	1.89	1.22	0.63	1.36	2.68	1.15	2.96	2.76	2.39	1.74	0	0.22	0.08	0.04	0	0.18	0.04	0.23	0.26	0	0.04	0
VIT_216s0098g00330	XP_010662982.1 PREDICTED: probable plastid-lipid-associated protein 14, chloroplastic [Vitis vinifera]?XP_010662983.1 PREDICTED: probable plastid-lipid-associated protein 14, chloroplastic [Vitis vinifera]?CBI23141.3 unnamed protein product, partial [Vitis vinifera]	28.96	70.72	36.82	13.34	31.59	11.52	26.87	27.79	52.14	27.68	24.95	20.9	3.82	11.6	7.71	4.01	5.21	6.67	7.47	5.93	5.38	5.21	6.73	4.08	7.5	6.88	8.1	6.88	7.88	7.5	9.26	7.25	8.94	9.03	9.99	7.81
VIT_207s0129g00460	XP_002279411.1 PREDICTED: probable prolyl 4-hydroxylase 9 isoform X1 [Vitis vinifera]?CBI33722.3 unnamed protein product, partial [Vitis vinifera]	4.58	11.41	3.73	3.28	3.58	1.46	2.84	5.46	1.69	4.49	2.05	2.89	17.13	15.93	22.13	19.32	14.93	21.64	20.51	18.08	12.44	18.52	17.99	15.58	12.77	12.15	11.81	9.74	11.09	17.74	11.08	8.89	10.2	11.12	10.7	10.91
VIT_216s0050g02400	XP_002267400.1 PREDICTED: ethylene-responsive transcription factor CRF4 [Vitis vinifera]?RVW37205.1 Ethylene-responsive transcription factor CRF4 [Vitis vinifera]?RVW94531.1 Ethylene-responsive transcription factor CRF4 [Vitis vinifera]?CAN74147.1 hypothetical protein VITISV_018946 [Vitis vinifera]	2.46	1.53	0.85	0.75	0.44	0.69	3.49	0.98	0.76	1.06	0.96	1.62	4.09	5.74	7.99	4.09	5.46	4.96	6.14	4.69	7.39	3.78	4.48	4.95	8.14	5.2	5.16	6.79	5.36	6.82	9.69	10.95	5.96	7.07	5.89	7.1
VIT_209s0002g05600	NP_001288053.1 ABC transporter-like [Vitis vinifera]?BAP11911.1 pleiotropic drug resistance protein [Vitis vinifera]	81.09	96.73	64.74	23.28	31.67	41.56	93.41	79.22	116.47	114.26	168.84	145.59	45.66	48.19	64.32	49.93	42.81	50.6	72.01	83.38	113.69	85.34	89.74	67.97	142.22	175	235.79	148.68	152.53	146.26	140.73	155.21	165.75	147.46	163.59	155.3
VIT_208s0007g02520	XP_010654140.1 PREDICTED: uncharacterized protein LOC104880160 [Vitis vinifera]?RVX05960.1 hypothetical protein CK203_018823 [Vitis vinifera]	14.45	18.19	16.85	6.49	8.23	5.31	14.27	10.6	14.63	15.23	16.32	13.34	6.28	5.16	10.96	6.67	8.06	7.44	6.71	10.08	7.81	7.42	6.63	6.03	7.44	7.49	15.15	10.19	13.97	9.22	17.65	15.24	13.92	8.73	16.54	10.21
VIT_211s0016g04760	XP_003633137.1 PREDICTED: uncharacterized protein LOC100854031 [Vitis vinifera]	18.52	11.86	12.1	5.08	5.18	6.53	17.16	12.26	19.02	18.62	12.83	16.65	20.47	18.1	26.85	22.33	18.95	29.07	19.68	23.29	28.03	23.74	24.59	22.57	19.92	15.62	20.99	23.23	22.95	17.97	17.21	18.83	23.33	22.55	23.03	23.28
VIT_218s0122g00230	XP_002277331.3 PREDICTED: protein LYK5 [Vitis vinifera]	27.93	17.85	8.91	7.11	5.73	8.46	29.21	16.6	14.54	22.35	20.35	18.83	11.17	9.91	23.52	12.38	15.45	11.27	25.17	21.92	17.65	23.52	23.79	16.58	41.17	23.93	22.16	34	20.99	23.21	59.23	53.26	28.84	23.45	23.34	28.63
VIT_204s0023g03070	XP_003631896.2 PREDICTED: probable LRR receptor-like serine/threonine-protein kinase At4g36180 [Vitis vinifera]	3.6	2.23	2.03	1.5	0.97	0.63	5.2	2.35	2.09	2.12	3.17	1.76	14.97	15.46	12.29	11.94	13.48	9.75	17.47	16.99	12.75	14.39	15.23	16	20.1	17.56	14.82	19.85	21.68	18.88	17.82	20.25	15.65	19.76	11.4	16.23
VIT_208s0007g05810	CBI30073.3 unnamed protein product, partial [Vitis vinifera]	3.91	2.88	2.39	0.73	1.54	1.4	3.16	2.63	3.03	2.82	3.62	3.32	2.94	3.28	3.47	2.79	2.46	3.88	4.41	3.64	3.89	3.62	4.08	3.91	2.08	1.41	2.41	1.49	1.69	1.74	1.46	2.28	0.71	2.05	1.63	1.68
VIT_216s0050g00100	XP_010662767.1 PREDICTED: myosin-3 [Vitis vinifera]?XP_010662768.1 PREDICTED: myosin-3 [Vitis vinifera]?XP_010662769.1 PREDICTED: myosin-3 [Vitis vinifera]	6.67	5.24	4.72	2.17	3.02	1.49	5.29	4.8	6.53	7.3	7.17	4.46	8.55	7.21	9.34	8.68	7.22	7.31	9.78	14.98	6.2	12.02	14.7	10.46	6.95	6.44	6.44	7.65	7.59	6.28	4.64	7.31	4.71	8.7	5.46	4.97
VIT_208s0007g01810	XP_002273820.1 PREDICTED: probable anion transporter 3, chloroplastic [Vitis vinifera]?RVW15975.1 putative anion transporter 3, chloroplastic [Vitis vinifera]	5.46	2.47	1.93	1.67	1.66	0.53	10.88	4.82	4.17	1.6	3.22	1.31	6.54	7.14	5.85	3.49	2.86	3.54	7.07	3.59	3.79	5.45	4.45	3.98	25.06	28.2	32.7	23.27	24.01	25.91	29.69	23.75	30.49	26.98	22.52	19.35
VIT_201s0127g00850	XP_002266815.1 PREDICTED: polygalacturonase 1 beta-like protein 3 [Vitis vinifera]	3.73	5.87	2.43	2.48	1.95	0.41	9.4	6.47	11.1	10.09	12.37	6.65	15.58	9.23	11.81	12.41	10.14	8.21	22.57	11.56	15.83	15.91	12.23	11.32	8.95	10.69	8.5	6.82	8.79	8.6	8.99	9.95	9.88	10.21	8.04	10.65
VIT_216s0100g00010	XP_002267455.1 PREDICTED: probable carboxylesterase 120 [Vitis vinifera]?CBI31877.3 unnamed protein product, partial [Vitis vinifera]	7.4	4.47	4.03	1.32	3.45	1.61	19.83	6.12	10.79	5.67	5.23	7.3	18.47	20.21	14.14	19.13	20.79	20.91	16.55	14.5	25.89	18.42	16.84	21.04	83.7	108.28	100.22	102.81	68.27	98.11	47.9	65.02	75.92	67.93	66.81	93.83
VIT_204s0023g02880	XP_002272762.1 PREDICTED: GATA transcription factor 5 [Vitis vinifera]	3.95	4.89	2.53	1.11	2.21	1.31	8.62	6.19	5.05	4.76	7.87	4.58	14.58	12.82	14.65	12.74	10.65	14.16	15.7	14.35	15.58	13.16	11.93	12.01	10.61	6.5	6.75	7.75	11.59	6.56	9.68	8.79	9.27	8.17	9.52	6.97
VIT_218s0001g06760	XP_002284015.1 PREDICTED: putative clathrin assembly protein At4g40080 [Vitis vinifera]?RVW17851.1 putative clathrin assembly protein [Vitis vinifera]	5.44	4.98	1.65	1.42	1.32	2.03	9.8	4.07	4.26	1.87	1.33	3.54	18.7	20.57	30.96	17.92	14.07	14.54	23	18.75	18.66	21.51	20.98	19.03	27.91	19.38	26.62	23.7	19.62	19.65	40.08	34.46	16.93	18.03	28.53	23.88
VIT_213s0019g02890	XP_002276823.1 PREDICTED: 7-deoxyloganetic acid glucosyltransferase [Vitis vinifera]	2.86	3.42	1.58	0.84	1.6	0.75	2.62	3.01	1.88	2.89	3.22	2.41	1.87	2.34	0.8	2.51	2.88	3.89	1.25	2.16	1.43	1.75	2.01	2.72	5.98	5.8	4.39	3.68	4.03	5.75	4.98	3.93	4.67	3.84	7.15	5.19
VIT_206s0061g00680	XP_002272731.2 PREDICTED: uncharacterized protein LOC100251777 [Vitis vinifera]	11.49	5.15	5.22	4.02	2.03	2.24	15.03	6.09	5.99	5.32	8.96	5.48	49.75	63.38	55.11	44.18	48.13	53.05	59.82	52.35	43.35	59.4	61.11	59.69	67.02	79.03	65.08	68.67	82.14	71.47	39.18	64.23	61.38	70.35	69.16	72.32
VIT_200s0531g00040	CBI33248.3 unnamed protein product, partial [Vitis vinifera]	1.94	1.03	1.04	0.34	0.69	0.58	2.42	1.33	1.46	1.64	1.74	1.05	1.83	2.85	1.85	1.94	1.77	1.05	2.6	3.5	2.18	1.99	2.68	1.77	2.44	2.29	1.5	1.76	1.52	1.32	1.3	1.09	1.71	1.41	2.23	1.25
VIT_213s0139g00030	XP_010645657.2 PREDICTED: putative disease resistance RPP13-like protein 1 [Vitis vinifera]?XP_010645658.2 PREDICTED: putative disease resistance RPP13-like protein 1 [Vitis vinifera]	1.05	1.71	1.18	0.21	0.63	0.77	1.25	1.2	1.85	1.26	2.17	2.23	1.16	1.67	2.02	1.56	1.2	1.48	2.04	1.61	1.76	2.41	2.34	1.55	0.54	0.86	0.69	0.57	0.91	1	0.94	0.88	1.05	1.14	1.24	0.93
VIT_213s0064g01260	NP_001268187.1 DNA-damage-repair/toleration protein DRT100-like precursor [Vitis vinifera]?AFA35119.1 DRT100-like protein [Vitis vinifera]?RVX02983.1 DNA damage-repair/toleration protein DRT100 [Vitis vinifera]	73.56	86.45	55.16	38.86	38.72	10.03	103.75	108.98	102.06	128.23	117.84	76.55	212.34	158.07	133.72	176.38	150.92	185.34	209.2	140.93	172.5	187.65	138.3	129.96	90.44	69.03	97.66	101.7	70.47	88.39	44.58	88.49	38.28	110.96	25.87	79.28
VIT_213s0067g00330	XP_002268925.1 PREDICTED: auxin transporter-like protein 2 [Vitis vinifera]?XP_034702836.1 auxin transporter-like protein 2 [Vitis riparia]?RVW81283.1 Auxin transporter-like protein 2 [Vitis vinifera]?CBI25506.3 unnamed protein product, partial [Vitis vinifera]	6.06	8.36	6.77	2.79	2.75	3.06	8.21	6.02	5.46	7.67	9.31	6.96	69.19	64.47	69.22	45.21	40.85	43.52	84.76	76.88	91.67	84.23	61.67	68.64	22.76	20.57	19.38	20.79	21.62	19.6	16.77	20	22.85	22.07	17.27	20.86
VIT_209s0002g05050	XP_019077695.1 PREDICTED: probable disease resistance protein At1g61300 [Vitis vinifera]	2.14	2.26	1.32	0.35	1.24	0.76	2.27	1.52	1.74	2.36	1.7	1.54	3.49	3.17	3.14	3.42	3.51	2.15	3.69	3.65	2.91	3.59	4.81	3.76	6.53	6.62	5.91	6.92	7.04	6.81	8.53	6.99	7.89	9.27	10.39	4.47
VIT_203s0063g01120	XP_010647789.1 PREDICTED: kinesin-like protein KIN-12D [Vitis vinifera]	1.58	0.37	0.52	0.25	0.53	0.22	1.36	0.35	0.72	0.54	0.79	0.33	7.94	10.19	10.14	5.92	4.29	3.1	6.46	6	4.74	6.58	6.6	5.88	6.42	5.89	5.27	8.24	8.19	6.07	4.54	4.43	4.42	9.41	4.4	5.13
VIT_201s0011g05390	XP_019074972.1 PREDICTED: 21 kDa protein-like [Vitis vinifera]?RVX12732.1 Pectinesterase inhibitor 11 [Vitis vinifera]	53.47	41.24	39.46	22.39	28.08	4.58	39.11	46.52	55.18	53.99	56.57	48.78	177.67	148.89	113.87	155.3	183.25	231.03	101.9	171.44	164.26	194.37	189.81	210.19	154.34	183.98	192.52	265.82	219.69	253.11	74.62	182.18	106.64	179.46	95.06	203.06
VIT_208s0007g03040	CBI30321.3 unnamed protein product, partial [Vitis vinifera]	14.52	21.23	10.42	5.32	7.48	6.03	34.66	23.93	37.06	21.84	18.73	25.86	42.37	37.33	33.77	45.95	49.6	43.1	72.01	98.02	73.58	66.05	60.89	72.72	84.89	93.8	81.44	82.37	96.93	85.65	99.58	101.67	119.04	97.59	139.23	114.98
VIT_205s0020g03690	XP_002282836.1 PREDICTED: uncharacterized protein LOC100240811 [Vitis vinifera]?XP_034685416.1 uncharacterized N-acetyltransferase p20-like [Vitis riparia]?RVX22079.1 putative N-acetyltransferase p20 [Vitis vinifera]?CBI26277.3 unnamed protein product, partial [Vitis vinifera]	65.55	50.08	33.21	19.74	14.19	24.79	58.69	39.69	69.05	32.15	42.85	70.97	11.5	19.65	48.56	24.03	16.2	26.22	23.65	27.66	44.17	27.29	18.29	17.18	50.29	34.24	47.43	41	20.24	31.6	25.89	40.08	17.44	14.41	26.55	28.56
VIT_201s0010g00240	XP_002264587.1 PREDICTED: CTP synthase 1 [Vitis vinifera]?CBI27380.3 unnamed protein product, partial [Vitis vinifera]	5.48	3.1	2.42	0.92	2.82	0.9	5.64	3.99	5.27	3.06	4	3.64	9	5.72	5.11	4.75	6.41	6.23	14.11	14.03	20.77	9.21	6.04	12.99	10.41	13.06	19.4	10.46	9.25	11.29	10.66	9.67	7.89	7.7	8.96	12.73
VIT_211s0118g00570	XP_003633146.1 PREDICTED: putative protein TPRXL [Vitis vinifera]?XP_034700662.1 putative protein TPRXL [Vitis riparia]?RVW43820.1 hypothetical protein CK203_074097 [Vitis vinifera]?RVX05247.1 hypothetical protein CK203_020123 [Vitis vinifera]	40.41	63.85	29	14.79	25.85	14.4	80.06	114.6	74.85	77.53	67.08	88.66	140.56	112.34	92.57	126.23	97.36	142.59	109.52	174.27	123.18	132.92	127.7	125.59	71.73	71.51	72.41	98.36	106.84	81.8	89.09	100.06	101.56	84.7	127.31	77.47
VIT_205s0020g04410	XP_010649973.1 PREDICTED: uncharacterized protein LOC104879263 isoform X2 [Vitis vinifera]?CBI26331.3 unnamed protein product, partial [Vitis vinifera]	0.89	0.67	0.76	0.31	0.4	0.24	1.48	1.54	1.13	1.88	1.21	0.56	11.16	11.71	13.82	6.66	5.93	6.88	12.38	13.55	10.38	10.81	12.96	12.29	8.94	8.7	7.44	8.69	7.41	8.12	9.86	8.4	8.93	10.37	8.04	9.47
VIT_208s0007g05800	XP_002276357.1 PREDICTED: triacylglycerol lipase SDP1 [Vitis vinifera]	5.52	8.75	5.55	1.91	3.46	2.79	11.77	10.8	7.89	9.25	10.28	7.99	8.01	8.78	8.82	7.57	7.83	7.92	10.5	12.22	8.61	9.32	8.36	9.52	15.31	13.8	15.49	12.27	13.82	12.66	18.58	13.04	17.23	18.47	19.16	15.23
VIT_203s0038g02170	XP_002277548.1 PREDICTED: thaumatin-like protein 1b [Vitis vinifera]?CBI37894.3 unnamed protein product, partial [Vitis vinifera]	14.69	9.96	8.44	5.07	5.13	3.18	16.5	8.14	14.17	9.41	13.28	9.22	202.6	188.21	173.88	138.41	125.22	122.44	147.02	143.61	117.17	176.37	181.12	159.44	59.69	56.4	47.24	68.02	76.69	52.42	36.06	58.38	43.13	63.11	41.1	57.69
VIT_217s0000g05830	XP_002273979.2 PREDICTED: uncharacterized protein LOC100241687 [Vitis vinifera]?RVW14657.1 hypothetical protein CK203_085467 [Vitis vinifera]	17.36	2.48	3.6	2.72	5.06	1.79	10.63	2.6	7.66	7.5	7.8	5.66	94.15	110.71	133.42	85.77	50.41	53.08	80.3	73.75	67.47	78	79.6	74.12	62.28	54.64	47.68	67.01	60.97	65.69	34.98	52.77	47.15	65.65	34.63	54.61
VIT_219s0014g00710	CBI20145.3 unnamed protein product, partial [Vitis vinifera]	5.56	3.2	2.66	1.49	1.98	1.16	6.93	3.48	6.62	3.25	5.67	4.49	4.18	5.6	7.65	4.63	4.36	6.75	6.94	8	9.35	8.7	11.31	4.79	29.65	30.02	43.56	26.03	23.49	29.36	17.5	29.32	23.79	22.25	19.81	21.7
VIT_212s0028g02000	CBI21996.3 unnamed protein product, partial [Vitis vinifera]	120.06	176.35	87.41	47.66	52.42	57.16	163.14	188.45	210.44	112.68	105.57	174.89	20.67	23.86	19.06	29.05	24.93	32.74	22.9	31.06	37.03	25.68	20.09	27.48	15.13	16.78	25.2	19.11	15.19	14.93	17.44	22.35	20.01	12.41	12.22	20.63
VIT_206s0080g01160	XP_002272243.1 PREDICTED: probable aspartyl protease At4g16563 [Vitis vinifera]	12.8	12.66	12.73	7.61	5.36	2.73	17.37	13.44	11.39	11.06	19.29	8.64	36.81	37.62	41.26	43.43	34.12	34.7	51.45	44.97	52.05	39.96	35.66	32.68	18.36	21.92	22.04	23.6	23.6	25.46	14.02	31.31	15.66	22.13	13.66	18.14
VIT_218s0001g14440	RVX03310.1 Chaperone protein dnaJ 11, chloroplastic [Vitis vinifera]	106.27	117.45	54.57	22.38	40.64	51.55	91.37	100.09	113.71	129.55	56.24	66.81	20.46	22.57	74.63	26.73	16.18	32.93	45.02	48.95	28.54	34.86	32.04	21.4	38.59	24.37	33.25	35.27	34.01	33.28	20.08	23.36	46.59	43.1	33.02	24.68
VIT_206s0004g07500	XP_002272040.1 PREDICTED: WRKY transcription factor WRKY24 [Vitis vinifera]	131.83	86.43	63.06	37.8	33.6	42.37	155.37	76.11	108.99	75.39	91.66	138.76	10.93	10.05	37.42	17.8	21.09	22.22	58.98	55.82	70.88	38.92	38.59	26.06	116.26	90.73	116.96	86.82	69.18	77.94	208.7	151.99	95.45	66.18	104.04	99.17
VIT_209s0002g01680	CBI35907.3 unnamed protein product, partial [Vitis vinifera]	2.42	3.1	0.69	1.55	0.61	1.03	2.03	0.49	1.68	1.34	2.17	1.62	2.55	3.02	3.12	3.13	1.56	1.62	2.82	1.95	2.17	3.42	2.16	1.96	2.5	2.74	2.31	3.74	3.16	3.49	1.92	2.54	2.58	3.68	2.19	2.81
VIT_207s0005g01180	XP_002275068.1 PREDICTED: uncharacterized protein LOC100262334 [Vitis vinifera]	30.79	24.34	13.15	7.86	12.77	7.61	25.79	20.78	23.67	19.1	21.66	16.12	32.58	42.13	38.16	41.16	34.1	44.49	24.68	27.13	30.79	34.81	34.28	42.78	27.28	29.76	28.85	38.89	42.73	35.06	22.18	37.07	26.92	33.95	25.21	30.12
VIT_212s0059g00770	XP_002269614.1 PREDICTED: L-ascorbate oxidase homolog [Vitis vinifera]?RVW97493.1 L-ascorbate oxidase-like [Vitis vinifera]?CBI28811.3 unnamed protein product, partial [Vitis vinifera]	14.18	7.88	8.05	5.61	3.67	2.79	17.38	10.16	9.09	13.39	14.38	8.05	67.81	52.43	70.52	44.35	51.89	39.78	71.77	58.61	46.23	63.98	73.54	70.94	55.99	47.96	62.83	67.11	44.8	72.38	42.75	59.44	33.95	55.95	23.89	49.9
VIT_200s0333g00050	XP_019073917.1 PREDICTED: putative lipid-transfer protein DIR1 [Vitis vinifera]?XP_034690460.1 putative lipid-transfer protein DIR1 [Vitis riparia]?RVW88680.1 putative lipid-transfer protein DIR1 [Vitis vinifera]	107.62	137.77	60.75	42.21	56.88	28.87	149.17	120.51	161.54	145.3	71.16	73.64	212.44	208.11	209.54	196.54	156.11	180.47	149.55	133.66	97.44	231.07	220.83	200.67	485.26	436.37	319.46	278.85	275.31	373.34	194.06	228.63	144.21	254.4	104.68	282.09
VIT_219s0015g00600	XP_010644579.1 PREDICTED: nicotinamide/nicotinic acid mononucleotide adenylyltransferase isoform X2 [Vitis vinifera]	7.26	6.87	8.93	3.47	2.72	3.34	10.16	8.1	8.3	6.58	4.05	6.26	10.87	14.15	7.96	10.34	11.91	11.83	11.5	13.63	10.66	11.91	13.26	10.1	8.57	13.18	11.07	12.57	9.12	8.35	14.81	11.13	12.14	11.1	20.03	10.26
VIT_210s0116g00940	XP_010655368.1 PREDICTED: calcium permeable stress-gated cation channel 1 [Vitis vinifera]?XP_010655369.1 PREDICTED: calcium permeable stress-gated cation channel 1 [Vitis vinifera]?XP_010655370.1 PREDICTED: calcium permeable stress-gated cation channel 1 [Vitis vinifera]?CBI23200.3 unnamed protein product, partial [Vitis vinifera]	44.78	24.03	13.5	11.2	15.32	7.83	22.49	32.34	20.86	34.06	22.55	17.97	72.69	70.44	86.13	78.09	77.4	78.71	63.26	84.8	76.45	80.4	92.95	96.34	50.19	50.58	41.84	54.57	62.95	48.73	74.42	60.6	90.45	66.26	88.86	64.83
VIT_208s0007g04570	XP_002265257.1 PREDICTED: UDP-glycosyltransferase 73D1 [Vitis vinifera]?CAN65772.1 hypothetical protein VITISV_030408 [Vitis vinifera]	12.25	7.36	5	3.62	3.21	3.24	10.79	6.73	11.8	8.3	8.38	10.18	0.78	1.29	2.26	1.39	1.28	1.14	1.46	1.73	1.58	1.42	1.97	1.78	16.14	15.83	17.17	14.26	16.09	10.24	18.47	14.45	9.12	11.69	18.44	11.09
VIT_206s0004g04860	XP_002283530.1 PREDICTED: expansin-A4 [Vitis vinifera]?XP_034688883.1 expansin-A4 [Vitis riparia]	38.78	14.45	22.2	10.96	13.72	6.57	37.2	14.28	20.98	12.6	17.86	17.94	337.93	379.1	371.64	281.37	274.23	260.5	324.66	318.78	269.67	336.67	353.28	383.28	172.22	181.41	141.88	213.6	269.51	165.88	116.21	163.49	191.56	223.86	185.6	195.07
VIT_211s0016g03640	XP_002284205.1 PREDICTED: rac-like GTP-binding protein ARAC7 isoform X2 [Vitis vinifera]?XP_034699174.1 rac-like GTP-binding protein ARAC7 isoform X2 [Vitis riparia]?CAN73708.1 hypothetical protein VITISV_023715 [Vitis vinifera]?CBI28044.3 unnamed protein product, partial [Vitis vinifera]	30.98	8.68	7.44	11.2	6.19	1.76	36.36	18	26.61	13.91	19.04	12.81	71.11	81.58	92.49	66.35	48.85	56.7	65.11	81.25	61.11	77.28	78.57	66.75	83.33	72.09	62.44	81.82	92.18	73.54	44.27	73.78	64.3	82.78	55.44	51.98
VIT_219s0085g00740	XP_002264603.2 PREDICTED: zinc transporter 1 [Vitis vinifera]	1.46	3.86	1.51	0.85	1.23	0.79	10.66	4.54	4.77	1.56	1.43	1.88	21.25	23.43	19.2	26.48	25.86	34.18	17.08	17.5	7.91	16.46	18.75	16.67	78.38	68.63	43.69	46.74	58.77	62.01	79.17	52.83	88	89.06	87.9	92.17
VIT_206s0061g00970	CBI17112.3 unnamed protein product, partial [Vitis vinifera]	12.25	19.94	17.51	5.04	8.85	7.25	19.4	26.63	25.31	13.56	19.66	27.14	5.85	5.82	4.84	5.09	4.21	6.5	9.04	13.78	10.16	12.08	10.24	12.46	1.91	1.84	4.31	2.05	3.01	2.52	2.46	2.97	1.68	2.9	1.76	3.81
VIT_201s0011g01890	XP_002277831.1 PREDICTED: uncharacterized protein LOC100245685 [Vitis vinifera]?XP_010648666.1 PREDICTED: uncharacterized protein LOC100245685 [Vitis vinifera]?XP_019073285.1 PREDICTED: uncharacterized protein LOC100245685 [Vitis vinifera]?CBI27162.3 unnamed protein product, partial [Vitis vinifera]	4.2	2.27	1.92	2.12	0.63	0.48	5.45	3.71	3.55	3.59	2.54	2.32	0.82	1.11	1.63	1.24	0.83	0.69	1.5	1.66	1.53	2.2	1.61	1	18.57	20.16	14.46	16.78	16.55	16.15	15.49	17.35	18.47	19.44	18.06	16.63
VIT_201s0137g00240	XP_002285340.1 PREDICTED: probable pectate lyase 5 [Vitis vinifera]?CBI16836.3 unnamed protein product, partial [Vitis vinifera]	19.84	18.28	22.36	8.38	9.04	7.97	8.68	12.07	21.37	18.85	10.46	13.82	80.01	27.67	38.48	93.57	53.39	57.11	49.74	18.37	43	48.2	33.82	31.8	20.1	13.81	15.22	22.71	23.07	16.94	15.39	19.48	15.59	18.41	13.73	15.47
VIT_205s0077g02330	RVW99124.1 putative E3 ubiquitin-protein ligase LIN-1 [Vitis vinifera]	19.86	25.75	13.58	4.08	12.63	8.17	21.02	17.91	25.66	22.66	21.37	12.29	13.62	15.03	11.45	14.42	17.26	13.43	7.56	14.28	12.07	15.56	13.79	13.1	16.39	14.24	10.78	16.5	21.85	14.65	5.12	21.45	10.06	13.92	7.55	10.13
VIT_214s0219g00230	NP_001268051.1 pectate lyase precursor [Vitis vinifera]?AAF63756.1 pectate lyase [Vitis vinifera]	2.05	1.56	2.43	1.21	0.5	0.79	3.67	1.36	3.38	1.92	1.8	1.9	102.28	139.04	141.82	75.62	70.69	65.77	108.73	110.45	60.52	96.6	115.1	129.79	33.09	30.91	20.17	44.38	52.9	22.35	27.91	31.66	43.59	39.63	55.28	44.73
VIT_215s0024g00730	XP_010661176.1 PREDICTED: uncharacterized protein LOC100267645 [Vitis vinifera]?RVW75653.1 hypothetical protein CK203_055275 [Vitis vinifera]	1.94	1.51	1.7	0.73	1.62	0.59	1.91	0.92	1.6	1.51	0.6	2.83	8.65	7.65	5.96	5.73	5.23	4.16	9.29	4.68	4.18	6.22	5.04	5.24	1.61	2.3	1.6	2.16	3.67	1.74	1.46	1.68	3.11	2.89	1.96	3.09
VIT_212s0059g00880	XP_002269696.2 PREDICTED: probable WRKY transcription factor 31 [Vitis vinifera]	31.53	17.66	18.82	10.8	7.09	10.04	31.51	16.64	22.14	16.41	17.25	26.45	6.23	5.7	15.99	4.63	6.46	3.06	8.44	16.36	14.59	6.68	10.16	5.49	14.61	11.27	13.38	12.48	10.94	9.43	19.14	14.93	11.04	10.02	12.5	12.24
VIT_209s0002g02120	XP_010654522.1 PREDICTED: beta-galactosidase 1 [Vitis vinifera]	78.03	130.08	141.55	35.73	53.63	59.96	69.04	147.8	88.71	129.46	85.37	130.32	122.96	99.41	96.38	76.58	70.88	84.75	109.94	126.35	94.59	128.4	122.21	116.93	121.34	91.72	123.09	102.85	91.2	109.32	69.79	109.7	72.21	116.8	67.36	107.24
VIT_214s0068g00260	XP_002280058.1 PREDICTED: serine carboxypeptidase-like 25 [Vitis vinifera]	19.77	7.46	11.44	7.29	6.4	2.46	23.06	16.71	15.79	14.56	14.15	9.12	6.69	4.84	4.66	8.36	9.47	10.83	13.34	11.75	22.34	11.93	11.91	10.7	6.36	4.79	5.71	6.53	5.31	4.78	5.04	6.95	4.25	6.88	3.15	6.42
VIT_218s0001g13670	XP_002280559.1 PREDICTED: aldehyde oxidase GLOX1 [Vitis vinifera]	3.81	2.65	1.66	0.97	1.55	0.9	5.93	4.76	3.2	3.84	3.25	2.84	0.66	0.69	0.63	0.39	0.72	2.14	1.12	1.36	1.53	1.35	1.13	1.22	8.9	9.01	14.75	10.2	6.63	8.16	4.66	7.85	4.89	7.19	4.39	11.25
VIT_205s0077g00730	XP_002279385.1 PREDICTED: probable WRKY transcription factor 48 [Vitis vinifera]?RVW25771.1 putative WRKY transcription factor 48 [Vitis vinifera]?RVW71595.1 putative WRKY transcription factor 48 [Vitis vinifera]?CBI22862.3 unnamed protein product, partial [Vitis vinifera]	14.34	8.01	6.27	5.26	3.33	3.2	21.8	8.55	6.87	9.03	9.46	12.35	5.62	4.35	11.45	7.69	9.15	9.53	10.52	12.17	9.24	8.64	11.83	11.79	15.05	9.75	7.87	14.61	11.34	10.03	16.27	18.02	11.98	12.72	13.81	10.24
VIT_210s0003g00090	RVW37966.1 Dormancy-associated protein 1 [Vitis vinifera]	52.35	101.75	65.46	18.48	30.5	44.26	225.34	153.57	176.53	100.1	96.26	200.18	259	272.76	197.67	287.21	303.28	463.66	331.68	515.27	471.13	453.54	422.48	510.1	473.35	543.03	433.68	481.07	605.9	515.33	799.51	377.59	935.72	481.69	1067.59	599.29
VIT_206s0061g01230	XP_002269677.1 PREDICTED: glucomannan 4-beta-mannosyltransferase 2 [Vitis vinifera]?XP_034688110.1 glucomannan 4-beta-mannosyltransferase 2 [Vitis riparia]	51.78	38.4	37.42	21.1	23.1	9.82	35.94	31.76	46.59	46.68	49.2	31.78	150.18	158.4	138.43	157.48	168.22	161.99	117.11	124.61	121.17	150.12	149.38	155.61	231.93	194.74	196.73	230.04	208.81	244.24	161.92	228.34	177.43	234.69	152.24	233.7
VIT_207s0005g02210	XP_010652304.1 PREDICTED: uncharacterized protein LOC100257191 [Vitis vinifera]?XP_010652305.1 PREDICTED: uncharacterized protein LOC100257191 [Vitis vinifera]?XP_019076707.1 PREDICTED: uncharacterized protein LOC100257191 [Vitis vinifera]	56.25	82.53	15.2	22.39	23.82	16.99	35.36	35.77	46.02	104.91	90.87	21.64	8.57	8.6	7.71	9.49	8.01	9.79	7.04	7.61	8.11	8.77	7.21	7.04	5.27	6.48	5.46	6.27	5.86	5.39	6.61	5.88	5.62	6.16	6.88	4.46
VIT_203s0017g02000	XP_010648211.1 PREDICTED: anthocyanidin 3-O-glucosyltransferase 6 [Vitis vinifera]	25.48	11.02	8.88	8.22	3.98	6.28	24.51	25.3	36.59	12.01	15.31	26.49	2.81	2.53	2.16	3.08	3.9	3.57	3.76	5.54	8	5.46	4.89	4.57	84.75	97.86	124.14	89.17	74.81	85.96	84.24	84.28	93.92	72.67	90.99	76.35
VIT_218s0001g03710	XP_010645859.1 PREDICTED: TMV resistance protein N [Vitis vinifera]?XP_010645860.1 PREDICTED: TMV resistance protein N [Vitis vinifera]?XP_010645861.1 PREDICTED: TMV resistance protein N [Vitis vinifera]	1.55	1.35	1.6	0.33	0.82	0.77	1.92	0.94	1.87	0.78	1.45	0.83	1.23	1.83	1.72	1.37	1.26	1.43	1.82	1.26	2.21	2.15	2.08	1.83	2.87	3.35	3.32	3.4	2.97	2.99	3.34	3.97	3.06	4.04	3.18	2.65
VIT_218s0072g00790	XP_002266948.1 PREDICTED: protein ROOT PRIMORDIUM DEFECTIVE 1 [Vitis vinifera]	18.96	5.42	4.71	3.88	5.2	4.43	15.66	5.66	6.99	4.61	6.21	4.76	16.6	19.33	21.85	17.1	14.17	18.37	13.46	14.45	13.14	13.07	14.69	14.21	20.28	18.94	17.99	21.09	20.94	18.3	16	13.21	22.16	23.63	17.82	20.33
VIT_217s0119g00110	XP_002266003.1 PREDICTED: GEM-like protein 4 [Vitis vinifera]	36.93	34	15.7	12.41	9.38	14.12	39.69	19.87	41.61	37.38	29.8	30.32	25.33	28.25	44.06	33.44	36.23	53.54	83.09	47.9	48.55	56.68	66.71	37.81	41.49	30.15	31.97	21.94	17.24	26.28	47.22	38.81	32.94	18.77	31.97	28.16
VIT_213s0019g01880	XP_019073364.1 PREDICTED: putative disease resistance RPP13-like protein 1 [Vitis vinifera]	3.08	3.56	2.4	0.62	1.55	1.68	3.25	2.35	3.63	3.33	3.35	3.43	1.6	2.69	3.2	2.4	2.36	2.22	2.89	3.62	2.68	2.9	3.48	3.13	2.98	3.33	3.16	2.39	3.08	3.61	3.19	4	3.8	4.34	4.17	3.59
VIT_210s0071g01060	XP_002270400.1 PREDICTED: pyruvate kinase, cytosolic isozyme [Vitis vinifera]?XP_010655961.1 PREDICTED: pyruvate kinase, cytosolic isozyme [Vitis vinifera]	3.68	1.31	1.72	0.94	0.77	0.99	5.09	2.46	1.59	2.15	2.3	2.23	38.26	41.36	42.19	38.53	28.51	26.54	35.82	29.83	33.16	31.4	33.43	31.54	47.48	39.68	73.43	50.97	41.17	67.46	36.31	49.59	32.37	41.53	25.97	43.92
VIT_218s0001g05180	XP_002285805.1 PREDICTED: probable beta-D-xylosidase 7 [Vitis vinifera]	31.95	20.14	15.5	7.83	16.59	4.63	26.96	26.43	41.03	23.76	28.38	21.57	114.79	91.95	110.16	94.71	89.63	87.11	95.39	92.15	106.8	104.75	109.95	95.78	66.99	63.78	80.06	73.74	64.13	70.7	51.81	52.89	42.04	80	37.69	72.2
VIT_206s0009g00810	XP_002278363.1 PREDICTED: uncharacterized protein LOC100246224 [Vitis vinifera]?XP_010651642.1 PREDICTED: uncharacterized protein LOC100246224 [Vitis vinifera]?XP_010651643.1 PREDICTED: uncharacterized protein LOC100246224 [Vitis vinifera]	25.61	7.14	12.93	6.24	9.81	3.53	20.27	13.2	18.57	15.04	13.66	11.64	102.04	85.6	98.31	97.03	87.33	76.96	82.65	96.23	72.73	79.76	81.61	81.55	57.59	45.03	45.85	61.51	62.32	52.94	32.39	46.24	35.63	61.01	30.5	53.42
VIT_200s0454g00010	XP_019074029.1 PREDICTED: subtilisin-like protease SBT5.3 [Vitis vinifera]	6.44	6.11	10.02	3.7	2.52	3.16	9.37	6.15	10.47	4.55	8.91	8.63	26.67	23.81	21.24	26.11	27.34	32.81	23.76	37.33	35.13	29.63	27.45	34.45	9.59	14.38	29.85	10.6	5.8	11.65	6.2	10.64	6.44	5.15	7.42	9.74
VIT_212s0034g01030	XP_010657805.1 PREDICTED: putative disease resistance RPP13-like protein 1 [Vitis vinifera]?XP_010657806.1 PREDICTED: putative disease resistance RPP13-like protein 1 [Vitis vinifera]?XP_010657807.1 PREDICTED: putative disease resistance RPP13-like protein 1 [Vitis vinifera]	1.74	3.3	2.01	0.26	1.41	1.38	3.2	2.51	2.81	2.22	2.68	2.24	2.01	2.52	1.58	2.1	2.54	1.7	2.96	3.41	2.4	1.74	3.06	1.88	4.27	4.66	4.53	3.93	5.62	3.64	4.72	4.77	5.85	4.1	6.3	2.92
VIT_214s0060g00680	XP_002277053.2 PREDICTED: GDSL esterase/lipase At1g09390 [Vitis vinifera]	16.95	12.87	13	7.2	6.24	4.68	13.8	12.78	16.79	16.54	13.54	10.01	40.67	38.14	43.04	47.24	42.94	49.47	47.54	36.6	42.94	47.08	43.42	36.4	52.28	37.06	45.54	41.37	43.63	44.18	30.73	48.91	22.34	39.81	20.7	45.47
VIT_208s0007g04860	RVX11902.1 Protein nuclear fusion defective 4 [Vitis vinifera]	24.47	14.89	11.52	7.52	7.56	6.35	9.09	18	12.76	11.32	16.1	9.29	1.9	1.81	3.21	1.92	2.18	1.3	1.8	2.76	2.9	1.68	2.3	2.68	0.91	0.27	0.79	0.7	0.42	0.24	0.98	1.48	0.62	0.45	0.43	0.62
VIT_203s0063g02510	XP_003631609.1 PREDICTED: probable receptor-like serine/threonine-protein kinase At4g34500 [Vitis vinifera]?XP_019073600.1 PREDICTED: probable receptor-like serine/threonine-protein kinase At4g34500 [Vitis vinifera]	4.18	1.84	1.4	1.74	1.64	0.75	4.53	1.94	2.73	2.07	2.84	2.42	28.18	27.63	26.7	18.8	15.79	16.63	21.97	24.43	15.26	22.79	25.58	22.95	13	12.54	10.45	14.1	14.88	11.87	12.12	10.8	12.98	13.99	10.53	12.64
VIT_202s0025g03230	XP_002270850.1 PREDICTED: uncharacterized protein LOC100253017 [Vitis vinifera]?XP_010660515.1 PREDICTED: uncharacterized protein LOC100253017 [Vitis vinifera]?XP_010660522.1 PREDICTED: uncharacterized protein LOC100253017 [Vitis vinifera]?XP_010660525.1 PREDICTED: uncharacterized protein LOC100253017 [Vitis vinifera]	5.67	2.97	2.78	1.53	1.71	1.44	3.36	3.11	3.06	3.37	4.4	2.1	14.7	16.5	23.41	11.62	11.63	9.04	15.76	13.9	10.2	15.14	16.03	12.91	7.4	7.43	5.01	7.12	8.32	7.83	5.52	7.28	5.17	9.44	4.99	9.1
VIT_215s0048g02680	XP_002265121.1 PREDICTED: protein IQ-DOMAIN 1 [Vitis vinifera]?CBI38703.3 unnamed protein product, partial [Vitis vinifera]	11.17	10.68	4.84	3.62	5.33	2.96	11.22	7.64	10.88	7.49	8.59	4.63	20.28	18.41	15.7	17.19	17.84	15.56	19.2	16.24	15.96	19.29	16.19	13.77	30.75	27.8	29.78	31.33	25.52	34.95	33.69	27.12	31	37.03	22.9	32.48
VIT_200s0204g00080	XP_010646373.1 PREDICTED: uncharacterized protein LOC100855390 [Vitis vinifera]	2.34	1.78	1.2	0.33	1.43	0.55	2.29	1.86	1.42	1.26	2.1	0.97	2.02	2.48	2.34	1.74	2.3	1.99	1.67	2.85	3.7	2.81	1.85	2.54	2.08	3.85	4	4.7	3.31	3.97	3.01	3.4	3.79	3.58	4.6	3.04
VIT_205s0049g00150	XP_002280814.1 PREDICTED: putative SWI/SNF-related matrix-associated actin-dependent regulator of chromatin subfamily A member 3-like 3 [Vitis vinifera]	1.53	0.41	0.47	0.28	0.41	0.33	1.29	0.65	0.77	0.44	0.47	0.36	4.28	4.25	3.67	3.4	2.78	1.93	2.98	2.71	2.27	3.47	3.29	2.91	3.91	3.42	5.1	5.09	5.35	6.01	3.37	5.33	4.42	6.59	2.92	4.94
VIT_200s0375g00010	XP_010647471.2 PREDICTED: uncharacterized protein LOC100854548 [Vitis vinifera]	18.8	20.64	14.68	3.61	10.45	9.86	19.52	28.46	23.26	26.6	23.44	18.39	13.75	15.49	10.51	14.33	18.51	9.9	29.83	26.14	24.89	31.48	28.32	26.91	35.19	25.36	26.71	25.38	27.93	21.31	34.12	46.29	17.33	17.65	17.67	26.32
VIT_201s0011g04240	XP_002279997.2 PREDICTED: putative zinc finger protein At1g68190 isoform X1 [Vitis vinifera]?XP_010663067.1 PREDICTED: putative zinc finger protein At1g68190 isoform X1 [Vitis vinifera]?XP_010663110.1 PREDICTED: putative zinc finger protein At1g68190 isoform X1 [Vitis vinifera]?XP_019074597.1 PREDICTED: putative zinc finger protein At1g68190 isoform X1 [Vitis vinifera]?XP_019074600.1 PREDICTED: p…	15.8	14.88	12.11	3.46	6.12	8.81	11.24	11.27	18.36	20.53	18.06	14.67	6.33	6.12	7.47	5.6	3.54	6.08	6.5	6.03	5.09	7.49	4.31	5.63	2.15	5.29	2.8	3.28	3.65	4.1	3.9	2.89	4.16	4.37	5.89	3.96
VIT_219s0090g00410	XP_002278179.1 PREDICTED: calcium-dependent protein kinase 2 [Vitis vinifera]?RVW40256.1 Calcium-dependent protein kinase 9 [Vitis vinifera]?RVW99567.1 Calcium-dependent protein kinase 9 [Vitis vinifera]	39.68	34.68	22.45	11.41	13.8	16.02	68.93	45.36	47.9	37.71	40.01	60.46	58.48	65.94	85.83	70.49	56.29	70.24	72.53	71.96	63.19	74.05	88.47	73.76	86.17	96.57	92.04	80.05	88.67	81.56	81.07	90.74	88.82	95.63	81.72	93.37
VIT_213s0156g00460	RVW93548.1 hypothetical protein CK203_028883 [Vitis vinifera]	7.77	14.81	11.78	1.93	7.04	5.58	12.27	5.86	11.23	11.64	9.11	6.86	6.99	9.34	7.04	6.51	8.72	7.37	9.93	7.74	9.08	7.06	9.62	7.15	36.53	41.62	36.78	39.13	43.03	32.85	43.3	38.81	43.73	45.1	43.42	29.74
VIT_219s0014g03160	XP_002284769.2 PREDICTED: protochlorophyllide reductase, chloroplastic [Vitis vinifera]?CBI20339.3 unnamed protein product, partial [Vitis vinifera]	412.69	614.93	189.13	159.94	255.84	118.76	577.87	496.42	552.3	847.68	1073.98	398.54	232.17	229.02	179.87	228.64	238.13	261.33	161.43	204.73	193.74	224.05	199.83	208.61	2.9	1.59	2.78	1.79	3.1	1.56	1.1	4.79	2.49	3.43	1.91	4.35
VIT_206s0080g00420	XP_002275642.2 PREDICTED: glucan endo-1,3-beta-glucosidase 14 [Vitis vinifera]	39.53	54.86	39.23	11.7	25.19	21.35	32.8	46.69	32.47	49.62	40.58	34.69	90.8	67.29	78.61	64.34	62.69	67.9	70.76	80.47	85.62	70.08	65.13	74.91	56.01	50.8	55.14	48.41	48.56	48.56	41.91	52.46	49.32	44.74	40.34	51.8
VIT_206s0009g01930	XP_002270683.1 PREDICTED: SNF1-related protein kinase regulatory subunit beta-1 [Vitis vinifera]?CBI24331.3 unnamed protein product, partial [Vitis vinifera]	27.2	27.86	18.75	9.84	10.16	10.67	39.44	35.61	34.1	35.78	26.28	31.26	43.9	42.81	48.7	38.24	33.05	39.91	46.83	52.5	44.06	47.5	41.8	43.67	51.34	46.71	56.2	50.91	47.99	48.76	52.42	42.15	58.72	47.36	63.55	48.97
VIT_213s0067g02710	XP_002279904.1 PREDICTED: uncharacterized protein LOC100260289 [Vitis vinifera]	195.1	319.99	190.88	75.8	157.59	80.32	132.07	124.83	189.61	100.49	89.46	79.97	105.05	178.97	194.43	146	101.62	144.92	124.7	102.4	126.16	63.62	92.07	70.7	140.8	46.2	54.32	114.9	63.33	78.1	301.49	254.83	116.23	66.78	80.51	68.45
VIT_210s0003g04560	XP_002274947.2 PREDICTED: 187-kDa microtubule-associated protein AIR9 isoform X5 [Vitis vinifera]?CBI30992.3 unnamed protein product, partial [Vitis vinifera]	10.58	8.76	6.92	3.56	7.16	2.15	10.46	8.45	13.66	10.17	15.59	7.85	40.02	40	42.23	40.74	41.95	39.71	38.62	45.69	45.24	45.76	54.16	44.06	65.52	59.08	50.86	67.38	72.66	57.67	49.43	60.68	61.19	79.54	60.1	68.26
VIT_204s0008g06590	XP_002283312.1 PREDICTED: probable kinetochore protein NUF2 [Vitis vinifera]?CBI21138.3 unnamed protein product, partial [Vitis vinifera]	4.11	1.85	1.17	1.08	1.62	0.68	2.44	1.95	1.08	0.79	1.65	1.5	5.55	7.28	7.48	5.22	4.53	5.26	5.2	6.61	4.69	5.23	4.95	7.47	6.57	5.43	8.11	9.03	8.7	6.57	3.91	6.59	5.33	8.85	5.01	6.1
VIT_200s0238g00130	XP_010646552.1 PREDICTED: TMV resistance protein N [Vitis vinifera]?XP_010646553.1 PREDICTED: TMV resistance protein N [Vitis vinifera]?XP_010646554.1 PREDICTED: TMV resistance protein N [Vitis vinifera]?XP_010646555.1 PREDICTED: TMV resistance protein N [Vitis vinifera]?XP_019073758.1 PREDICTED: TMV resistance protein N [Vitis vinifera]?XP_019073759.1 PREDICTED: TMV resistance protein N [Vitis v…	2.29	2.89	2.05	0.62	1.33	1.2	2.29	2.3	3.2	3.09	2.52	1.86	2.58	3.45	2.5	5.17	3.68	3.13	3.1	4.47	3.63	3.53	4.54	2.37	4.3	4.61	4.06	5.59	5.61	4.27	4.71	4.62	5.8	5.34	7.12	3.63
VIT_215s0045g00370	XP_002265749.2 PREDICTED: non-specific phospholipase C3 isoform X1 [Vitis vinifera]	11.04	12.23	3.81	4.69	3.11	4.53	20.61	11.67	16.45	5.7	11.59	14.38	18.26	20.18	15.47	16.78	15.05	15.69	24.64	30.36	23.09	30.15	26.15	29.09	128.09	121.52	152.57	118.32	104.34	128.56	112.67	121.8	130.78	125.57	99.19	125.45
VIT_209s0002g02700	XP_010654570.1 PREDICTED: transcription factor bHLH87 [Vitis vinifera]?XP_010654572.1 PREDICTED: transcription factor bHLH87 [Vitis vinifera]?XP_019077817.1 PREDICTED: transcription factor bHLH87 [Vitis vinifera]	19.2	24.27	21.53	7.95	10.52	7.22	30.25	46.12	46.68	43.07	22.55	37.13	1.12	0.42	0.69	0.66	1.33	2.8	3.22	5	7.21	3.35	1.98	3.7	1.21	0.56	0.69	1.07	0.7	1.05	0.69	0.76	0.51	0.48	0.64	0.83
VIT_207s0005g04130	XP_002273448.1 PREDICTED: acid phosphatase 1 [Vitis vinifera]?CBI37173.3 unnamed protein product, partial [Vitis vinifera]	8.49	4.98	8.38	5.89	2.58	0.88	20.9	10.43	17.7	13.89	5.7	12.01	75.7	76.34	67.73	63.26	54.28	58.55	71.58	61.3	51.95	67.98	60.96	63.94	74.3	68.72	64.82	67.19	79.61	71.58	47.65	72.93	50.81	95.02	60.77	77.81
VIT_217s0053g00590	CBI35288.3 unnamed protein product, partial [Vitis vinifera]	13.06	5.81	4.11	2.69	5.26	2.05	16.11	5.88	8.46	9.24	7.67	4.67	18.6	15.92	19.85	23.48	15.15	15.38	16.97	15.47	9.13	16.94	23.43	17.48	10.07	8.44	8.87	12.57	15.56	8.79	4.19	8.54	5.38	9.54	6.09	8.44
VIT_205s0029g00400	XP_010650335.1 PREDICTED: kinesin-like protein KIN-12B [Vitis vinifera]	4.14	1.42	1.73	0.72	1.87	0.91	3.75	1.82	2.71	2.14	2.36	1.41	16.23	17.35	17.72	12.67	8.67	6.77	12.41	10.44	10.67	12.23	13.45	12.24	14.48	10.26	10.52	13.31	13.72	14.54	8.78	10.3	8.47	15.69	6.54	11.9
VIT_212s0035g00480	CBI29749.3 unnamed protein product, partial [Vitis vinifera]	4.49	4.06	4.26	0.54	3.14	2.02	3.97	2.8	5.42	2.37	4.43	5.86	2.46	3.46	3.15	2.72	2.45	2.24	3.08	4.35	3.27	2.52	2.55	3.29	3.16	3.53	2.81	2.92	2.85	3.17	3.87	4.32	4.22	2.8	2.9	2.15
VIT_206s0061g00440	XP_002276537.1 PREDICTED: heavy metal-associated isoprenylated plant protein 3 [Vitis vinifera]?CBI17161.3 unnamed protein product, partial [Vitis vinifera]	62.95	45.75	25.55	22.4	17.6	18.23	69.54	35.48	49.52	60.02	47.53	40.45	22.82	29.39	51.64	29.09	32.12	42.22	76.38	39.26	49.89	68.29	78.85	32.06	70.46	33.41	55.52	45.99	30.7	36.21	72.68	71.89	30.11	26.45	37.74	33.91
VIT_211s0016g02126	XP_002281896.1 PREDICTED: uncharacterized protein LOC100247359 [Vitis vinifera]	85.81	52.23	31.18	26.51	20.34	25.12	103.43	56.62	108.1	26.44	46.31	62.26	38.35	47.86	54.89	42.58	37.96	55.29	31.88	29.53	32.42	30.7	41.19	29.75	11.36	19.21	14.91	16.18	18.1	13.58	13.67	11.85	19.94	16.44	34.52	15.9
VIT_202s0025g03330	CBI34653.3 unnamed protein product, partial [Vitis vinifera]	2	2.89	2.22	0.37	1.53	1.26	2.22	2.48	2.98	2.87	2.51	2.09	0.1	0.44	0.4	0.11	0.21	0.24	0.35	0.3	0.2	0.03	0.14	0.28	4.63	5.44	4.01	4.11	4.91	5.2	3.96	5.24	6.66	5.47	5.55	5.93
VIT_201s0150g00440	XP_010657584.1 PREDICTED: respiratory burst oxidase homolog protein D [Vitis vinifera]?XP_010657595.1 PREDICTED: respiratory burst oxidase homolog protein D [Vitis vinifera]?XP_019078262.1 PREDICTED: respiratory burst oxidase homolog protein D [Vitis vinifera]	6.17	3.76	2.51	1.67	1.66	2.01	3.93	2.52	4.64	4.56	5.61	3.65	7.63	5.44	8.83	13.48	11.85	8.93	12.76	8.47	5.96	8.11	8.56	5.14	4.56	2.39	2.08	2.61	3.66	2.4	3.76	5.58	2.95	3.11	2.27	3.23
VIT_200s1851g00005	XP_010647549.2 PREDICTED: TMV resistance protein N-like [Vitis vinifera]?XP_019074280.1 PREDICTED: TMV resistance protein N-like [Vitis vinifera]	6.69	10.88	7.82	0.84	5.6	5.03	11.52	5.11	9.24	9.59	8.02	12.12	4.93	11.74	8.26	6.02	7.07	7.66	17.36	15.05	15.97	14.18	17.04	9.27	10.01	10.06	11.66	7.04	9.32	8.2	3.73	8.8	7.41	9.76	11.4	8.17
VIT_211s0016g02810	XP_019078453.1 PREDICTED: uncharacterized protein LOC109123365 [Vitis vinifera]	7.56	6.61	5.55	0.76	4.65	3.41	3.87	4.5	4.7	4.85	5.38	5.74	6.63	8.55	7.84	7.11	9.29	5.19	9.34	7.89	8.03	10.56	8.97	8.22	4.55	11.77	7.91	8.24	5.82	7.67	7.73	7.09	8.13	8.11	10.04	5.03
VIT_205s0020g00440	XP_010649606.1 PREDICTED: uncharacterized protein LOC100252933 isoform X1 [Vitis vinifera]	88.81	53.23	39.44	43.76	26.73	11.19	90.98	81.27	55.93	120.57	112.84	54.48	54.43	45.85	57.36	36.23	42.17	34.32	63.98	68.77	52.99	59.81	60.33	62.97	61.86	46.01	46.83	54.75	43.29	61.15	51.63	75.41	46.72	68.72	39.2	51.9
VIT_202s0025g04120	XP_002276651.1 PREDICTED: uncharacterized protein LOC100254717 [Vitis vinifera]	36.67	18.66	13.05	10.62	11.57	7.4	23.73	19.35	21.92	24.78	21.84	17.42	33.65	29.96	44.14	32.56	24.31	35.59	39.07	30.56	33.75	32.86	35.15	31.94	32.45	26.06	30.89	28.67	28.1	29.4	24.65	29.22	24.25	29.37	27.7	36.04
VIT_209s0002g03560	CBI36062.3 unnamed protein product, partial [Vitis vinifera]	16.96	19.14	10.65	5.82	5.83	8.75	7.84	9.48	16.88	10.89	12.75	16.51	13.23	15.77	14.48	14.63	14.41	10.29	12.49	13.87	16.12	15.81	11.88	15.64	23.49	29.48	25.71	22.29	27.11	19.67	36.07	21.8	32.09	25.02	21.95	23.43
VIT_209s0002g03860	XP_002278659.1 PREDICTED: probable disease resistance protein At1g61310 [Vitis vinifera]	1.94	2.03	1.08	0.46	0.88	0.87	1.78	0.62	1.7	1.27	1.6	1.99	2.81	2.98	3.03	2.63	2.65	2.17	3.51	2.82	3.53	3.33	4.59	2.92	4.45	3.97	2.79	3.23	2.98	3.19	3.3	4.25	3.23	3.33	4.39	3.28
VIT_202s0025g02880	XP_002278450.2 PREDICTED: subtilisin-like protease SBT3.9 [Vitis vinifera]	3.75	3.99	2.16	1.52	1.31	1.5	3.24	2.09	2.57	2.16	2.82	2.7	11.69	11.72	10.96	13.9	10.35	10.6	11.85	12.29	8.91	7.74	9.99	6.97	2.71	2	1.45	3.19	2.86	1.87	1.8	1.98	1.7	1.83	3.71	2.48
VIT_205s0049g01980	XP_002285491.1 PREDICTED: 3-isopropylmalate dehydratase large subunit, chloroplastic isoform X1 [Vitis vinifera]?CBI23725.3 unnamed protein product, partial [Vitis vinifera]	4.82	3.23	2.13	1.63	1.53	1.29	9.48	9.84	10.15	1.12	3.28	3.44	0.6	1.18	1.14	1.18	1.35	1.31	1.23	2.19	2.38	1.37	1.87	1.58	20.87	32.7	40.67	24.8	14.49	24.24	17.3	23.49	24.11	13.59	20.76	24.91
VIT_218s0001g03670	XP_002284394.3 PREDICTED: uncharacterized protein LOC100257501 [Vitis vinifera]	11.65	11.14	2.46	3.72	5.13	2.29	19.02	10.02	12.53	10	13.14	7.2	3.3	3.17	2.64	4.53	4.81	5.58	6.51	5.26	9.17	4.91	3.54	5.29	6.1	4.84	6.1	6.43	5.42	6.57	4.73	5.33	4.89	6.09	2.88	7.75
VIT_213s0019g02080	XP_019079540.1 PREDICTED: AT-hook motif nuclear-localized protein 15 [Vitis vinifera]	5.21	3.03	1.24	1.17	1.73	1.24	4.26	3.5	4.01	2.6	3.86	6.71	8.97	11.7	11.31	14.2	10.08	10.73	11.19	13.9	16.24	12.15	12.46	10.34	28.13	27.63	26.54	25.06	31.28	27	22.65	29.53	26.62	20.61	28.7	27.53
VIT_215s0045g00500	XP_003633884.2 PREDICTED: DNA mismatch repair protein MLH1 [Vitis vinifera]	6.24	4.99	4.18	1.91	2.79	2.13	6.01	5.55	5.93	3.5	6.95	5.97	5.55	9.15	7.82	7.85	4.73	7.05	9.59	7.99	10.08	11.52	9.8	7.74	7.68	7.75	5.6	7.1	7.11	9	5.72	6.98	6.35	10.32	8.2	10.18
VIT_206s0004g05980	CBI16012.3 unnamed protein product, partial [Vitis vinifera]	4.87	5.47	4.39	0.48	4.79	1.53	3.33	4.57	3.84	2.99	3.6	3.42	5.88	5.59	7.04	7.63	5.15	5.03	5.24	5.98	5.09	5.62	3.6	5.9	7.04	9.82	7.1	6.58	9.98	7.08	7.4	6.47	7.41	9.58	9.45	8.26
VIT_210s0003g01500	XP_010655539.1 PREDICTED: uncharacterized protein LOC100254917 [Vitis vinifera]?XP_010655540.1 PREDICTED: uncharacterized protein LOC100254917 [Vitis vinifera]?RVW83812.1 hypothetical protein CK203_041787 [Vitis vinifera]	18.63	14.14	10.42	7.18	5.91	6.07	21.25	25.49	18.61	30.39	24.71	17.5	18.85	22.73	25.72	24.43	24.7	28.52	27.46	25.3	24.9	26.91	25.5	23.63	12.35	11.29	11.11	12.96	11.08	11.41	8.56	11.19	9.85	12.35	8.91	11.52
VIT_212s0034g01070	XP_010657808.1 PREDICTED: putative disease resistance RPP13-like protein 1 [Vitis vinifera]?XP_010657809.1 PREDICTED: putative disease resistance RPP13-like protein 1 [Vitis vinifera]?XP_010657810.1 PREDICTED: putative disease resistance RPP13-like protein 1 [Vitis vinifera]?XP_010657811.1 PREDICTED: putative disease resistance RPP13-like protein 1 [Vitis vinifera]?XP_010657812.1 PREDICTED: putat…	2.16	3.81	2.42	0.53	1.63	1.67	3.19	4.07	3.42	2.37	2.54	3.13	2.43	2.95	2.25	3.42	3.76	2.2	3.52	4.34	3.01	3.95	4.04	3.82	3.46	3.33	3.5	2.84	3.48	2.4	3.76	4.08	3.06	3.28	3.95	3.35
VIT_200s1286g00010	XP_019074239.1 PREDICTED: hsp70-Hsp90 organizing protein 3-like [Vitis vinifera]	9.93	6.13	4.62	1.63	3.28	4.23	8.81	3.87	8.76	3.35	6.5	6.23	14.31	14.33	14.56	14.44	11.91	13.55	17.37	15.03	17.74	14.19	21.79	15.19	5.35	11.83	15.31	15.14	18.24	16.98	9.43	13.55	8.26	9.65	8.61	10.78
VIT_206s0009g02450	RVW18760.1 UDP-glycosyltransferase 87A2 [Vitis vinifera]	1.87	3.62	2.04	0.9	1.57	0.94	3.68	3.29	2.1	2.48	1.97	2.8	5.18	5.45	4.18	5.19	5.7	5.55	5.57	5.15	4.64	6.15	5.95	4.72	6.47	6.82	6.85	7.63	8.28	6.31	8.73	6.87	9.52	9.05	10.17	7.52
VIT_209s0002g02880	XP_019077795.1 PREDICTED: putative leucine-rich repeat receptor-like serine/threonine-protein kinase At2g19230 [Vitis vinifera]	4.3	5.43	4.42	0.99	2.52	2.88	6.78	3.93	7.85	5.7	5.32	5.1	0.45	0.59	1.46	1.06	0.85	0.51	1.25	0.79	0.76	0.66	1.27	0.84	2.18	2.88	2.99	4.13	2.36	3.06	2.29	3.28	2.65	3.37	3.99	2.68
VIT_200s0253g00040	XP_002270831.1 PREDICTED: L-ascorbate oxidase homolog [Vitis vinifera]	28.46	12.54	13.85	10.82	9.59	4.25	27.17	12.15	10.98	25.99	28.22	14.42	230.34	244.99	303.83	179.62	203.31	147.35	276.99	280.88	190.01	245.16	299.98	256.93	75.91	51.1	48.06	77.62	85.24	54.61	41.03	89.21	52.21	85.94	50.77	59.99
VIT_213s0067g03260	XP_002281126.1 PREDICTED: methylesterase 17 [Vitis vinifera]?RVX03002.1 Methylesterase 17 [Vitis vinifera]	1.61	0.94	1	0.5	0.36	0.69	1.82	1.07	1.41	0.79	1.06	1.56	9.89	9.48	9.1	11.47	9.54	11.96	9.93	10.52	8.23	9.76	10.41	11.81	18.34	22.88	18.58	20.67	35.64	12.29	17.35	13.96	20.58	16.64	38.65	11.27
VIT_207s0005g02130	XP_002279803.1 PREDICTED: uncharacterized protein LOC100264112 [Vitis vinifera]	68.18	41.69	34.62	25.42	17.35	20.45	68.54	88.11	60.11	58.32	49.11	104.52	8.74	9.61	9.53	10.36	14.19	12.69	17.85	21.74	14.17	14.62	14.42	12.65	25.99	24.96	36.14	25.51	21.36	24.27	23.37	26.21	22.74	22.79	18.15	22.69
VIT_200s0471g00010	XP_002267145.2 PREDICTED: U-box domain-containing protein 30 [Vitis vinifera]?XP_010647073.1 PREDICTED: U-box domain-containing protein 30 [Vitis vinifera]	11.28	8.97	6.64	3.26	4.53	4.22	8.41	8.85	8.58	8.51	8.67	6.67	14.04	20.56	17.09	14.78	14.15	15.84	11.9	15.48	16.18	16.9	15.45	12.7	21.07	16.55	18.84	20.32	20.3	20.34	17.34	20.65	16.54	20.77	12.61	16.98
VIT_205s0020g00010	XP_019075711.1 PREDICTED: importin beta-like SAD2 homolog [Vitis vinifera]	1.44	1.26	0.72	0.47	0.62	0.44	0.75	1.07	1.06	1.13	0.82	0.85	1.42	1.68	1.48	1.77	1.47	1.34	1.4	1.64	1.99	2.01	1.73	1.45	1.57	2.78	0.95	1.96	1.45	1.96	1.82	1.73	2.27	2.92	1.87	1.48
VIT_212s0028g02540	XP_002279275.1 PREDICTED: PLASMODESMATA CALLOSE-BINDING PROTEIN 5 [Vitis vinifera]?XP_019078802.1 PREDICTED: PLASMODESMATA CALLOSE-BINDING PROTEIN 5 [Vitis vinifera]?CBI21947.3 unnamed protein product, partial [Vitis vinifera]	6.23	3.89	3.93	2.65	2.79	0.95	9.83	4	5.53	4.62	3.84	5.3	16.43	22.26	18.9	18.19	17.09	15.43	20.17	17.93	17.76	18.34	18.84	18.72	16.31	18.24	17.56	19.41	15.79	18.57	15.14	18.42	11.41	18.83	11.53	14.51
VIT_218s0001g00510	XP_002285910.2 PREDICTED: prolyl endopeptidase isoform X1 [Vitis vinifera]	55.24	107.69	48.19	26.78	32.75	25.46	235.22	159.7	142.76	46.44	60.15	95.03	20.03	23.92	25.7	19.93	21.84	14.51	26.35	19.6	21.17	21.12	21.92	21.13	71.31	63.86	60.7	61.76	63.29	59.59	72.63	60.32	76.66	70.89	83.3	65.5
VIT_218s0001g00470	XP_002285913.1 PREDICTED: L-ascorbate oxidase homolog [Vitis vinifera]?CBI18890.3 unnamed protein product, partial [Vitis vinifera]	151.02	98.53	103.11	68.81	62.32	26.77	98.46	86.43	96.62	144.06	143.45	74.09	360.4	280.1	307.44	273.85	285.76	259.29	322.66	287.98	283.17	316.36	317.59	288.47	174.71	132.84	163.47	195.85	174.14	183.94	121.83	226.71	129.51	180.23	106.86	171.19
VIT_217s0000g06710	XP_002281604.2 PREDICTED: probable LRR receptor-like serine/threonine-protein kinase At1g74360 [Vitis vinifera]	5.17	6.09	3.89	1.91	2.29	2.59	4.25	2.28	6.24	2.68	3.43	6.45	3.16	2.25	2.65	3.09	2.76	2.18	2.24	3.1	4.28	1.92	2.07	2.92	4.73	5.27	11.4	5.22	4.55	4.56	5.35	6.95	5.96	4.51	4.52	5.8
VIT_213s0019g03550	XP_002275627.1 PREDICTED: AP2-like ethylene-responsive transcription factor TOE3 isoform X1 [Vitis vinifera]	52.62	42.22	31.93	21.93	18.83	15.8	40.48	57.2	43.34	51.69	39.83	65.75	29.46	37.75	57.16	53.37	46.99	51.41	23.76	44.17	53.36	30.4	29.69	30.7	42.22	47.32	43.5	39.41	42.54	42.6	51.2	34.87	55.34	37.95	44.89	39.27
VIT_202s0012g01235	XP_010663589.1 PREDICTED: uncharacterized protein LOC100243800 isoform X5 [Vitis vinifera]	7.9	9.03	9.2	0.76	6.84	4.55	6.82	8.38	8.61	6.41	5.43	8.05	2.8	3.65	4.77	5.97	3.88	3.08	3.25	2.78	3.22	3.57	3.46	3.25	4.88	5.43	3.91	4.93	7.21	4.9	3.94	4.57	4.16	4.46	6.24	5.01
VIT_216s0013g02090	XP_002263969.1 PREDICTED: F-box protein At5g07670 [Vitis vinifera]?RVW59504.1 F-box protein [Vitis vinifera]	4.76	1.83	1.54	1.04	1.76	0.82	4.12	2.06	1.79	1.69	1.02	1.54	5.88	6.22	6.97	5.96	2.82	2.01	3.76	3.37	3.2	4.18	3.66	3.74	4.29	4.2	3.92	4.78	4.71	5.01	4.29	3.6	4.04	6.35	3.52	3.58
NA	#N/A	NA	NA	NA	NA	NA	NA	NA	NA	NA	NA	NA	NA	NA	NA	NA	NA	NA	NA	NA	NA	NA	NA	NA	NA	NA	NA	NA	NA	NA	NA	NA	NA	NA	NA	NA	NA
VIT_203s0088g00810	CAN77102.1 hypothetical protein VITISV_021166 [Vitis vinifera]?CBI25100.3 unnamed protein product, partial [Vitis vinifera]	1151.73	849.44	944.04	815.35	261.29	896.39	4401.82	1252.93	4499.29	639.38	843.09	1722.12	16.35	13.88	25.41	16.87	68.11	154.88	45.08	6.54	23.2	15.84	37.68	32.12	1.43	43.59	13.94	0.52	1.49	0.29	1.14	1.76	2.65	0	2.44	2.81
VIT_202s0154g00280	XP_002271619.1 PREDICTED: 14 kDa proline-rich protein DC2.15 [Vitis vinifera]?RVW50638.1 14 kDa proline-rich protein DC2.15 [Vitis vinifera]	0	0	0	0	0.21	0	0	0	0	0	0	0	0	0.19	0	51.53	0.67	1.22	0	0.16	0.15	0	0	0.51	205.9	115.95	157.75	367.22	67.36	183.29	62.85	208.29	42.82	143.36	31.37	156.78
VIT_218s0001g08840	XP_002283413.1 PREDICTED: serine carboxypeptidase-like 2 [Vitis vinifera]	55.27	46.71	73.81	64.13	76.52	63.84	33.37	53.9	45.18	50.64	44.99	48.64	0	0	0	0.48	0.97	0.09	0.13	0.16	0.16	0.21	0.09	0.04	0	0	0	0.04	0	0	0	0	0.05	0.05	0	0.05
VIT_211s0065g00630	XP_002264643.4 PREDICTED: beta-amyrin 28-oxidase [Vitis vinifera]	0	0.09	0	0	0	0	0	0.03	0	0.09	0	0.1	0.16	0.07	0	8.95	0.12	0.69	0.09	0.03	0.17	0.09	0.32	0	7.77	4.26	4.58	41.89	5.57	4.74	1.69	14.02	2.83	3.83	2.22	5.06
VIT_214s0128g00650	XP_002284624.1 PREDICTED: germin-like protein subfamily 1 member 7 [Vitis vinifera]?XP_034707728.1 germin-like protein subfamily 1 member 7 [Vitis riparia]?CBI36787.3 unnamed protein product, partial [Vitis vinifera]	0	0	0	0	0	0	0	0	0	0	0	0	0	0.21	0	1.34	0.75	4.53	0.09	0.09	0	0.09	0.49	0	26.73	62.91	42.86	51.92	90.63	30.22	38.72	72.48	43.63	54.67	62.66	47.63
VIT_216s0148g00130	XP_010662835.1 PREDICTED: rust resistance kinase Lr10-like [Vitis vinifera]	9.9	9.58	14.55	6.43	9.58	14.4	4.64	12.93	12.75	5.99	6.02	14.22	0	0	0	0.51	0.35	0	0.46	0	0.7	0.09	0	0.06	0.79	1.69	2.7	1.2	0	0.91	1.65	1.57	2.74	1.15	2.38	2.12
VIT_219s0014g03710	XP_002281713.1 PREDICTED: dynein light chain 2, cytoplasmic [Vitis vinifera]?RVW60463.1 Dynein light chain LC6, flagellar outer arm [Vitis vinifera]?CBI20381.3 unnamed protein product, partial [Vitis vinifera]	8.57	7.47	13.53	19.25	8.29	8.33	7.42	16	17.4	15.19	5.44	9.58	0	0	0	0.07	0.2	0.53	0	0.25	0.18	0	0	0.07	0	0	0	0	0	0	0	0	0	0	0	0
VIT_208s0007g00920	XP_002271837.2 PREDICTED: tropinone reductase homolog [Vitis vinifera]	104	157.03	163.79	201.54	210.78	180.43	42.69	104.48	61.77	140.45	118.76	90.69	0.07	0	0	0	0.4	0.92	0	0	0	0.08	0	0	0.18	0	0	0	0	0.07	0.25	0	0	0.1	0	0
VIT_206s0004g01450	XP_010651289.1 PREDICTED: linoleate 13S-lipoxygenase 2-1, chloroplastic-like [Vitis vinifera]	124.78	119.6	119.89	122.86	223.04	102.7	113.07	154.94	120.99	82.8	88.34	88.27	0.17	0.28	0.02	1.61	3.79	1.35	0.04	0.02	0.02	0.02	0.02	0.02	0	0.02	0	0.04	0.02	0.12	0.09	0.04	0.05	0	0.02	0.1
VIT_207s0005g02720	CBI37066.3 unnamed protein product, partial [Vitis vinifera]	161.92	82.82	185.83	165.9	15.27	58.27	65.01	246.68	234.48	371.15	262.07	434.19	1.95	0	0	5.49	9.05	14.84	5.99	27.33	19.77	20.72	14.09	52.68	5.18	2.63	20.22	5.69	7.12	17.7	21.43	25.87	42.77	36.97	13.64	48.85
VIT_218s0001g05290	NP_001268024.1 valencene synthase-like [Vitis vinifera]?ADR74197.1 germacrene D synthase [Vitis vinifera]	7.85	0.61	10.27	13.38	3.11	2.04	5.29	0.65	4.57	0.2	0.31	8.42	0.69	1.28	0.11	5.67	17.93	0.49	5.2	2.43	17.27	3.07	2.1	2.53	0.24	0.29	0.29	0.31	0.21	0.17	0.34	0.22	0.24	0.34	0.92	0.06
VIT_212s0059g02640	XP_002274801.1 PREDICTED: uclacyanin 1 [Vitis vinifera]	0	0	0	0	0	0.06	0	0	0	0	0	0	0.19	0	0	0.6	0.35	1.48	0.54	0.26	0.45	0.28	0.18	0.34	14.75	17.22	16.04	20.79	24.89	16.09	15.01	25.22	17.76	23.83	12.51	26.14
VIT_211s0065g00040	NP_001268076.1 beta-amyrin 28-monooxygenase [Vitis vinifera]?BAJ84107.1 Cytochrome P450 [Vitis vinifera]	0	0	0	0	0	0	0	0	0	0	0	0	0.14	0.11	0.13	3.27	0.13	0.32	0.32	0.12	0.1	0.11	0.08	0.11	2.73	2.41	1.86	11.78	2.6	1.54	0.38	4.45	1.7	0.77	0.84	1.56
VIT_203s0091g00230	XP_002270096.1 PREDICTED: uncharacterized protein LOC100243866 [Vitis vinifera]?RVW61437.1 hypothetical protein CK203_032023 [Vitis vinifera]?CAN67723.1 hypothetical protein VITISV_006022 [Vitis vinifera]	109.3	136.58	157.39	224.97	246.87	249.46	56.61	125.7	77.45	103.99	111.1	109.92	1.79	2.9	1.41	13.75	19.23	20.31	0.42	0.51	0.34	0.74	0.73	0.76	0.1	0	0	0.19	0.21	0.08	0.33	0.05	0.4	0	0	0.1
VIT_203s0063g01690	XP_002284806.1 PREDICTED: cytochrome P450 CYP82D47 [Vitis vinifera]	12.38	3	19.41	10.09	4.77	4.59	5.54	1.79	4.52	3.13	5.09	6.24	0.23	0.17	0.22	1.27	2.76	1.26	0.29	0.95	0.27	0.29	0.34	0.17	0.17	0.11	0.19	0.17	0	0.2	0.46	0.34	0.31	0.11	0.14	0.29
VIT_209s0018g01800	XP_003632911.1 PREDICTED: acid phosphatase 1 [Vitis vinifera]?RVW14600.1 Acid phosphatase 1 [Vitis vinifera]	899.17	466.51	1108.36	755.29	1151.24	896.27	211.69	746.3	445.54	686.48	297.08	350.87	2.22	1.12	5.98	33.64	46.59	7.24	4.88	2.43	3.08	1.78	1.28	0.29	0.1	0	0.19	0.3	0	0.42	0.5	0.09	0.11	0.11	0.1	0
VIT_219s0090g01750	CBI26739.3 unnamed protein product, partial [Vitis vinifera]	35.28	27.99	40.87	64.16	37.38	61.36	9.63	22.32	20.56	18.26	20.52	18.39	0.22	0.69	0.26	2.04	3.1	4.4	0.12	0.12	0.23	0	0.26	0.38	0	0	0	0	0.58	0	0.13	0	0	0.31	0.14	0
VIT_207s0005g03970	XP_010652401.1 PREDICTED: protein NRT1/ PTR FAMILY 5.2 isoform X1 [Vitis vinifera]	3.73	4.65	8.46	13.77	9.09	11.17	0.9	4.13	1.48	0.79	0.49	1.32	0.07	0.09	0.1	0.67	0.7	0.67	0.18	0.23	0.1	0.04	0.04	0.09	1.22	1.79	1.76	2.13	3.72	0.63	0.07	0.63	0.27	0.57	4.3	0.59
VIT_208s0007g02110	RVW44534.1 putative LRR receptor-like serine/threonine-protein kinase [Vitis vinifera]	1.9	1.46	0.95	0.46	0.86	0.74	1.39	0.92	2.66	0.79	0.84	0.82	0.02	0.05	0.04	0.14	0.54	0.16	0.05	0.08	0.06	0.03	0.08	0.13	0.05	0.1	0.05	0.13	0.04	0.12	0.05	0	0.07	0.01	0.25	0.06
VIT_211s0052g00390	XP_002266645.2 PREDICTED: plant intracellular Ras-group-related LRR protein 6 [Vitis vinifera]	0	0	0.05	0.05	0	0	0.09	0.47	0.23	0	0	0	0	0.19	0	0.49	0.56	0.24	0.39	0.08	0.08	0	0	0.05	3	5.68	7.9	3.61	4.99	6.08	12.6	8.93	9.58	6.65	7.1	4.19
VIT_200s0379g00050	CBI29397.3 unnamed protein product, partial [Vitis vinifera]	16.39	17.82	19.94	28.11	20.58	23.32	4.51	4.72	4.73	7.67	6.33	4.21	0.24	0.3	0	1.18	1.93	0.82	0.14	0.28	0.03	0.03	0.22	0.11	1.72	1	1.08	1.54	0.54	0.55	0.77	0.23	1.1	1.29	0.55	0.27
VIT_215s0021g02190	XP_002274198.1 PREDICTED: carotenoid cleavage dioxygenase 7, chloroplastic [Vitis vinifera]?RVW97132.1 Carotenoid cleavage dioxygenase 7, chloroplastic [Vitis vinifera]?CBI16625.3 unnamed protein product, partial [Vitis vinifera]	0	0	0	0	0	0	0	0	0	0	0	0	0.12	0.08	0	1.15	0.07	0.19	0	0	0.06	0	0	0.04	10.51	6.93	7.79	9.8	14.33	5.85	3.96	4.61	3.55	11.16	14.31	5.87
VIT_201s0011g02060	XP_002277006.1 PREDICTED: cytochrome P450 86B1 [Vitis vinifera]?RVW45431.1 Cytochrome P450 86B1 [Vitis vinifera]	0	0.09	0.06	0	0.13	0.14	0	0	0	0	0.08	0.06	0.18	0.03	0	0.2	0.44	0.79	0.03	0.08	0.12	0.07	0.06	0.12	8.68	9.81	8.45	11.34	11.07	8.6	6.31	8.22	9.65	12.4	6.15	14.31
VIT_204s0008g00330	XP_019074954.1 PREDICTED: MDIS1-interacting receptor like kinase 1-like [Vitis vinifera]	51.35	55.97	33.48	43.71	12.1	29.82	60.74	27.97	74.47	36.32	62.41	73.6	0.44	0.54	0.38	1.63	2.68	4.73	3.38	0.69	0.67	0.24	1.67	1.51	0	0.85	0.88	0.13	0.29	0.67	1.01	0.74	0.57	1.06	3.25	0.29
VIT_208s0040g02650	XP_002278074.1 PREDICTED: uncharacterized protein LOC100256772 [Vitis vinifera]?RVW39811.1 hypothetical protein CK203_074655 [Vitis vinifera]?CBI32670.3 unnamed protein product, partial [Vitis vinifera]	0.46	0.33	1.23	0.72	0.88	0.9	0.05	0.52	0.24	0.29	0.69	0.59	0.44	0.1	0.09	1.63	1.11	1.54	0.58	1.13	1.75	0.36	0.81	0.28	30.74	29.07	27.14	23.6	31.84	30.56	18.69	23.84	23.08	24.08	36.25	24.37
VIT_219s0135g00150	XP_003634773.1 PREDICTED: cytochrome P450 CYP72A219 [Vitis vinifera]?CBI22132.3 unnamed protein product, partial [Vitis vinifera]	4.62	7.02	8.25	9.6	10.03	14.94	1.53	9.83	0.63	5.45	9.1	9.06	0.42	0.26	0.39	1.43	2.18	2.91	0	0.83	0.34	0.2	0.21	0.31	40.44	42.42	30.28	40.9	57.06	18.26	39.79	23.09	43.07	32.09	80.87	34.95
VIT_215s0048g00790	XP_002279679.1 PREDICTED: probable calcium-binding protein CML23 [Vitis vinifera]?RVX01022.1 putative calcium-binding protein CML10 [Vitis vinifera]	24.44	24.79	39.01	41.49	34.93	27.86	37.7	49.18	57.06	19.14	21.39	42.92	0	0.44	0	0.58	1.13	0.65	0.4	0.53	0.3	0.41	0.09	0	4.61	3.51	2.53	2.42	2.97	1.98	2.58	1.77	3.08	2.99	4.07	3.06
VIT_211s0016g05430	XP_002285275.1 PREDICTED: uncharacterized protein LOC100257716 [Vitis vinifera]?RVW16779.1 hypothetical protein CK203_076403 [Vitis vinifera]?CBI28211.3 unnamed protein product, partial [Vitis vinifera]	41.85	40.69	43	99.61	83.3	43.77	28.07	50	11.73	25.32	46.88	31.93	3.96	7.1	7.97	27.45	57.49	22.12	3.39	18.66	15.46	4.78	6.99	6.16	1.5	0.35	1.84	2.11	0.29	3.13	1.03	1.26	1.62	1.07	2.9	1.9
VIT_201s0127g00340	XP_010651547.1 PREDICTED: uncharacterized protein LOC104879657 [Vitis vinifera]	59.96	61.59	81.01	65.71	67.28	59.67	33.9	66.11	57.06	75.5	58.96	45.87	0.16	0.45	0	0.72	0.81	1.77	0	0	0	0	0	0	0	0.07	0	0	0	0	0	0	0	0	0	0
VIT_200s0179g00370	XP_002274974.1 PREDICTED: protein ELC [Vitis vinifera]	7.18	10.73	4.28	3.57	2.58	6.07	10.7	5.07	14.1	6.29	8.64	24.47	0.17	0.35	0.06	1.71	0.51	1.02	1.36	0.36	0.06	0.26	0.2	0	2.74	4.04	4.15	3.43	2.94	4.66	9.03	3.91	6.42	5.77	5.63	4.11
VIT_207s0151g01000	XP_002278284.1 PREDICTED: photosystem I reaction center subunit II, chloroplastic [Vitis vinifera]?RVW54912.1 Photosystem I reaction center subunit II, chloroplastic [Vitis vinifera]?RVX20717.1 Photosystem I reaction center subunit II, chloroplastic [Vitis vinifera]?CBI28699.3 unnamed protein product, partial [Vitis vinifera]	247.16	379.25	383.45	466.13	378.06	496.07	110.74	237.19	199.77	359.48	273.32	168.11	2.57	2.19	1.13	6.59	7.27	20.61	2.08	2.18	1.93	1.94	0.56	1.64	0	0	0.56	0	0.42	0.33	0.55	0	0	0	0	0
VIT_216s0039g02230	XP_002277035.1 PREDICTED: anthocyanidin 3-O-glucosyltransferase 2 [Vitis vinifera]?RVX01674.1 Anthocyanidin 3-O-glucosyltransferase 2 [Vitis vinifera]?CBI26536.3 unnamed protein product, partial [Vitis vinifera]	3.48	2.52	3.02	5.76	2.86	3.98	0.27	0.87	0.91	2.28	0.83	3.69	2.03	3.86	1.85	7.9	15.72	16.88	0.54	1.43	0.41	2.88	1.52	1.25	0	0	0	0	0	0	0.05	0	0	0	0.15	0
VIT_218s0001g13400	XP_002280798.2 PREDICTED: cysteine proteinase 15A [Vitis vinifera]?CAN73591.1 hypothetical protein VITISV_022889 [Vitis vinifera]?CBI19785.3 unnamed protein product, partial [Vitis vinifera]	5.09	2.22	5.08	7.17	5.81	2.3	7.64	6.33	11.4	10.11	6	18.57	0.13	0.17	0.3	0.93	1.05	1.13	0.71	0.8	0.56	0.81	0.43	1.15	6.56	9.38	11.5	9.4	13.05	7.96	9.24	7.43	8.04	12.84	9.58	9.97
VIT_210s0092g00220	XP_002276662.1 PREDICTED: CASP-like protein 1B2 [Vitis vinifera]?CBI39011.3 unnamed protein product, partial [Vitis vinifera]	0.08	0.21	0	0	0	0.07	0.07	0.59	0.4	0.57	0.14	0.25	0.82	0.58	0.33	0.54	2.24	5.38	2.52	1.3	2.23	1.79	2.24	2.89	56.19	55.6	42.16	39.33	56.83	49.25	34.59	37.29	43.95	51.89	30.09	75.25
VIT_209s0054g01740	XP_002270251.1 PREDICTED: shikimate O-hydroxycinnamoyltransferase [Vitis vinifera]	0	0	0	0	0	0.17	0.85	0.16	0.04	0	0	0	0.14	0.13	0	0.5	0.37	0.54	0.16	0.46	0.42	0.12	0.43	0.38	25.47	32.72	27.23	27.04	34.76	29.4	30.21	22.97	39.66	37.82	28.78	39.38
VIT_218s0089g00390	XP_002268777.1 PREDICTED: probable carboxylesterase 18 [Vitis vinifera]	0.11	0	0.1	0	0	0	0.4	0	0	0	0	0	0.08	0.2	0.28	0.55	0.99	1.14	0.54	0.25	0.91	0.45	0.95	0.65	12.2	10.21	14.35	9.48	8.2	10.8	19.4	18.73	10.18	9.98	8.02	11.41
VIT_202s0012g00540	XP_002279208.1 PREDICTED: peroxidase 20 [Vitis vinifera]?CBI33950.3 unnamed protein product, partial [Vitis vinifera]	0.3	0.23	0.47	0.4	0.53	0.71	0.86	0.7	0.53	0.75	0.58	0.95	0.1	0.04	0.04	0.27	0.22	0.41	0.38	0.42	0.35	0.26	0.08	0.19	10.05	11.38	7.85	8.01	12.16	7.5	9.54	7.37	9.61	12.3	8.21	13.52
VIT_205s0077g01150	NP_001267896.2 class I beta-1,3-glucanase precursor [Vitis vinifera]?AAF44667.2 beta-1,3-glucanase [Vitis vinifera]	31.66	13.65	18.86	10.1	12.75	10.85	25.37	25.32	30.12	13.06	20.1	27.78	6.22	4.5	1.51	11.11	36.96	10.75	12.47	81.96	30.47	18.32	6.71	13.34	191.21	359.17	987.54	351.85	177.58	383.7	179.15	447.87	326.74	97.04	196.76	422.66
VIT_204s0079g00690	NP_001267869.1 glutathione S-transferase [Vitis vinifera]?AAX81329.1 glutathione S-transferase [Vitis vinifera]?RVW61090.1 Glutathione S-transferase F12 [Vitis vinifera]?CBI27362.3 unnamed protein product, partial [Vitis vinifera]	30.74	24.25	40.78	36.03	42.95	29.99	7.71	13.9	22.36	58.42	18.82	28.89	32.7	54.84	32.72	137.6	164.13	272.02	11.17	18.37	7.22	27.12	16.25	16.9	0	0.19	0	0	0	0.44	0	0	0.06	0	0.18	0.25
VIT_216s0050g02220	ACH54087.1 class III chitinase [Vitis vinifera]?RVW94568.1 Acidic endochitinase [Vitis vinifera]	57.09	76.45	38.63	53.93	18.66	59.87	339.75	71.85	265.38	38.71	66.02	149	8.92	8.05	7.25	26.97	72.98	13.49	6.19	20.14	24.52	16.64	14.27	32.47	36.14	76.22	98.94	54.7	53.82	53.2	19.93	48.11	22.48	21.12	43.77	29.26
VIT_201s0010g01090	CBI27438.3 unnamed protein product, partial [Vitis vinifera]	0.21	0.44	0.15	0.4	0.31	0.39	0.15	0.19	0.2	0.65	0.24	0.57	1	1.12	0.37	1.52	3.07	6.8	2.73	1.3	1.69	1.08	2.32	1.55	78.13	69.38	65.14	66.89	80.68	62.34	52.43	64.67	71.76	86	46.29	92.9
VIT_214s0068g00330	XP_002277074.1 PREDICTED: transcription factor TCP13 [Vitis vinifera]?RVW31431.1 Transcription factor TCP13 [Vitis vinifera]?RVW82723.1 Transcription factor TCP13 [Vitis vinifera]	14.86	13.59	16.26	13.62	19.27	16.77	11.38	13.58	15.16	10.24	9.19	11.62	0.07	0.08	0.1	0.58	0.27	0.24	0.18	0.05	0.32	0.2	0.1	0.23	0	0	0.07	0	0	0	0	0	0.03	0	0.05	0
VIT_208s0040g02200	XP_002275288.1 PREDICTED: peroxidase 21 [Vitis vinifera]?RVW39801.1 Peroxidase 21 [Vitis vinifera]?CBI32706.3 unnamed protein product, partial [Vitis vinifera]	3.25	5.65	9.55	9.23	7.24	10.18	9.74	5.59	8.24	4.18	5.06	9.03	5.39	4.54	1.17	13.55	23.28	13.21	1.97	6.29	7.22	3.58	2.67	4.32	13.19	16.36	9.76	14.07	18.54	15.2	54.12	30.55	61.29	14.46	50.24	12.9
VIT_219s0135g00130	XP_010644780.1 PREDICTED: cytochrome P450 CYP72A219 isoform X1 [Vitis vinifera]	3.09	6.13	5.74	5.14	10.47	11.64	1.58	6.24	0.8	3.14	7.34	5.61	0.55	0.16	0.15	1.65	1.24	0.91	0.11	1.11	0.54	0.37	0.16	0.77	40.24	50.38	29.07	41.16	56.83	25.67	38.83	25.59	50.98	35.1	83.02	36.36
VIT_213s0019g01990	XP_002283087.1 PREDICTED: glycerol-3-phosphate acyltransferase 5 [Vitis vinifera]	0.14	0.04	0.42	0.26	0.13	0.47	0.44	0.32	0.61	0.26	0.04	0.71	0.57	0.84	0.44	0.99	2.41	4.69	2.48	1.24	1.58	0.85	2.64	0.8	33.36	36.08	30.44	34.81	40.74	25.43	24.47	27.03	36.35	41.22	24.82	53.14
VIT_201s0010g03510	C7AE94.1 RecName: Full=Flavonoid 3',5'-methyltransferase; AltName: Full=Anthocyanin-O-methyltransferase; Short=VvAOMT [Vitis vinifera]?ACO52469.1 anthocyanin-O-methyltransferase [Vitis vinifera]?ADJ57332.1 FAOMT [Vitis vinifera]	24.22	16.65	31.65	25.07	27.38	19.36	5.9	15.41	22.73	45.65	15.89	30.4	25.02	31.34	25.22	97.14	98.02	160.32	9.99	20.13	7.09	24.13	16.91	16.71	0.15	0.24	0.14	0.08	0.16	0.51	0.36	0.35	0.08	0.17	0.31	0.65
VIT_202s0025g03310	XP_010660570.1 PREDICTED: putative transporter arsB [Vitis vinifera]?RVX08970.1 Silicon efflux transporter LSI2 [Vitis vinifera]	9.06	9.23	13.31	9.24	6.49	10.64	17.61	20.09	22.35	5.84	16.14	27.66	0.06	0.2	0.37	0.76	0.93	0.89	0.03	0.38	0.17	0.06	0.2	0.39	1.04	1.3	1.51	1.76	0.73	0.64	1.88	1.03	2.03	1.56	2.54	2.9
VIT_211s0037g00570	XP_002276550.1 PREDICTED: spermidine hydroxycinnamoyl transferase-like [Vitis vinifera]	103.74	86.89	107.08	160.92	138.98	127.48	88.87	78.36	61.99	50.77	55.76	50.47	2.51	2	5.2	18.92	14.13	7.53	4.22	6.22	4.03	3.97	2.78	1.66	17.87	15.24	17.89	18.35	13.21	18.59	12.96	16.16	10.54	16.9	5.94	23.11
VIT_207s0031g01530	XP_002280145.1 PREDICTED: stress enhanced protein 2, chloroplastic [Vitis vinifera]?RVW55116.1 Stress enhanced protein 2, chloroplastic [Vitis vinifera]?CBI21502.3 unnamed protein product, partial [Vitis vinifera]	52.97	42.66	85.6	145.38	76.31	138.38	52.45	63.6	37.36	15.62	10.89	81.55	11.05	14.93	13.17	39.98	48.3	76.27	14.31	22.95	15.79	18.95	19	27.64	11.22	12.35	9.79	12.79	8.04	5.55	5.03	5.6	5.11	9.24	28.57	15.81
VIT_215s0048g02870	XP_002262950.3 PREDICTED: homeobox-leucine zipper protein ATHB-12 [Vitis vinifera]	7.78	9.36	11.38	9.97	13.87	12.44	6.36	8.23	12.43	6.8	5.2	20.42	1.83	1.88	1.11	4.18	8.3	7.04	1.51	2.43	6.84	2.97	3.28	8.99	17.54	32.48	27.2	28.23	36.08	25.68	20.13	15.19	33.66	27.34	40.09	48.13
VIT_207s0005g04890	XP_002266744.1 PREDICTED: probable glutathione S-transferase [Vitis vinifera]	154.36	151.85	199.69	204.5	169.96	285.27	196.06	190.25	176.96	90.36	94.72	163.99	5.52	12.71	9.5	19.58	37.66	52.93	6.33	22.34	9.27	10.42	9.85	9.13	15.03	26.7	75.02	25.23	8.72	22.07	12.34	34.4	19.77	9.43	25.06	27.15
VIT_203s0088g00290	XP_002276272.1 PREDICTED: phytosulfokines [Vitis vinifera]?RVX10149.1 Phytosulfokines 3 [Vitis vinifera]?CAN65538.1 hypothetical protein VITISV_018587 [Vitis vinifera]?CBI25131.3 unnamed protein product, partial [Vitis vinifera]	59.03	88.26	124.71	122.2	99.55	121.72	21.08	86.53	24.5	62.84	51.98	64.39	7.5	7.29	1.84	16.81	25.67	23.54	5.7	24.22	12.1	10.04	8.86	22.96	11.1	19.64	37.98	11.38	7.1	17.71	13.53	16.27	14.47	6.49	8.03	13.92
VIT_206s0009g02860	XP_010651525.1 PREDICTED: flavonoid 3',5'-hydroxylase 2 [Vitis vinifera]?RVW36347.1 Flavonoid 3',5'-hydroxylase 2 [Vitis vinifera]	1.03	2.15	2.72	1.14	4.17	2.73	0.24	1.87	1.76	3.81	1.44	5.8	4.8	7.1	4.82	19.92	15.78	29.49	3.47	3.98	3.36	3.83	4.84	4.54	0.43	0.84	0.37	1.84	0.59	0.63	1.18	1.14	1.5	1.94	1.14	1.73
VIT_206s0009g03010	XP_010651525.1 PREDICTED: flavonoid 3',5'-hydroxylase 2 [Vitis vinifera]?RVW36347.1 Flavonoid 3',5'-hydroxylase 2 [Vitis vinifera]	4.61	6.9	9.27	5.48	12.13	2.81	5.6	8.71	9.41	16.26	7.56	11.3	14.29	15.2	6.54	38.24	43.79	59.16	6.06	14	9.24	16.18	12.6	14.73	4.16	6.61	4.74	4.45	5.03	3.98	1.21	7.69	3.46	3.8	1.82	5.36
VIT_215s0046g02080	XP_002277286.1 PREDICTED: late embryogenesis abundant protein At1g64065 [Vitis vinifera]?RVX10100.1 Late embryogenesis abundant protein [Vitis vinifera]?CAN73280.1 hypothetical protein VITISV_040609 [Vitis vinifera]?CBI40418.3 unnamed protein product, partial [Vitis vinifera]	0.94	1.23	2.11	1.26	1.71	1.54	3.35	1.53	4.16	1.07	0.86	1.62	1.42	0.58	0.72	4.33	3.51	2.73	0.7	1.4	0.65	0.18	0.46	1.64	9.6	9.07	6.43	8.13	6.49	7.52	4.81	5.19	3.28	6.88	8.32	7.4
VIT_211s0016g03940	RVW47516.1 Heat stress transcription factor C-1 [Vitis vinifera]	2.54	2.62	2.76	2.77	5.27	4.18	2.86	3.18	1.89	3.34	1.93	2.08	0.96	0.84	1.01	2.72	2.96	5.06	0.71	1.53	1.11	0.88	0.93	1.13	3.02	2.61	3.03	2.84	3.24	2.24	12.91	6.49	5.97	2.37	7.68	5.58
VIT_202s0025g01900	CBI34524.3 unnamed protein product, partial [Vitis vinifera]	0.16	0.4	0.42	0.09	0.65	0.33	0.66	0.57	0.42	0.17	0.34	0.4	0.1	0.25	0.05	0.29	0.72	0.51	0.1	0.74	0.51	0.24	0.09	0.41	8.11	9.85	6.82	6.84	10.59	6.77	15.43	7.69	16.45	9.09	17.51	8.39
VIT_216s0050g00390	XP_002267459.1 PREDICTED: oxalate--CoA ligase [Vitis vinifera]	21.54	19.36	28.44	23.02	21	34.35	16.9	29.91	15.67	21.1	19.63	30.88	0.54	0.48	0.41	1.38	2.34	1.61	0.65	2.71	0.75	1.68	0.62	0.87	4.38	3.94	4.37	4.86	8.04	3.56	6.75	4.44	3.68	4.77	9.64	7.58
VIT_213s0064g00900	XP_002279163.1 PREDICTED: chaperonin-like RbcX protein 2, chloroplastic [Vitis vinifera]?RVX02872.1 Chaperonin-like RbcX protein 2, chloroplastic [Vitis vinifera]	108.49	121.47	154.6	238.89	204.7	224.09	48.74	120	95.3	117.83	102.3	101.13	2.51	4.57	2.76	9.24	12.7	14.21	0.62	1.94	0.67	0.62	1.2	2.14	0	0	0	0	0	1.23	0	0.21	0.24	0	0	0.48
VIT_211s0052g00490	XP_003633204.2 PREDICTED: uncharacterized protein LOC100852603 [Vitis vinifera]?RVW76685.1 hypothetical protein CK203_047579 [Vitis vinifera]	2.42	2.39	2.79	1.3	2.16	2.46	2.09	2.7	3.51	3.56	2.44	1.6	1.11	0.09	0.33	1.54	1.63	2.53	2.44	1.47	2.68	1.22	0.63	0.91	0.89	2.37	1.65	0.72	0.58	0.94	0.24	0.57	0.51	1.73	0.28	1.1
VIT_212s0055g00380	XP_002265915.1 PREDICTED: uncharacterized protein LOC100262380 [Vitis vinifera]?RVW42049.1 hypothetical protein CK203_093291 [Vitis vinifera]?RVX02448.1 hypothetical protein CK203_031089 [Vitis vinifera]?CAN68849.1 hypothetical protein VITISV_032676 [Vitis vinifera]?CBI20001.3 unnamed protein product, partial [Vitis vinifera]	5.64	3.14	3.5	8.1	5.44	5.19	7.06	3.18	2.84	7.92	6.09	3.35	4.67	1.38	1.78	13.76	5.97	8.6	3.75	5.61	6.05	1.64	3.56	2.3	0	0	0.1	0.42	0.11	0.26	0.1	0	0.11	0	0	0.22
VIT_206s0009g02880	XP_010651674.1 PREDICTED: flavonoid 3',5'-hydroxylase 2-like [Vitis vinifera]	2.4	1.03	6.12	4.04	5.65	1.76	2.23	2.86	2.02	4.94	1.11	4.49	1.87	4.02	2.14	9.94	6.53	12.15	1.6	3.63	1.79	2.55	3.6	2.54	1.63	0.76	1.32	1.75	1.97	1.54	1.92	2.53	2.34	2.08	1.13	1.75
VIT_206s0009g02830	CAN82588.1 hypothetical protein VITISV_038260 [Vitis vinifera]	29.82	20.25	54.82	25.97	54.33	15.48	23.31	41.35	59	53.72	29.17	51.92	38.06	42.54	18.84	101.62	104.37	145.86	15.54	35.19	23.14	35.89	29.83	47.92	10.2	12.35	8.98	12.01	13.14	9.64	7.04	9.24	10.08	19.65	7.83	18.61
VIT_216s0098g01170	XP_002271523.2 PREDICTED: homeobox-leucine zipper protein ATHB-12 [Vitis vinifera]	5.64	9.97	14.81	8.81	13.26	14.28	5.57	16.05	10.13	12.29	7.18	18.04	11.44	13.64	4.08	20.52	39.51	42.34	9.42	28.68	16.34	19.76	12.43	21.68	0.89	0.68	0.44	0.75	0.43	1.92	0.73	0.43	0.83	0.7	1.25	0.06
VIT_218s0001g12040	XP_002281768.1 PREDICTED: anthocyanidin 3-O-glucosyltransferase 5 isoform X1 [Vitis vinifera]?CBI19653.3 unnamed protein product, partial [Vitis vinifera]	0.66	0.27	0.44	0.17	0.52	1.11	0.29	0.1	0.34	0.5	1.49	0.12	0.79	1.43	0.37	3.15	3.8	1.99	0.47	1.22	0.88	1.26	1.44	1.79	1.93	3.74	4.13	5.6	4.75	4.29	3.82	3.05	4.23	4.32	1.49	4.19
VIT_203s0017g00870	XP_010648156.1 PREDICTED: acetyl-CoA-benzylalcohol acetyltransferase-like [Vitis vinifera]?AKF15588.1 anthocyanin acyltransferase [Vitis vinifera]?RVW70690.1 Acetyl-CoA-benzylalcohol acetyltransferase [Vitis vinifera]?CBI34041.3 unnamed protein product, partial [Vitis vinifera]	3.14	2.96	3.83	3.09	4.16	1.59	1.55	1.45	3.13	5.34	3.16	3.28	5.63	8.76	3.75	17.28	19.01	26.52	2.95	5.57	3.22	6.47	4.26	5.49	0.1	0.15	0.04	0.42	0	0.16	0.05	0.48	0	0.15	0.14	0.25
VIT_214s0006g01120	XP_002274836.2 PREDICTED: GDSL esterase/lipase At5g37690 [Vitis vinifera]	0.16	0.45	0.08	0.12	0.23	0.42	0.08	0.18	0.27	0.38	0.15	0.04	0.58	0.79	0.36	0.66	1.87	3.43	1.1	0.61	0.91	0.51	1.87	0.45	19.92	23.37	18.15	26.44	41.18	18.26	26.13	26.48	27.6	26.4	32.87	41.02
VIT_208s0040g00820	XP_002278009.1 PREDICTED: cytochrome P450 94A1 [Vitis vinifera]?RVX04888.1 Cytochrome P450 94A1 [Vitis vinifera]	5.04	5.81	10.95	15.08	11.95	12.7	3	6.92	4.46	3.3	4.39	5.13	0.59	0.92	0.83	3.16	2.64	2.16	0.76	0.45	0.33	0.13	0.47	0.51	0.1	0.25	0.53	0.23	0.25	0	0.05	0.09	0.34	0.15	0.34	0
VIT_218s0001g11390	XP_010664623.1 PREDICTED: probable transcription factor KAN4 isoform X2 [Vitis vinifera]	4.05	2.56	2.49	3.56	4.85	2.04	3.48	2.38	2.32	2.12	3.3	3.27	1.1	0.76	1.16	3.46	3.21	3.96	1.38	0.53	0.73	0.97	1	0.53	6.48	7.91	9.31	5.57	7.1	10.55	8.43	6.31	5.93	9.92	5.22	5.86
VIT_209s0054g01750	XP_002274112.1 PREDICTED: uncharacterized protein LOC100261598 [Vitis vinifera]?CBI18359.3 unnamed protein product, partial [Vitis vinifera]	257.11	258.7	419.56	464.47	378.12	476.57	155.76	314.25	251.1	287.77	202.46	332.98	38.37	31.27	21.8	74.75	130.82	107.03	14.64	41.38	23.57	21.58	22.07	42.24	0	1.23	0.63	2.16	0.36	0.56	0	0.77	0.73	1.16	1.26	0
VIT_200s0477g00030	XP_019074070.1 PREDICTED: protein DETOXIFICATION 26 [Vitis vinifera]	10.63	7.66	10.7	9.59	13.39	11.92	11.71	15.66	8.95	6.52	6.99	16.21	0.5	0.62	0.39	1.28	1.94	1.78	0.74	0.61	1.05	1.35	0.64	1.81	2.02	3.83	2.42	3.25	1.03	1.6	4.91	1.5	3.67	3.36	2.68	3.22
VIT_209s0002g06590	CBI36304.3 unnamed protein product, partial [Vitis vinifera]	5.64	4.73	5.93	6.14	5.65	3.45	1.5	1.14	3.8	6	3.24	4.51	5.87	4.73	3.7	14.17	12.22	21.22	1.26	2.54	1.8	4.8	1.74	2.72	0.62	0.06	0.06	0.12	0	0	0.12	0.11	0	0	0.06	0.06
VIT_217s0000g06290	XP_002284894.2 PREDICTED: GDSL esterase/lipase At1g74460 [Vitis vinifera]?CBI15216.3 unnamed protein product, partial [Vitis vinifera]	0.84	0.45	0.55	0.55	1.46	0.83	0.09	1.41	0.21	1.47	0.87	0.58	1.56	1.43	0.39	2.18	2.09	6.93	1.88	1.81	1.88	1.4	3.14	2.39	44.76	44.18	42.4	44.56	41.08	36.18	34.12	43.11	40.72	50.51	25.7	64.83
VIT_216s0098g00360	XP_002268568.1 PREDICTED: zinc finger protein CONSTANS-LIKE 1 isoform X1 [Vitis vinifera]?CBI23138.3 unnamed protein product, partial [Vitis vinifera]	22.53	26.05	47.44	35.86	30.76	11.51	16.07	41.89	28.04	18.58	27.55	34.64	15.56	11.25	7.29	32.94	55.3	20.98	5.53	18.7	16.22	7.34	7.98	14.71	20.84	20.05	17.12	26.69	32.57	18.82	16.17	25.04	25.5	23.62	34.68	23.02
VIT_201s0137g00540	XP_002285460.2 PREDICTED: cytochrome P450 71B34 [Vitis vinifera]	2.15	2.88	2.2	2.25	1.68	1.89	2.85	2.74	3.74	3.07	2.52	2.41	0.55	1.13	0.63	2.83	2.5	2.03	0.17	0.6	0.27	0.18	0.28	0.85	1.36	3.24	1.46	1.89	2.24	1.28	0.57	0.71	0.92	1.01	1.94	1.91
VIT_205s0049g00220	XP_002284582.1 PREDICTED: 1-aminocyclopropane-1-carboxylate oxidase homolog 1 [Vitis vinifera]?RVW67092.1 1-aminocyclopropane-1-carboxylate oxidase-like 1 [Vitis vinifera]	18.72	11.84	21.6	33.59	20.68	32.58	7	10.35	6.25	8.22	5.67	10.88	1.92	0.85	2.49	4.41	6.45	6.01	1.53	0.98	0.46	1.22	1.29	1.48	4.1	5.34	4.98	3.88	2.52	4.94	8.82	5.45	8.19	4.59	6.22	4.76
VIT_213s0320g00050	XP_002269620.1 PREDICTED: non-specific lipid-transfer protein 8 [Vitis vinifera]	0	0	0.74	1.17	0.89	0.53	0.87	1.09	1.2	0.75	0.73	2.45	3.28	1.6	0.98	1.78	4.9	12.71	3.74	5.6	6.66	3.09	7.62	6.49	84.11	94.28	64.14	66.82	113.86	66.79	107.42	117.3	100.37	78.14	86.01	103.8
VIT_207s0005g02510	XP_002273729.1 PREDICTED: transcription factor PIF3 [Vitis vinifera]?XP_010652329.1 PREDICTED: transcription factor PIF3 [Vitis vinifera]?XP_010652330.1 PREDICTED: transcription factor PIF3 [Vitis vinifera]?XP_019076835.1 PREDICTED: transcription factor PIF3 [Vitis vinifera]	2.24	4.06	1.41	1.8	4.58	4.52	3.41	2.08	3.99	1.57	1.99	2.11	0.88	0.36	0.59	1.78	1.85	2.22	1.27	0.35	0.82	0.38	0.58	0.32	0	0.12	0	0	0	0	0.11	0	0	0	0.06	0
VIT_202s0025g01710	XP_002266905.1 PREDICTED: uncharacterized protein LOC100247840 [Vitis vinifera]?RVW43188.1 Uncharacterized protein CK203_078740 [Vitis vinifera]	392.49	412.96	529.21	498.96	485.88	676.17	217.92	374.44	311.06	327.09	237.52	376.61	27.61	34.5	23.75	72.81	89.12	111.08	13.86	25.98	10.98	22.58	17.98	29.69	0.16	0.24	0	0.15	0.08	0.19	1.53	1.06	0.08	0.17	0.16	0.24
VIT_202s0025g02790	XP_010660257.1 PREDICTED: granule-bound starch synthase 1, chloroplastic/amyloplastic [Vitis vinifera]?XP_010660260.1 PREDICTED: granule-bound starch synthase 1, chloroplastic/amyloplastic [Vitis vinifera]	189.3	275.15	357.27	309.03	386.91	245.49	134.88	293.89	221.92	228.71	355.38	318.16	171.46	184.96	119.32	400.84	658.39	445.28	105.13	294.97	196.23	207.06	231.54	283.27	218.08	228.33	164.41	371.94	448.41	230.51	163.52	285.89	256.3	277.4	410.42	289.01
VIT_217s0000g00950	RVW52559.1 Omega-hydroxypalmitate O-feruloyl transferase [Vitis vinifera]	0	0.18	0.55	0.34	0.38	0.46	0.57	0.9	0.64	0.26	0.91	0.5	2.26	1.75	0.41	1.92	2.95	9.16	2.36	2.08	3.19	2.15	4.86	3.35	102.32	95.84	79.21	85.2	111.68	73.66	78.35	84.92	103.34	117.78	79.43	137.36
VIT_200s0532g00060	XP_002275818.1 PREDICTED: uncharacterized protein LOC100252710 isoform X1 [Vitis vinifera]?CBI33227.3 unnamed protein product, partial [Vitis vinifera]	5.52	6.52	8.49	7.32	6.97	8.74	5.48	6.05	5.44	7.88	3.94	5.48	13.59	12.91	5.17	36.28	33.83	28.94	6.91	12.11	11.87	9.79	7.74	11.37	7.24	9.98	9.61	11.83	12.31	9.69	8.33	6.92	9.22	7.21	24.34	8.68
VIT_208s0007g04580	XP_019077182.1 PREDICTED: anthocyanidin 3-O-glucosyltransferase 4-like [Vitis vinifera]	15.87	11.77	12.34	20.1	19	15.7	10.01	10.99	11.72	12.78	14.25	10.93	0.64	0.52	0.14	1.03	1.57	1.49	0.53	0.45	0.53	0.48	0.61	0.25	1.19	1.52	1.34	2.07	1.19	0.73	0.39	0.76	0.78	0.5	2.34	0.05
VIT_201s0026g02330	XP_010652107.1 PREDICTED: protein PHYTOCHROME KINASE SUBSTRATE 1 [Vitis vinifera]?RVW82334.1 Protein phytochrome kinase substrate 1 [Vitis vinifera]	16.24	21.37	15.72	13.06	16.31	11.45	12.72	20.07	17.35	30.69	19.3	14.95	3.26	1.86	3.56	7.76	8.14	11.08	7.89	14.54	3.54	4.91	4.68	2.33	0.29	0	0	0	0	0	0	0.04	0	0	0.05	0
VIT_209s0002g06980	XP_002266165.1 PREDICTED: uncharacterized protein PIFI [Vitis vinifera]?XP_002266207.1 PREDICTED: uncharacterized protein PIFI [Vitis vinifera]?CBI36334.3 unnamed protein product, partial [Vitis vinifera]	100.95	112.03	148.33	151.25	146.93	132.27	78.99	96.61	57.83	109.92	126.01	109.33	4.98	5.54	4.04	11.93	12.9	21.74	3.6	9.79	6.5	6.53	6.21	12.5	1.74	1.16	1.38	2.83	1.19	2.46	3.14	1.08	1.74	1.43	6.22	3.26
VIT_201s0011g05930	XP_002284898.1 PREDICTED: probable S-adenosylmethionine-dependent methyltransferase At5g37990 [Vitis vinifera]	7.5	7.96	10.38	7.39	9.88	12.18	16.23	15.81	9.12	3.89	4.57	12.5	5.57	4.46	3.15	15.29	13.89	9.47	2.26	12.74	6.12	6.38	3.89	9.19	37.94	49.27	38.72	44.07	55.15	34.52	66.11	30.4	66.89	52.61	81.69	61.88
VIT_202s0025g02100	CBI34542.3 unnamed protein product, partial [Vitis vinifera]	16.32	13.03	23.77	13.36	14.65	19.94	9	13.56	11.36	32.41	16.32	19.58	58.53	42.4	35.51	210.29	88.11	119.43	62.76	49.76	51.4	22.79	34.96	33.53	2.43	4.83	1.79	5.17	9.42	2.22	9.04	4.82	12.1	4.58	8.72	8.75
VIT_213s0019g01830	XP_002268819.1 PREDICTED: protein IQ-DOMAIN 14 isoform X1 [Vitis vinifera]?XP_010645701.1 PREDICTED: protein IQ-DOMAIN 14 isoform X1 [Vitis vinifera]	24.36	23.51	18.66	11.49	18.85	6.79	28.53	21.8	33.43	34.83	33.24	19.43	7.83	2.61	3.04	11.58	12.14	17.77	12.94	7.81	10.53	7.71	5.63	5.4	4.26	3.43	3.51	3.45	5.61	4.18	2.25	2.64	3.31	6.55	4.03	3.83
VIT_211s0037g00290	XP_002278129.1 PREDICTED: early nodulin-like protein 1 [Vitis vinifera]?RVW96213.1 Early nodulin-like protein 1 [Vitis vinifera]	705.15	426.31	1037.87	911.03	582.09	439.68	411.35	531.21	758.79	982.22	652.7	581.95	20.47	13.11	36.27	87.3	58.36	64.08	34.17	46.88	28.65	39.25	40.44	29.04	241.88	231.11	182.87	188.12	328.09	179.48	137	232.81	208.56	190.14	213.56	181.3
VIT_204s0023g02610	XP_010649095.1 PREDICTED: uncharacterized protein LOC100255741 [Vitis vinifera]?RVW51734.1 Epoxide hydrolase A [Vitis vinifera]?RVX16568.1 Epoxide hydrolase A [Vitis vinifera]?CBI17439.3 unnamed protein product, partial [Vitis vinifera]	0.84	0.94	0.43	0.44	0.72	1.38	2.4	1.38	1.07	2.53	0.6	2.81	0.85	0.44	0.4	1.14	1.59	2.54	1.03	1.94	1.91	1.6	1.51	0.91	24.72	27.37	19.72	17.21	19.19	23.46	44.38	18.25	36.74	22.14	35.5	31.02
VIT_210s0116g01040	XP_002263583.1 PREDICTED: protein STIG1-like [Vitis vinifera]?RVW46037.1 Stigma-specific STIG1-like protein 3 [Vitis vinifera]	153.79	82.14	204.98	191.61	126.1	108.94	76.82	104.28	154.51	203.89	135.63	108.76	3.01	3.29	8.81	17.25	14.05	13.67	7.11	7.93	5.96	4.89	9.44	5.01	81.63	70.58	60.95	54.49	88.09	62.8	41.31	62.92	56.42	51.68	71.18	55.21
VIT_218s0001g07140	XP_002285709.1 PREDICTED: zinc-finger homeodomain protein 1 [Vitis vinifera]	44.15	33.59	29.47	31.62	42.69	33.86	64.72	40.84	30.22	35.01	39.55	29.7	5.37	2.28	3.89	11.04	10.36	13.42	6.86	9.72	6.77	4.25	6.42	3.36	0	0	0	0	0.09	0	0	0.08	0	0	0	0
VIT_219s0090g00190	RVW99629.1 Cytochrome P450 716B1 [Vitis vinifera]	3.76	5.01	4.5	2.98	3.55	4.1	5.95	4.91	4.03	3.88	3.45	5.38	1.64	1.68	1.16	2.92	3.82	6.32	1.18	4.1	1.72	1.59	2.11	2.43	0.32	0.3	0.15	0.36	0.42	0.07	0.58	0.22	0.16	0.13	1.02	0.59
VIT_218s0001g00660	XP_002284786.1 PREDICTED: high mobility group B protein 9 [Vitis vinifera]?CBI18902.3 unnamed protein product, partial [Vitis vinifera]	34.82	40.16	50.56	46.2	61.58	52.07	19.35	38.64	31.28	55.51	40.56	34.78	0.86	1.4	0.8	2.51	2.45	3.91	0.46	1.02	0.67	1.15	1.03	1.01	0.07	0.04	0.12	0.03	0	0	0.13	0.1	0.03	0	0.21	0.17
VIT_210s0003g02840	XP_002274345.2 PREDICTED: probable purine permease 10 [Vitis vinifera]?RVW47365.1 Purine permease 21 [Vitis vinifera]?RVX10728.1 Purine permease 21 [Vitis vinifera]	7.55	5.45	15.58	8.08	8.7	7.4	8.65	9.89	15.1	6.47	6.05	10.71	2.34	2.06	1.9	5.31	7.1	5.79	1.71	4.24	3.46	1.94	2.69	2.9	7.83	8.12	6.23	7.38	7.23	5.98	14.06	7.19	14.38	7.17	17.28	5.53
VIT_203s0038g04570	XP_002283855.1 PREDICTED: glucose-1-phosphate adenylyltransferase large subunit 1 [Vitis vinifera]	5.88	10.13	7.59	9.63	11.2	4.34	5.56	16.63	9.05	8.34	21.63	10.25	8.47	9.21	6.24	18.89	28.71	23.3	6.58	11.44	15.28	12.91	11.99	10.68	20.04	20.55	15.13	46.11	54.68	31.29	18.81	33.86	27.25	36.86	59.84	38.47
VIT_208s0007g02260	XP_002280296.1 PREDICTED: GDSL esterase/lipase CPRD49 [Vitis vinifera]?CBI30390.3 unnamed protein product, partial [Vitis vinifera]	8.33	14.13	14.23	13.46	6.97	10.98	33.99	27.57	14.38	14.63	13.19	23.54	3.19	2.14	1.55	5.47	7.95	6.39	2.87	6.05	3.21	2.13	2.31	4.04	11.68	16.4	13.08	12.94	19.13	14.14	23.69	11.98	24.11	15.41	29.38	14.68
VIT_204s0210g00060	XP_010649306.1 PREDICTED: protein STRICTOSIDINE SYNTHASE-LIKE 5 [Vitis vinifera]	0.86	1.18	0.76	0.67	0.6	0.22	0.93	1.05	0.58	0.41	1.03	1.85	1.62	1.48	1.31	5.09	4.35	3.04	2.41	2.73	4.71	2.86	3.72	4.43	9.53	12.09	11.73	12.93	14.86	10.56	15.62	12.87	16.49	10.29	22.17	11.96
VIT_213s0106g00250	XP_002263024.1 PREDICTED: GDSL esterase/lipase At5g03610 isoform X1 [Vitis vinifera]?CBI35225.3 unnamed protein product, partial [Vitis vinifera]	9.11	4.96	8.63	4.64	8.72	4.32	5.56	7.56	5.27	11.5	9.23	7.52	24.79	20	23.64	60.11	62.19	68.1	17.8	22.91	11.22	17.11	19.27	13.98	1.72	1.47	0.62	1.85	1.7	0.7	0.43	0.92	0.93	1.47	0.34	1.52
VIT_203s0038g04210	XP_002280118.1 PREDICTED: phototropin-2 [Vitis vinifera]?XP_010645493.1 PREDICTED: phototropin-2 [Vitis vinifera]	100.45	133.71	151.47	46.85	196.47	141.29	78.22	144.11	120.15	134.76	116.17	144.08	14.51	13.18	9.97	30.63	40.4	36.94	11.04	15.35	11.51	12.55	10.65	15.9	0.71	0.86	1.02	0.87	1.4	0.98	0.67	1.08	0.79	0.69	1.52	1.35
VIT_205s0049g01410	XP_010650117.1 PREDICTED: phosphate transporter PHO1 [Vitis vinifera]?CBI23677.3 unnamed protein product, partial [Vitis vinifera]	3.84	4.79	7.72	3.32	3.19	5.81	1.22	3.42	1.91	3.31	4.52	4.84	10.5	6.3	4.35	28.01	18.14	14.51	3.79	7.63	3.54	3.57	5.43	5.53	55.25	65.03	46.05	50.59	80.15	60.52	131.89	65.05	109.12	75.12	95.81	53.27
VIT_207s0255g00030	XP_003632456.1 PREDICTED: GDSL esterase/lipase At2g23540 [Vitis vinifera]?CBI40971.3 unnamed protein product, partial [Vitis vinifera]	0.58	0.24	0.49	0.29	0.42	0.08	0.89	0.89	0.89	0.37	0.49	0.73	1.77	1.62	0.66	1.24	3.15	7.08	2.88	1.93	3.61	1.26	3.3	2.89	67.59	70.67	61.66	63.74	78.24	57.08	54.1	69.58	83.76	90.78	55.25	107.83
VIT_204s0044g01370	XP_010649367.1 PREDICTED: scarecrow-like protein 1 [Vitis vinifera]?XP_019075083.1 PREDICTED: scarecrow-like protein 1 [Vitis vinifera]?XP_019075084.1 PREDICTED: scarecrow-like protein 1 [Vitis vinifera]?XP_019075085.1 PREDICTED: scarecrow-like protein 1 [Vitis vinifera]?RVW86876.1 Scarecrow-like protein 1 [Vitis vinifera]	0.27	0	0	0.08	0	0	0.08	0.12	0.15	0.03	0.1	0.05	0.09	0.24	0.19	0.22	0.72	0.45	0.41	0.4	0.49	0.27	0.41	0.28	30.37	30.64	31.15	25.99	28.96	32.83	40.69	27.25	44.49	31.14	33.03	24.84
VIT_208s0058g00990	XP_002268412.1 PREDICTED: cationic peroxidase 1 [Vitis vinifera]?RVW40918.1 Cationic peroxidase 1 [Vitis vinifera]?RVX00727.1 Cationic peroxidase 1 [Vitis vinifera]	0.57	0.12	0.23	0.06	0.6	0.17	0.36	0.44	0.36	0.71	0.58	0.18	1.95	0.54	0.55	2.13	2.79	3.81	1.55	2.15	1.27	1.05	1.22	2.28	62.16	63.34	81.98	74.14	72.7	88.15	100.44	65.27	98.24	65.9	26.99	39.11
VIT_201s0026g01730	XP_010652374.1 PREDICTED: probable WRKY transcription factor 72 isoform X1 [Vitis vinifera]?RVW25984.1 putative WRKY transcription factor 72 [Vitis vinifera]?CBI32009.3 unnamed protein product, partial [Vitis vinifera]	4.02	4.06	2.38	2.39	0.8	2.38	7.43	5.09	5.51	8.55	5.28	5.55	0.63	0.53	0.88	1.55	2.24	1.86	3.09	2.38	1.54	1.71	2.24	1.51	6.11	5.13	5.77	5.21	6.79	7.74	20.17	10.18	17.9	7.04	10.73	5.16
VIT_207s0005g00090	XP_002263353.1 PREDICTED: putative indole-3-acetic acid-amido synthetase GH3.9 [Vitis vinifera]	2.72	2.24	4.21	1.59	3.5	3.88	3.67	2.1	1.8	3.61	1.97	2.9	5.02	4.7	4.56	12.87	12.29	12.59	7.31	4.6	5.48	4.62	4.81	3.5	2.89	2.46	0.83	1.87	5.39	1.75	13.78	4.74	10.6	3.13	7.8	3.42
VIT_206s0009g02920	XP_010651523.1 PREDICTED: flavonoid 3',5'-hydroxylase 2-like [Vitis vinifera]	4.34	4.52	4.04	4.01	8.43	3.35	3.23	4.93	7.42	10.38	5	5.18	8.13	9.67	6.18	17.61	19.42	27.85	2.43	9.28	5.56	9.02	7.69	8.15	4.43	4.02	4.38	3.44	4.4	4.07	2.42	4.5	3.62	2.63	2.09	5.68
VIT_207s0031g01370	RVX21250.1 Cytochrome P450 CYP736A12 [Vitis vinifera]	25.39	33.65	23.24	19.77	23.64	19.1	24.56	23.96	39.89	22.41	19.21	32.14	0.6	0.55	0.28	1.08	1.17	1.64	0.06	0.26	0.73	0.17	0.24	0.18	0	0.13	0	0	0	0	0	0	0	0	0	0
VIT_203s0063g02250	XP_003631630.1 PREDICTED: polyol transporter 5 [Vitis vinifera]?ADP37154.1 putative polyol/monosaccharide transporter [Vitis vinifera]?RVW21380.1 Polyol transporter 5 [Vitis vinifera]	389.74	320.72	516.06	528.01	346.6	335.01	206.63	291.25	243.53	147.54	169.99	287.88	74.97	62.47	63.18	155.09	187.17	194.96	44.19	66.49	98.13	57.35	46.26	68.65	264.02	246.57	321.65	266.48	213.61	193.25	140.33	210.46	166.69	182.15	179.56	223.03
VIT_207s0151g00740	CBI28714.3 unnamed protein product, partial [Vitis vinifera]	0.67	1.08	1.14	0.73	0.84	1.33	0.89	1.61	0.93	2.12	1.79	1.6	1.96	2.51	0.81	2.81	3.72	7.66	2.41	2.35	2.98	2.27	4.43	2.35	17.71	19.76	13.85	18.92	25.62	14.45	19.61	16.82	24.83	24.41	29.36	32.89
VIT_207s0104g00830	XP_002270927.2 PREDICTED: sugar transporter ERD6-like 7 [Vitis vinifera]?ADP37173.1 putative ERD6-like transporter [Vitis vinifera]	4.74	5.1	9.04	6.38	6.29	5.58	15.32	11.36	16.36	6.02	8.17	13.23	1.7	1.39	1.65	3.25	5.45	3.91	1.76	2.02	1.7	1.62	2.92	1.5	24.97	21.25	21.34	26.33	25.31	21.36	20.31	21.74	21.09	26.63	29.73	27.08
VIT_202s0025g02640	XP_002279815.1 PREDICTED: beta-carotene isomerase D27, chloroplastic [Vitis vinifera]?RVW14874.1 Beta-carotene isomerase D27, chloroplastic [Vitis vinifera]	220.41	240.46	298.64	424.58	344.01	390.87	117.7	183.79	147.93	200.66	190.77	180.07	11.94	14.41	10	25.41	33.26	38.37	5.6	8.15	5.79	6.98	6.04	9.65	0.11	0.06	0.05	0	0.06	0.22	0.77	0.34	0.16	0	0	0.06
VIT_201s0010g00930	XP_002269495.1 PREDICTED: basic leucine zipper 43 [Vitis vinifera]?CBI27427.3 unnamed protein product, partial [Vitis vinifera]	3.71	6.29	4.99	2.56	7.89	9.4	2.21	4.86	4.35	6.25	8.49	5.31	20.22	10.75	12.58	45.3	32.93	39.05	16.43	14.76	20.7	12.28	7.56	13.24	31.44	34.44	21.38	32.23	51.32	37.66	81.24	23.34	89.88	42.61	96.3	40.16
VIT_203s0038g04410	XP_002283641.1 PREDICTED: uncharacterized protein LOC100245294 [Vitis vinifera]?RVX12382.1 Protein CASPARIAN STRIP integrity factor 1 [Vitis vinifera]?CBI37688.3 unnamed protein product, partial [Vitis vinifera]	0.37	1.15	2.12	2.31	2.56	3.19	0.47	0.76	3.02	2.93	3.4	1.2	102.82	30.51	35.33	148.47	119.93	188.56	43.98	87.47	44.76	42.79	40.02	48.89	164.85	177.47	93.39	189.31	245.64	130.82	207.13	179.46	280.07	197.53	289.28	219.67
VIT_214s0060g01040	XP_010659807.1 PREDICTED: uncharacterized protein LOC104881392 [Vitis vinifera]?CBI39606.3 unnamed protein product, partial [Vitis vinifera]	10.97	10.63	9.76	11.2	15.2	9.6	7.94	9.65	10.37	15.93	12.57	10.34	16.14	18.17	8.68	58.24	27.9	27.61	12.61	9.53	6.47	6.32	9.98	7.56	1.58	2.88	0.97	2.44	4.84	2.92	6.71	5.81	10.49	2.85	9.88	3.28
VIT_208s0007g05630	XP_019077326.1 PREDICTED: putative UPF0481 protein At3g02645 [Vitis vinifera]	0.44	0.76	0.59	0	0.33	0.45	0.94	0.55	0.33	0.82	0.54	0.66	0.57	0.19	0.38	1.18	0.81	1.09	0.52	0.52	0.44	0.95	0.45	0.31	2.64	2.67	2.3	2.58	3	3.12	3.08	4.27	3.9	2.08	2.56	2.65
VIT_205s0020g01090	XP_002275566.2 PREDICTED: transcription factor HY5-like [Vitis vinifera]	18.04	12.77	16.75	26.85	34.18	32.26	4.72	5.93	3.94	6.51	4.13	4.63	6.39	5.59	5.89	17.11	15.45	16.46	0.99	1.86	1.66	1.39	0.62	1.2	0.06	0.02	0	0	0.02	0	0	0.22	0.24	0.68	0	0.08
VIT_216s0050g00900	CBI22677.3 unnamed protein product, partial [Vitis vinifera]	0.17	0	0.15	0.1	0	0	0.11	0.1	0.05	0.05	0.25	0.05	1.38	0.58	1.06	3.21	2.12	2.74	0.88	1.4	1.44	2.09	1.89	2.46	58.48	57.88	63.33	61.77	53.67	57.24	39.61	48.02	51.39	54.62	38.29	54.01
VIT_218s0041g00390	CAN62864.1 hypothetical protein VITISV_030335 [Vitis vinifera]	695.57	669.47	968.29	1060.02	915.78	2111.79	351.01	750.84	273.24	473.86	669.15	629.5	1598.69	1430.38	1069.4	3915.24	3469.8	3396.63	866.18	2710.2	1756.19	1050.28	1551.67	1853.7	242.08	432.2	220.16	194.17	419.93	262.84	379.88	263.99	479.63	484.06	872.29	453.35
VIT_210s0092g00590	XP_002273016.1 PREDICTED: probable LRR receptor-like serine/threonine-protein kinase At1g56130 isoform X1 [Vitis vinifera]	15.75	28.5	28.33	14.93	21.15	26.31	19.48	22.56	16.96	15.31	16.85	23.43	6.07	7.1	6.38	17.47	17.71	15.23	6.14	9.64	3.63	4.93	5.83	6.61	0.04	0.02	0	0.04	0.05	0	0.37	0.1	0.11	0.02	0.26	0.09
VIT_214s0030g01490	XP_003633660.1 PREDICTED: cysteine synthase-like [Vitis vinifera]?XP_019080450.1 PREDICTED: cysteine synthase-like [Vitis vinifera]?CBI34224.3 unnamed protein product, partial [Vitis vinifera]	2.22	1.97	2.2	3.08	2.13	3.29	2.9	2.79	2.76	2.98	2.05	2.72	1.24	0.88	1.05	2.62	2.28	3.34	1.71	2.26	1.48	2.16	3	2.29	1.65	1.06	1.65	2.48	2.41	2.81	2.74	1.48	2.24	2.47	2.41	1.46
VIT_205s0049g01760	XP_002285437.1 PREDICTED: protein PROTON GRADIENT REGULATION 5, chloroplastic [Vitis vinifera]?XP_034686024.1 protein PROTON GRADIENT REGULATION 5, chloroplastic [Vitis riparia]?RVW90063.1 Protein proton gradient regulation 5, chloroplastic [Vitis vinifera]?CBI23706.3 unnamed protein product, partial [Vitis vinifera]	248.28	216.21	238.11	333.79	303.96	404.22	150.22	190.35	178.65	237.58	163.11	172.19	21.35	24.48	27.23	52.45	58.77	76.91	17.39	23.29	22.15	21.46	17.14	21.47	0.71	0.6	0.65	1.25	0.36	0.39	0.39	0.4	0.06	0.25	0.31	0.3
VIT_207s0005g02060	XP_010652294.1 PREDICTED: probable boron transporter 2 [Vitis vinifera]?CBI37003.3 unnamed protein product, partial [Vitis vinifera]	3.13	4.34	4.93	3.24	5.7	5.47	2.28	5.27	3.66	4.4	4.97	6.56	5.75	1.18	2.46	6.83	9.74	7.84	4.62	5.79	6.32	3.08	4.36	2.72	18.26	16.76	17.04	17.61	11.07	26.51	19.48	19.58	21.06	19.56	9.11	13.45
VIT_200s2377g00010	CAN71628.1 hypothetical protein VITISV_015578 [Vitis vinifera]	68.24	61.93	83.01	112.04	86.38	97.52	30.54	53.02	55.58	61.54	45.59	56.25	2.27	4.39	1.38	5.47	5.23	10	1.26	2.37	4.01	1.63	1.09	2.72	0.21	0	0.19	0	0.11	0	0.1	0	0.21	0.46	0	0.42
VIT_217s0000g06400	XP_002284825.1 PREDICTED: NAC domain-containing protein 100 [Vitis vinifera]?RVW58176.1 NAC domain-containing protein 100 [Vitis vinifera]?RVW90571.1 NAC domain-containing protein 100 [Vitis vinifera]?CAN69806.1 hypothetical protein VITISV_019654 [Vitis vinifera]	0.14	0.13	0.55	0.1	0.17	0.56	1.04	0.58	0.63	0.36	0.67	1.25	1.99	2.21	1.86	5.52	3.76	6.31	2.45	4.48	3.3	2.27	2.58	2.64	8.79	12.91	9.02	8.94	10.44	7.61	11.77	10.36	15.58	11.63	19.4	14.49
VIT_206s0004g02690	RVW38812.1 hypothetical protein CK203_074148 [Vitis vinifera]	31.58	26.04	39.15	40.52	38.31	23.36	14.05	22.76	21.89	42.18	36.03	15.19	1.79	1.41	2.49	6.26	4.88	3.44	3.78	2.93	2.2	2.33	2.55	1.42	38.86	32.67	32.89	30.48	39.23	31.9	40.46	33.47	29.59	33.16	18.97	32.11
VIT_203s0038g01510	XP_003631577.1 PREDICTED: uncharacterized protein LOC100243519 [Vitis vinifera]?RVW93321.1 hypothetical protein CK203_022250 [Vitis vinifera]	1029.82	1263.1	1342.24	847.59	1348.81	1014.73	2153.08	2141.69	749.65	1320.93	1300.19	1757.69	1560.99	3693.21	2879.81	4114.83	6018.23	10900.4	2989.97	7379.1	4863.37	4644.41	4431.09	5561.18	2853.73	4031.14	2632.37	3012.93	3417.23	4332.34	6151.28	3590.85	9148.66	3687.95	13064.7	4003.23
VIT_217s0000g04220	CBI15407.3 unnamed protein product, partial [Vitis vinifera]	26.76	35.28	54.19	43.26	48.68	43.05	23.46	35.07	42.88	42.31	36.57	36.23	0.58	1.06	0.37	1.37	1.66	2.01	0.33	0.35	0.22	0.05	0.05	0.19	0.2	0.11	0.14	0.1	0	0.08	0.14	0.05	0.1	0	0.2	0.1
VIT_203s0063g02530	XP_003631651.1 PREDICTED: uncharacterized protein At1g01500 isoform X1 [Vitis vinifera]?XP_010647871.1 PREDICTED: uncharacterized protein At1g01500 isoform X1 [Vitis vinifera]?XP_010647872.1 PREDICTED: uncharacterized protein At1g01500 isoform X1 [Vitis vinifera]	21.17	23.98	21.24	16.36	32.34	25.1	40.76	30.07	37.98	25.34	24.72	33.01	7.46	8.19	7.11	19.35	19.72	19.63	5.29	14.45	9.2	6.42	5.69	9.07	17.3	20.87	19.08	22.45	28.85	18.2	18.94	15.94	29.71	23.16	43.95	19.31
VIT_206s0009g00880	XP_010651636.1 PREDICTED: putative axial regulator YABBY 2 isoform X1 [Vitis vinifera]?XP_034688891.1 putative axial regulator YABBY 2 isoform X1 [Vitis riparia]	33.74	25.25	27.17	28.63	25.85	18.94	26.59	26.19	29.48	37.53	32.63	25.89	2.25	0.53	1.77	2.8	4.6	4.27	2.97	2.1	1.45	1.3	2.04	0.73	0	0.06	0	0.07	0.14	0	0.11	0	0	0	0	0
VIT_216s0050g02520	XP_002268709.1 PREDICTED: RNA polymerase sigma factor sigE, chloroplastic/mitochondrial [Vitis vinifera]?CBI22546.3 unnamed protein product, partial [Vitis vinifera]	104.94	99.2	135.43	179.46	152.64	174.06	58.3	90.43	65.1	83.57	84.72	99.29	23.33	21.92	17.03	49.57	49.46	60.98	16.77	23.52	22.02	19.93	17.1	22.63	4.6	5.3	3.21	3.23	3.54	5.27	4.26	2.79	4.52	4.31	5.99	5.74
VIT_205s0049g00300	XP_010650057.1 PREDICTED: 1-aminocyclopropane-1-carboxylate oxidase homolog 1 [Vitis vinifera]?CAN62402.1 hypothetical protein VITISV_000986 [Vitis vinifera]	12.43	11.3	13.75	15.32	17.09	13.2	15.74	12.6	12.72	11.79	12.06	12.28	3.35	3.51	4.08	8.24	8.52	10.74	4.63	5.36	4.83	5.05	3.15	4.65	0	0	0	0	0	0	0	0	0.08	0	0	0
VIT_213s0067g01450	XP_002272821.1 PREDICTED: LOB domain-containing protein 21 [Vitis vinifera]?XP_034704511.1 LOB domain-containing protein 21 [Vitis riparia]?CBI25449.3 unnamed protein product, partial [Vitis vinifera]	116.12	128.83	130.75	217.1	132	183.98	69.92	90.46	62.18	114.78	88.22	46.12	15.61	24.47	17.37	41.17	42.74	61.17	18.61	11.74	12.74	10.84	12.75	10.42	0.7	0.54	0.97	0.85	1.47	1.14	1.61	0.48	0.19	0	2.22	0.19
VIT_212s0028g03200	XP_002276551.1 PREDICTED: tyrosine aminotransferase isoform X1 [Vitis vinifera]?CBI21892.3 unnamed protein product, partial [Vitis vinifera]	8.71	9.43	13.49	16.7	13.76	17.15	12.61	11.1	11.29	9.73	10.25	16.2	1.29	1.22	1.16	2.67	2.93	3.67	2.27	3.19	3.4	2.79	1.75	1.77	41.25	45.75	51.69	38.16	33.2	41.42	37.57	33.63	40.37	36.29	47.63	36.22
VIT_215s0021g02690	XP_002275629.2 PREDICTED: transcription factor UNE10 [Vitis vinifera]	86.68	96.8	98.44	81.25	96.7	106.37	56.71	89.99	67.89	84.73	72.4	76.83	15	18.89	15.56	32.9	41.21	49.05	10.39	16.06	11.69	10.28	6.11	10.67	0.36	0.26	0.39	0.38	0.26	0.23	1.31	0.53	0.78	0.59	1.11	0.49
VIT_205s0062g00640	XP_002263700.1 PREDICTED: crocetin glucosyltransferase, chloroplastic-like [Vitis vinifera]	100.49	82.42	151.57	147.34	126.32	161.88	52.09	104.87	72.97	52.96	70.06	77.63	1.91	1.71	0.98	3.43	4.06	4.03	1.4	1.04	1.5	0.81	0.71	0.56	2.81	4.06	3.89	2.65	1.32	1.98	1.98	1.42	0.93	3.42	0.93	1.41
VIT_210s0116g01880	XP_002273739.2 PREDICTED: protein DETOXIFICATION 40 [Vitis vinifera]	31.11	38.23	46.78	37.28	50.69	56.53	29.85	36.6	40.21	29.48	35.43	34.74	0.29	0.55	0.47	0.82	1.52	1	0.05	0.33	0.23	0.14	0.35	0.2	3.01	3.5	2.3	3.41	3.27	1.77	4.32	2.81	2.9	3.84	4.26	3.14
VIT_213s0019g02630	CBI31590.3 unnamed protein product, partial [Vitis vinifera]	101	88.97	209.14	169.2	102.57	189.03	60.8	53.34	74.16	146.59	126.53	161.29	5.07	6.52	5.38	14.84	16.59	10.42	7.48	4.19	6.39	6.93	7.79	13.4	0.67	0.39	0.72	0.29	0.27	0.37	1.59	1.52	0.74	1.14	0.67	1.08
VIT_209s0002g08330	0	18.74	22.04	19.28	21.07	17.55	13.05	10.04	9.77	7.6	17.38	28.72	30.24	1.78	2.61	0.9	5.22	5.31	2.34	3.06	2.44	2.72	3.22	3.91	6.78	0	0	0	0.13	0	0	0.26	0.12	0	0.15	0.29	0
VIT_208s0056g01160	XP_002268452.1 PREDICTED: probable lysophospholipase BODYGUARD 4 [Vitis vinifera]	11.41	11.48	13.91	15.59	19.48	16.92	9.06	13.22	11.77	13.08	8.72	9.9	2.86	2.46	3.4	6.21	6.23	8.85	1.42	1.99	0.87	1.85	2.33	2.51	2.26	3.83	3.16	3.24	2.43	1.61	1.76	2.5	1.19	2.44	2.43	1.72
VIT_204s0023g03130	XP_002270241.1 PREDICTED: histone H1 [Vitis vinifera]?CBI17397.3 unnamed protein product, partial [Vitis vinifera]	42.36	48.19	51.9	43.63	53.61	38.51	89.33	114.38	85.91	85.81	50.92	70.1	38.68	41.79	27.02	78.41	77.22	109.61	40.83	77.83	56.36	42.53	42.44	60.88	29.12	35.03	24.27	38.68	46.94	34.99	55.13	39.72	68.35	41.16	109.9	47.66
VIT_200s0211g00100	CBI25702.3 unnamed protein product, partial [Vitis vinifera]	28.22	27.48	27.14	21.32	28.08	38.99	15.86	21.16	23.48	27.01	16.61	19.83	2.88	1.59	2.15	4.57	5.58	6.67	4.01	2.58	2.47	4.24	2.06	1.91	1.24	0	0	0	0	0.12	0	0	0	0.34	0	0.08
VIT_203s0038g00360	XP_002270896.1 PREDICTED: nicotinamidase 1 [Vitis vinifera]?XP_034680665.1 nicotinamidase 1-like [Vitis riparia]?RVW73532.1 Nicotinamidase 1 [Vitis vinifera]?CAN72022.1 hypothetical protein VITISV_006364 [Vitis vinifera]?CBI38226.3 unnamed protein product, partial [Vitis vinifera]	1.25	2.06	1.67	2.31	2.62	2.29	5.34	4.21	5.17	1.47	2.79	6.38	2.3	2.31	2.04	4.39	5.03	6.92	5.97	11.4	8.06	5.72	9.93	11.23	17.53	12.64	12.47	18.01	16.48	16.6	26.96	18.47	37.57	18.07	32.27	26.02
VIT_204s0008g03400	XP_002283864.1 PREDICTED: ethylene-responsive transcription factor TINY-like [Vitis vinifera]?QBC35954.1 CBF6 [Vitis vinifera]?QBC36018.1 C-repeat factor 6 [Vitis vinifera]?RVW17326.1 Dehydration-responsive element-binding protein 3 [Vitis vinifera]	8.39	4.9	7.18	5.09	5.29	2.79	10.51	8.52	7.19	8.75	6.71	9.24	9.58	6.21	7.13	15.44	15.04	25.86	9.93	14.4	14.01	11.9	11.48	16.3	29.47	24.67	19.31	30.35	41.9	28.95	48.12	37.03	67.37	39.64	54.07	37.32
VIT_204s0008g01810	XP_002279874.1 PREDICTED: transcription factor MYB3 isoform X1 [Vitis vinifera]?RVW52253.1 Transcription repressor MYB4 [Vitis vinifera]	10.56	3.74	5.88	2.58	4.48	2.4	3.57	5.81	8.96	3.78	4.06	4.4	4.24	4.26	2.43	8.36	8.52	10.11	3.97	2.04	5.05	3.33	3.81	3.41	1.75	2.69	1.87	1.32	0.68	1.88	0.87	1.26	1.27	1.51	1.22	1.54
VIT_218s0001g09910	XP_002285006.1 PREDICTED: probable isoaspartyl peptidase/L-asparaginase 2 [Vitis vinifera]?RVW99912.1 putative isoaspartyl peptidase/L-asparaginase 2 [Vitis vinifera]?CAN81785.1 hypothetical protein VITISV_024290 [Vitis vinifera]	36.1	53.31	73.63	55.42	80.89	74.8	30.2	46.2	38.32	61.14	57.4	68.8	79.97	122.95	62.57	228.07	229.44	183.79	53.77	57.92	43.95	48.34	74.42	65.34	83.08	95.1	81.61	66.42	103.83	67.79	66.99	65.59	62.39	62.8	191.46	74.08
VIT_205s0020g04690	XP_002284133.1 PREDICTED: auxin-responsive protein IAA14 [Vitis vinifera]	165.27	156.87	156.24	107.7	112.57	94.38	132.77	198.86	193.38	298	184.59	196.44	180.92	108.82	97.13	256.38	263.02	424.62	257.45	293.33	346.63	276.34	239.55	247.17	253.85	207.98	233.51	190.37	185.36	217.87	145.13	236.66	116.72	245.68	126.3	268.95
VIT_203s0038g00670	XP_002267726.1 PREDICTED: fructose-bisphosphate aldolase 1, chloroplastic [Vitis vinifera]?XP_034681245.1 fructose-bisphosphate aldolase 1, chloroplastic-like [Vitis riparia]?CAN74445.1 hypothetical protein VITISV_020600 [Vitis vinifera]	2798.29	3280.99	4151.54	5107.89	5160.4	5506.44	1502.4	2593.88	1945.9	2617.39	2968.21	2381.85	173.96	215.12	155.99	354.88	481.41	477.59	95.88	147.78	100.7	133.2	115.19	169.11	1.28	0.62	0.97	0.96	0.8	1.74	3.98	1.65	1.23	0.41	1.18	0.72
VIT_217s0000g09370	XP_002277301.1 PREDICTED: elongation factor TuB, chloroplastic [Vitis vinifera]	315.45	406.41	421.8	709.79	622.58	622.43	166.42	270.88	185.81	259.88	325.02	236.68	35.35	33.95	27.15	69.37	81.68	81.48	20.25	27.86	25.42	25.39	21.28	28.77	3.48	2.38	1.91	1.67	2.75	3.01	2.85	2.76	1.6	2.51	3.02	2.56
VIT_214s0083g00410	CBI16876.3 unnamed protein product, partial [Vitis vinifera]	39.09	38.43	67.82	80.69	67.2	74.95	39.27	47.22	48.58	29.9	26.79	48.57	16.27	13.07	7.46	28.14	28.88	33.09	9.97	11.54	13.16	13.9	13.36	18.07	8.6	19.09	8.1	18.69	19.08	11.76	14.65	10.48	18.27	12.45	15.22	13.19
VIT_210s0003g00440	XP_002278208.3 PREDICTED: trans-resveratrol di-O-methyltransferase isoform X1 [Vitis vinifera]	45.54	87.62	129.23	48.21	112.38	121.44	37.5	54.58	39.08	61.15	87.95	37.28	12.7	9.95	4.45	13.98	22.99	28.95	16.07	23.01	24.34	11.74	8.65	10.38	2.82	3.5	3.85	5.04	2.55	3.57	1.71	2.05	3.8	5.46	3.65	3.85
VIT_206s0061g00360	XP_003632262.1 PREDICTED: UDP-glycosyltransferase 86A1 [Vitis vinifera]	4.29	5.77	6.13	4.4	3.74	6.48	6.3	4.31	7.75	4.33	8.54	8.97	3.03	3.72	1.8	7.51	7.27	5.7	1.86	3.54	2.76	2.15	3.5	4.26	12.29	11.7	10.02	10.98	10.87	10.13	12.37	9.48	13.85	11.25	12.26	8.62
VIT_209s0002g04160	CBI36113.3 unnamed protein product, partial [Vitis vinifera]	4.29	3.2	4.94	4.71	2.44	2.43	3.33	4.48	2.69	4.09	4.19	6.06	2.37	1.27	1.51	3.22	4.37	5.02	1.65	2.56	2.6	2.82	2.79	3.61	16.27	18.35	20.86	14.72	12.75	13.81	14.66	16.35	14.4	12.87	13.81	14.91
VIT_210s0071g00840	XP_002268460.1 PREDICTED: uncharacterized protein LOC100252690 [Vitis vinifera]?RVW51288.1 hypothetical protein CK203_075446 [Vitis vinifera]	24.71	19.78	15.69	9.74	10.28	9.84	56.54	37.72	39.31	14.08	14.33	28.02	2.13	3.47	2.69	4	8.04	7.76	4.8	8.64	6.75	6.75	6.01	4.76	52.5	72.64	112.04	66.86	46.76	71.26	69.41	67.01	59.64	52.87	51.75	63.54
VIT_210s0003g00460	XP_002278208.3 PREDICTED: trans-resveratrol di-O-methyltransferase isoform X1 [Vitis vinifera]	26.7	39.23	58.53	28.15	63.58	55.95	20.22	28.5	22.32	32.75	39.28	23.28	5.82	5.36	2.37	6.25	11.86	14.41	11.31	11.11	10.01	5.92	4.04	4.43	7.25	6.37	7.9	4.94	5.48	5.39	3.63	5.76	3.34	5.63	2.48	5.72
VIT_208s0040g01470	XP_002276858.1 PREDICTED: UDP-glycosyltransferase 86A1 [Vitis vinifera]?XP_019076970.1 PREDICTED: UDP-glycosyltransferase 86A1 [Vitis vinifera]?RVW80190.1 UDP-glycosyltransferase 86A1 [Vitis vinifera]	13.89	18.61	26.06	21.44	25.45	35.96	7.57	16.43	9.71	11.99	13.61	15.72	5.86	5.56	3.91	11.82	11.59	12.99	2.19	5.44	4.26	3.06	2.13	4.04	1.36	0.91	1.04	1.01	2.06	1.11	1.51	0.65	1.39	1.2	2.58	1.48
VIT_200s1764g00010	XP_002281516.3 PREDICTED: probable aminotransferase ACS10 [Vitis vinifera]	30.84	26.03	45.47	68.43	41.16	37.87	23.63	42.87	34.05	31.89	19.34	40.93	5.69	4.68	3.99	9.1	11.55	13.55	4	7.6	5.66	4.06	5.51	7.73	3.25	2.33	2.7	3.8	5.87	3.28	3.56	2.96	3.74	2.95	9.85	2.52
VIT_205s0077g01300	XP_002276159.1 PREDICTED: 3-oxo-Delta(4,5)-steroid 5-beta-reductase-like [Vitis vinifera]?RVW39934.1 3-oxo-Delta(4,5)-steroid 5-beta-reductase [Vitis vinifera]	7.6	8.07	10.45	8.95	5.67	8.22	13.51	18	13.34	9.75	7.43	15.37	0.96	1.38	1.58	3.03	2.57	3.62	0.76	2.06	1.29	1.2	0.67	1.31	8.65	9.17	10.89	7.78	9.27	7.17	8.69	8.19	9.81	9.41	10.01	10.88
VIT_216s0050g00710	XP_002269597.1 PREDICTED: uncharacterized protein LOC100252463 [Vitis vinifera]	109.64	96.66	147.02	139.15	141.94	178.23	45.6	79.43	57.7	59.16	51.88	82.67	13.73	19.34	13.9	31.44	42.88	36.4	3.63	4.65	3.03	3.56	3.09	10.02	0.39	0.61	0.09	0.1	0	0.24	0.09	0	0.7	0.11	0.6	0.2
VIT_200s0211g00070	XP_010646403.1 PREDICTED: serine hydroxymethyltransferase, mitochondrial isoform X1 [Vitis vinifera]?XP_019073677.1 PREDICTED: serine hydroxymethyltransferase, mitochondrial isoform X2 [Vitis vinifera]?XP_019073678.1 PREDICTED: serine hydroxymethyltransferase, mitochondrial isoform X1 [Vitis vinifera]?CBI25699.3 unnamed protein product, partial [Vitis vinifera]	11.32	14.32	18.42	17.32	18.12	23.78	8.93	12.97	9.86	14.33	14.28	12.91	0.4	1.29	0.7	1.72	1.99	1.8	1.11	0.59	1.03	1.05	0.55	1.01	0.04	0.05	0	0.04	0	0.22	0	0.38	0.04	0	0	0.07
VIT_201s0010g02230	XP_002267616.1 PREDICTED: two-component response regulator ORR26 isoform X1 [Vitis vinifera]?CBI27525.3 unnamed protein product, partial [Vitis vinifera]	0.68	1.18	2.3	1.48	1.84	1.44	1.49	1.92	1.49	1.23	0.7	1.8	1.51	1.19	0.96	2.99	2.75	2.94	1.68	2.25	1.4	1.39	1.9	1.42	4.65	5.91	4.96	4.11	6.25	4.15	8.11	7.11	10.56	7.8	12.36	5.99
VIT_218s0001g11570	CBI19611.3 unnamed protein product, partial [Vitis vinifera]	1.88	2.02	2.95	1.78	2.87	2.97	2.48	3.78	1.43	1.87	3.38	4.69	1.32	1.46	0.86	2.07	2.59	3.89	1.15	1.65	1.59	1.79	1.28	2.58	10.12	12.02	9.11	6.36	7.44	7.74	10.93	7.54	14.67	6.13	11.45	6.81
VIT_218s0001g15310	XP_002266022.1 PREDICTED: thioredoxin [Vitis vinifera]?RVW62731.1 Thioredoxin M-type, chloroplastic [Vitis vinifera]?CBI19952.3 unnamed protein product, partial [Vitis vinifera]	1221.51	1390.81	1797.39	2211.62	1883.63	2409.08	687.46	1241.34	1034.7	1172.33	1038.22	1145.5	27.53	31.46	23.72	42.49	63.75	89.63	9.63	18.81	8.3	16.93	11.15	22.7	2.49	0.16	0.67	0.91	0.16	1.05	0.71	0.71	2.61	0.65	0.16	0.81
VIT_218s0001g02050	XP_002285876.2 PREDICTED: uncharacterized protein LOC100267814 [Vitis vinifera]	24.6	41.2	57	33.55	47.49	39.49	32.59	45.52	43.86	29.93	29.22	57.74	31.19	33.46	7.88	45.49	69.47	55.18	28.49	51.66	40.91	29.98	30.1	48.13	21.67	28.19	23.56	26.6	39.51	20.86	39.4	26.4	35.81	30.65	63.86	33.62
VIT_201s0011g03400	RVW45506.1 Protein NRT1/ PTR family 3.1 [Vitis vinifera]	121.38	115.65	130.88	135.43	141.79	99.55	80	120.51	125.6	58.98	70.05	81.16	13.82	18.17	12.74	27.47	46.32	30.18	13.67	15.29	14.25	11.1	11.42	9.85	68.41	64.83	57	68.48	82.11	68.76	33.94	58.27	36.67	50.67	60.78	50.99
VIT_206s0004g04140	XP_019076057.1 PREDICTED: transcription factor MYB59 [Vitis vinifera]?RVW66073.1 Transcription factor MYB59 [Vitis vinifera]	10.38	16.4	15.93	11.02	14.56	16.05	12.11	19.2	11.78	16.52	15.19	27.18	59.63	37.39	15.01	88.35	99.86	75.97	17.63	41.03	32.11	22.67	24.85	34.55	63.51	74.32	45.02	54.71	80.65	55.77	110.16	65.69	110.42	81.85	176.03	68.29
VIT_212s0028g00520	XP_002283386.1 PREDICTED: uncharacterized protein LOC100243650 [Vitis vinifera]?CBI22096.3 unnamed protein product, partial [Vitis vinifera]	128.13	112.11	132.58	155.66	112.53	147.75	101.02	143.51	97.92	118.8	96.5	111.16	12.65	20.72	14.71	33.93	35.76	41.56	11.87	15.19	10.55	11.08	11.47	10.87	1.16	0.22	0.39	1.33	0.33	0	0.79	0.38	1.19	0.12	1.51	0.33
VIT_204s0023g00720	XP_002277168.1 PREDICTED: uncharacterized protein LOC100263239 [Vitis vinifera]	59.69	69.58	75.62	105.25	75.55	96.26	40.96	63.17	62.3	69.14	61.68	63.3	4.68	5.85	3.18	9.61	10.91	12.21	3.62	5.35	3.75	3.07	4.3	5.98	0.09	0.5	0.45	0.26	0.31	0.27	0.08	0.04	0.49	0.85	0.04	0.55
VIT_214s0030g01340	XP_002271452.2 PREDICTED: acyltransferase-like protein At1g54570, chloroplastic isoform X1 [Vitis vinifera]?XP_010659957.1 PREDICTED: acyltransferase-like protein At1g54570, chloroplastic isoform X1 [Vitis vinifera]	25.76	22.09	36.43	41.86	48.46	46.65	19.58	21.7	23.01	19.93	18.57	20.85	5.67	6.89	6.51	13.95	16	13.49	4.42	6.18	5.4	5.95	5.44	4.98	5.18	5.47	4.02	6.42	7.88	4.47	3.4	4.17	4.45	5.47	6.67	3.92
VIT_202s0012g01120	XP_002280707.1 PREDICTED: glycine cleavage system H protein, mitochondrial [Vitis vinifera]?CBI33899.3 unnamed protein product, partial [Vitis vinifera]	296.18	302.32	387.06	518.3	403.42	500.43	154.83	270.12	270.44	375.88	310.88	267.85	14.39	15.48	10.81	25.05	27.52	40.35	7.21	10.04	6.86	12.48	9.53	16.96	0.48	0.9	0.31	0.23	0.55	0.12	0.5	0.65	0.53	0.61	0.19	0.65
VIT_207s0005g00410	CBI36856.3 unnamed protein product, partial [Vitis vinifera]	39.67	27.81	61.11	47.51	39.86	38.13	47.38	55.71	70.09	24.64	32.34	70.27	9.87	12.81	7.03	15.1	30.03	22.53	12.73	24.2	29.19	18.4	19.26	23.53	136.18	151.58	176.52	141.06	120.89	131.13	121.89	129.24	151.88	112.92	160.87	123.19
VIT_200s0253g00150	RVW57636.1 Salicylic acid-binding protein 2 [Vitis vinifera]	74.73	80.36	115.28	86.77	94.62	132.33	85.44	97.08	73.03	81.46	103.98	115.92	21.67	24.15	18.48	40.94	48.83	57.79	20.32	25.11	19.46	13.72	16.57	27.88	2.26	1.94	0	0.55	0.79	2.14	0.86	0.85	1.61	0.21	0.6	1.39
VIT_218s0001g01660	XP_002285884.1 PREDICTED: NAD(P)H-quinone oxidoreductase subunit M, chloroplastic [Vitis vinifera]?A7NVJ4.1 RecName: Full=NAD(P)H-quinone oxidoreductase subunit M, chloroplastic; AltName: Full=NAD(P)H dehydrogenase subunit M; Short=NDH subunit M; Short=NDH-M; AltName: Full=NADH-plastoquinone oxidoreductase subunit M; Flags: Precursor [Vitis vinifera]?CBI18960.3 unnamed protein product, partial [V…	127.44	127.61	174.21	178.96	163.4	227.2	71.08	149.67	107.72	127.42	97.32	109.51	7.29	10.15	6.6	14.63	20.86	18.88	5.68	9.87	6.18	7.71	6.57	11.24	1.07	0.98	0.21	0.36	0.65	0.63	0.52	0.39	0.76	0.68	1.08	0.59
VIT_218s0001g07690	XP_002285656.1 PREDICTED: uncharacterized protein LOC100248933 [Vitis vinifera]?RVW65594.1 hypothetical protein CK203_033170 [Vitis vinifera]	19.19	11.15	13.22	9.34	4.29	8.93	18.84	12.43	12.9	13.05	15.38	14.75	2.9	3.69	11.45	8.67	13.09	18.66	10.29	8.6	13.09	12.36	12.61	12.57	32.47	34.74	27.74	33.52	38.95	29.01	68.98	36.64	58.52	23.39	53.32	31.68
VIT_208s0007g04230	XP_002283988.1 PREDICTED: uncharacterized protein LOC100240792 [Vitis vinifera]?CBI30215.3 unnamed protein product, partial [Vitis vinifera]	23.13	13.76	15.74	16.74	19.15	16.89	21.3	25.03	25.97	17.41	11.32	31.57	7.05	5.75	3.47	8.9	13.67	14.41	10.97	11.3	14.06	9.64	7.51	8.02	29.49	28.18	37.88	24.08	24.02	32.98	21.31	23.48	21.2	24.63	16.36	22.05
VIT_206s0009g03740	XP_002279236.1 PREDICTED: serine--glyoxylate aminotransferase [Vitis vinifera]?XP_010651495.1 PREDICTED: serine--glyoxylate aminotransferase [Vitis vinifera]?XP_019076254.1 PREDICTED: serine--glyoxylate aminotransferase [Vitis vinifera]	678.62	790.54	1122.95	1159.01	1053.77	1573.07	401.47	967.1	750.87	814.88	595.19	904.3	34.07	40.93	25.2	56.52	84.66	83.49	24.2	51.35	28.65	36.45	25.43	60.51	46.77	54.19	64.02	37.78	37.2	46.19	48.09	35.34	45.58	41.69	46.68	50.3
VIT_211s0052g00620	XP_002267501.1 PREDICTED: plasma membrane ATPase 4 [Vitis vinifera]?CBI17862.3 unnamed protein product, partial [Vitis vinifera]	3.64	1.69	2.11	0.7	2.19	0.96	4.18	2.31	3.09	2.35	6.14	2.36	4.04	2.75	4.59	10.31	8.71	6.57	5.32	5.29	7.82	5.6	5.38	3.97	185.83	186.51	177.49	178.59	158.73	203.91	229.2	162.58	219.37	227.89	152.9	175.87
VIT_218s0001g01110	XP_019072255.1 PREDICTED: uncharacterized protein LOC100259199 [Vitis vinifera]	12.41	14.73	12.07	11.63	15.5	8.89	31.72	34.01	31.1	12.64	15.19	27.28	6.48	6.58	3.27	7.61	12.03	17.34	10.24	18.8	20.96	18.13	11.86	22.2	72.4	83.88	134.86	89.59	59.72	82.05	62.75	86.25	70.16	51.23	71.77	86.78
VIT_208s0058g01450	XP_002273138.1 PREDICTED: serine/threonine-protein kinase STN8, chloroplastic isoform X1 [Vitis vinifera]	87.21	88.64	125.68	173.03	163.51	192.21	35.8	72.98	51.53	72.62	63.57	75.23	8.95	13.99	10.47	23.19	24.75	26.5	6	9.26	7.31	9.72	7	11.72	3.78	3.01	3.03	3.52	3.15	3.87	3.43	2.91	3.47	4.23	3.75	3.65
VIT_219s0014g00470	XP_003634703.1 PREDICTED: probable leucine-rich repeat receptor-like serine/threonine-protein kinase At3g14840 [Vitis vinifera]	23.96	21.25	16.76	9.54	10.96	12.66	26.34	19.36	42.11	16.15	19.31	37.82	2.33	2.09	1.84	3.67	3.87	6.48	2.52	2.61	3.66	2.18	2.79	3.33	12.33	13.56	20.46	11	11.5	15.59	22.54	17.29	24.13	13.38	13.39	7.1
VIT_201s0011g05180	CBI26882.3 unnamed protein product, partial [Vitis vinifera]	53.84	77.08	43.9	20.75	32.97	27.54	55.75	67.37	74.08	102.57	64.31	69.96	16.48	18.55	13.98	30.36	33.72	44.98	42.15	78.1	58.87	53.68	33.87	48.43	1.71	1.56	1.21	1.88	2.89	1.13	2.05	2.56	2.9	2.48	2.51	4.51
VIT_212s0028g01100	XP_002278419.1 PREDICTED: uncharacterized oxidoreductase At1g06690, chloroplastic [Vitis vinifera]?XP_010657100.1 PREDICTED: uncharacterized oxidoreductase At1g06690, chloroplastic [Vitis vinifera]?CBI22066.3 unnamed protein product, partial [Vitis vinifera]	47.32	56.86	68.52	95.01	81.09	106.21	26.63	52.93	38.87	49.35	38.71	37.88	6.15	6.33	5.15	10.48	14.04	14.9	4.94	7.49	4.24	5.73	6.05	6.29	5.06	3.5	3.96	2.89	4.03	4.07	3.25	3.3	4.19	3.84	3.99	5.15
VIT_212s0028g00270	XP_002283603.1 PREDICTED: probable WRKY transcription factor 71 [Vitis vinifera]?CBI22108.3 unnamed protein product, partial [Vitis vinifera]	1.46	0.86	1.35	1.11	0.45	0.78	1.04	2.26	1.89	1.28	2.38	1.46	1.73	1.99	1.73	3.51	4.58	3.95	2.26	4.21	1.97	2.84	2.67	3.32	6.18	7.22	4.62	10.02	11.29	5.41	7.84	7.03	8.39	7.41	11.19	8.43
VIT_210s0116g01820	XP_003632945.1 PREDICTED: uncharacterized protein LOC100855186 [Vitis vinifera]?RVX07922.1 hypothetical protein CK203_014749 [Vitis vinifera]	48.71	82.07	76.05	66.89	65.81	81.64	45.57	54.45	54.07	50.09	43.79	59.93	33.67	37.25	14.96	59.55	59.25	72.55	26.39	36.96	24.97	27.21	29.09	40.28	25.93	28.65	20.95	21.27	21.63	15.38	30.54	29.7	22.55	25.63	35.29	32.31
VIT_201s0011g05450	XP_002284811.1 PREDICTED: protein PLANT CADMIUM RESISTANCE 2 [Vitis vinifera]	23.71	42.85	36.02	32.85	54.71	40.16	26.94	38.57	47.16	57.16	40.16	47.1	36.11	28.63	23.57	53.81	71.7	71.12	27.6	33.93	30.84	31.79	30.92	38.32	2.59	2.26	2.89	0.66	3	2.24	1.39	1.73	0.57	2.28	3.82	2.01
VIT_211s0016g00730	XP_002277280.1 PREDICTED: photosystem I chlorophyll a/b-binding protein 6, chloroplastic [Vitis vinifera]?CBI27778.3 unnamed protein product, partial [Vitis vinifera]	180.75	216.36	183.15	304.25	242.33	205.06	177.35	191.81	175.8	275.97	226.37	121.66	9.88	10.5	5.57	14.75	19.1	23.95	12.69	13.64	6.93	7.61	6.61	10.8	0.1	0.3	0.09	0.09	0.31	0.48	0.64	0.53	0	0	0.3	0.1
VIT_207s0031g01560	XP_010652856.1 PREDICTED: uncharacterized protein LOC100264638 isoform X1 [Vitis vinifera]?XP_010652857.1 PREDICTED: uncharacterized protein LOC100264638 isoform X1 [Vitis vinifera]?CBI21505.3 unnamed protein product, partial [Vitis vinifera]	73.21	88.87	93.52	145.21	108.28	116.62	32.24	72.83	53.38	69.56	82.41	72.75	5.65	5.04	3.82	9	12.86	10.23	1.73	4.37	2.53	3.94	4.25	6.36	0.71	1.36	1.86	0.88	1.27	1.25	1.04	1.1	0.52	1.1	1.34	0.42
VIT_208s0056g00140	XP_019077329.1 PREDICTED: uncharacterized protein LOC100246776 [Vitis vinifera]?XP_019077330.1 PREDICTED: uncharacterized protein LOC100246776 [Vitis vinifera]?CBI31133.3 unnamed protein product, partial [Vitis vinifera]	15.93	15.95	17.22	19.66	15.86	17.36	9.3	20.39	13.3	15.26	12.08	10.82	4.02	3.84	1.85	5.94	8.64	6.83	3.48	8.88	6.39	4.69	4.14	6.05	7.45	5.91	5.52	5.47	7.62	7.19	11.15	5.95	10.62	7.11	9.69	8.66
VIT_218s0001g02740	XP_002285857.1 PREDICTED: photosystem II 22 kDa protein, chloroplastic [Vitis vinifera]?CBI19017.3 unnamed protein product, partial [Vitis vinifera]	1198.43	1395.12	1485.43	2443.12	2037.48	2014.66	813.02	1271.97	1124.49	1266.6	1345.04	1173.62	147.67	156.98	118.93	280.62	333.97	316.11	71.69	96.63	66.72	109.79	84.25	132.24	2.51	1.97	1.74	2.12	1.82	1.25	1.42	2.12	0.44	2.17	1.65	1.86
VIT_207s0005g03290	XP_002279070.1 PREDICTED: probable inorganic phosphate transporter 1-7 [Vitis vinifera]?XP_019076446.1 PREDICTED: probable inorganic phosphate transporter 1-7 [Vitis vinifera]	1.45	1.64	2.23	0.86	1.48	0.71	2.13	2.94	2.48	2.3	3.24	2.81	9.33	4.07	4.34	15.41	13.17	10.72	8.13	8.57	13.44	4.65	5.38	3.53	1.7	0.96	0.85	2.02	1.73	1.11	0.48	1.26	1.52	2.74	1.15	1.76
VIT_218s0001g00190	XP_002285925.1 PREDICTED: ATP-dependent zinc metalloprotease FTSH, chloroplastic [Vitis vinifera]	330.43	382.29	397.55	582.87	569.25	646.6	224.51	374.37	263.1	254.69	299.14	298.98	52.23	58.94	41.8	104.85	127	102.58	33	53.66	39.89	48.27	39.76	60.86	18.9	16.26	14.03	19.29	20.75	15.49	13.6	16.52	15.06	15.01	15.56	22.25
VIT_201s0011g00730	RVW42112.1 Alpha-1,4 glucan phosphorylase L-2 isozyme, chloroplastic/amyloplastic [Vitis vinifera]	6.03	6.36	5.76	8.89	10.53	7.08	6.3	8.14	7.12	6	9.51	4.85	1.04	1.35	1.01	2.29	2.42	2.71	1.33	2.22	1.93	1.96	1.88	2.07	0.28	0.24	0.28	0.88	0.34	0.55	0.46	0.32	0.52	1.01	0.2	0.55
VIT_207s0104g00930	XP_002271700.1 PREDICTED: gibberellin receptor GID1B [Vitis vinifera]?ARR27429.1 GID1b [Vitis vinifera]?ARR27430.1 GID1b [Vitis vinifera]?ARR27431.1 GID1b [Vitis vinifera]?ARR27432.1 GID1b [Vitis vinifera]	33.88	20.26	39.5	20.43	22.19	17.8	64.42	60.51	61.16	19.83	20.07	79.74	18.82	16.25	27.13	36.53	49	50.04	25.21	61.85	61.69	17.71	23.42	27.83	94.99	101.99	111.28	89.31	80.5	76.6	140.27	102.05	117.19	84.29	129.97	120.17
VIT_205s0049g01100	XP_002285214.1 PREDICTED: glutathione transferase GST 23 [Vitis vinifera]	11.21	6.73	7.02	7.98	4.09	6.42	13.62	6.46	10	3.62	7.85	6.33	4.66	6.22	6.04	11.43	11.55	13.98	5.03	10.88	12.5	8.25	8.32	13.34	53.14	81.93	78.21	63.64	60.26	58.86	71.61	68.87	97.62	51.16	109.31	78.97
VIT_200s0211g00120	XP_002262872.2 PREDICTED: serine hydroxymethyltransferase, mitochondrial [Vitis vinifera]?XP_010646400.1 PREDICTED: serine hydroxymethyltransferase, mitochondrial [Vitis vinifera]?XP_010646401.1 PREDICTED: serine hydroxymethyltransferase, mitochondrial [Vitis vinifera]?XP_010646402.1 PREDICTED: serine hydroxymethyltransferase, mitochondrial [Vitis vinifera]?RVX23452.1 Serine hydroxymethyltransfer…	942.73	1102.69	1392.91	1340.57	1395.68	1729.1	551.71	1026.46	795.01	944.82	966.01	1061.42	64.81	66.69	53.64	103.18	148.15	150.26	51.44	77.45	55.56	59.82	51.01	79.67	2.54	1.87	1.84	2.19	2.69	2.01	2.65	1.72	1.21	2.88	1.91	3.83
VIT_207s0031g01320	CBI21482.3 unnamed protein product, partial [Vitis vinifera]	1.91	2.47	3.34	3.89	3.15	3.71	4.72	4.06	1.94	2.71	2.59	4.47	23.19	25.5	15.38	47.32	41.04	51.03	16.53	26.63	19.41	20.03	20.21	22.85	149.79	135.21	95.23	108.43	137.36	137.58	193.9	135.61	215.02	125.28	192.46	114.1
[truncated: 955 more rows]
