# Supplementary material for: Grapevine plantlets respond to different monochromatic lights by tuning photosynthesis and carbon allocation
Source: Hortic Res. 2023 Aug 8;10(9):uhad160. doi: 10.1093/hr/uhad160 (PMC10500148; doi:10.1093/hr/uhad160)
Supplement: Web_Material_uhad160 [file web_material_uhad160.zip › Table. S2 Correlation analysis between genes and traits.xlsx]

## Sheet: Table. S2 Correlation analysis 
trait	gene_id	correlation coefficient	P-value	P-value_fdr_adjusted	gene annotation
SLW.7	VIT_208s0007g03370	0.978261	3.69e-08	0.00125751	RVX11817.1 Protein BIC1 [Vitis vinifera]
SLW.7	VIT_218s0001g00690	0.966566	3.11e-07	0.0106101	XP_019071736.1 PREDICTED: glutathione S-transferase PARB [Vitis vinifera]?XP_034674830.1 glutathione S-transferase PARB-like [Vitis riparia]?RVW51042.1 Glutathione S-transferase PARB [Vitis vinifera]?CAN69111.1 hypothetical protein VITISV_031837 [Vitis vinifera]?CBI18904.3 unnamed protein product, partial [Vitis vinifera]
SLW.7	VIT_203s0063g02680	0.96164	6.13e-07	0.02092	RVX12334.1 Protein RADIALIS-like 6 [Vitis vinifera]
SLW.7	VIT_211s0016g00760	0.961308	6.4e-07	0.0218279	XP_002277343.1 PREDICTED: ubiquinone biosynthesis protein COQ9-B, mitochondrial [Vitis vinifera]
SLW.7	VIT_205s0020g02920	0.961224	6.47e-07	0.0220621	XP_002277799.3 PREDICTED: protein FANTASTIC FOUR 3 [Vitis vinifera]
SLW.7	VIT_211s0016g02350	0.960056	7.49e-07	0.025541	XP_002282381.1 PREDICTED: uncharacterized protein LOC100268021 [Vitis vinifera]?RVW43869.1 hypothetical protein CK203_072403 [Vitis vinifera]?CBI27925.3 unnamed protein product, partial [Vitis vinifera]
SLW.7	VIT_215s0048g01490	0.95812	9.46e-07	0.0322562	XP_002276576.1 PREDICTED: geraniol 8-hydroxylase [Vitis vinifera]
SLW.7	VIT_207s0005g03680	0.958116	9.46e-07	0.032272	XP_002276857.2 PREDICTED: ABC transporter I family member 19 [Vitis vinifera]
SLW.7	VIT_208s0040g03280	0.958068	9.51e-07	0.0324542	XP_002273172.1 PREDICTED: pentatricopeptide repeat-containing protein At3g09650, chloroplastic [Vitis vinifera]
SLW.7	VIT_208s0056g01070	0.956793	1.1e-06	0.0376177	XP_002267923.1 PREDICTED: protein DETOXIFICATION 24 [Vitis vinifera]?XP_010653162.1 PREDICTED: protein DETOXIFICATION 24 [Vitis vinifera]
SLW.7	VIT_213s0074g00090	0.956446	1.15e-06	0.0391285	XP_002262646.1 PREDICTED: glycosyltransferase family protein 64 protein C5 [Vitis vinifera]?CBI40190.3 unnamed protein product, partial [Vitis vinifera]
SLW.7	VIT_212s0035g01080	0.955532	1.27e-06	0.0433441	XP_010657970.1 PREDICTED: prolycopene isomerase, chloroplastic isoform X1 [Vitis vinifera]
SLW.7	VIT_204s0008g02280	0.955261	1.31e-06	0.044659	XP_003631813.1 PREDICTED: uncharacterized protein LOC100257842 isoform X2 [Vitis vinifera]
SLW.7	VIT_211s0052g01630	0.954906	1.36e-06	0.0464322	CBI17773.3 unnamed protein product, partial [Vitis vinifera]
SLW.7	VIT_204s0023g02010	0.947735	2.81e-06	0.0959361	XP_002266355.2 PREDICTED: pheophytinase, chloroplastic [Vitis vinifera]?RVX16691.1 Pheophytinase, chloroplastic [Vitis vinifera]?CBI17495.3 unnamed protein product, partial [Vitis vinifera]
SLW.7	VIT_207s0005g04400	0.945729	3.38e-06	0.115422	XP_002271666.1 PREDICTED: photosystem II reaction center PSB28 protein, chloroplastic [Vitis vinifera]?CBI37196.3 unnamed protein product, partial [Vitis vinifera]
SLW.7	VIT_205s0020g01090	0.943955	3.96e-06	0.13515	XP_002275566.2 PREDICTED: transcription factor HY5-like [Vitis vinifera]
SLW.7	VIT_214s0006g01290	0.942768	4.39e-06	0.149778	XP_002274992.2 PREDICTED: transcription factor MYB90 [Vitis vinifera]
SLW.7	VIT_212s0059g01150	0.94234	4.55e-06	0.155343	XP_002273536.1 PREDICTED: uncharacterized protein LOC100241486 [Vitis vinifera]?CBI28846.3 unnamed protein product, partial [Vitis vinifera]
SLW.7	VIT_207s0031g02950	0.942026	4.68e-06	0.159542	XP_002271114.1 PREDICTED: ammonium transporter 3 member 1 [Vitis vinifera]?RVX21102.1 Ammonium transporter 3 member 1 [Vitis vinifera]
SLW.7	VIT_214s0030g01340	0.941005	5.09e-06	0.173789	XP_002271452.2 PREDICTED: acyltransferase-like protein At1g54570, chloroplastic isoform X1 [Vitis vinifera]?XP_010659957.1 PREDICTED: acyltransferase-like protein At1g54570, chloroplastic isoform X1 [Vitis vinifera]
SLW.7	VIT_211s0118g00610	0.940608	5.27e-06	0.179591	XP_002268107.1 PREDICTED: uncharacterized methyltransferase At2g41040, chloroplastic [Vitis vinifera]?CBI25579.3 unnamed protein product, partial [Vitis vinifera]
SLW.7	VIT_217s0000g04030	0.940223	5.43e-06	0.185366	XP_010663575.1 PREDICTED: carbon catabolite repressor protein 4 homolog 3 [Vitis vinifera]?CBI15424.3 unnamed protein product, partial [Vitis vinifera]
SLW.7	VIT_213s0067g02090	0.940179	5.45e-06	0.186034	XP_002278231.1 PREDICTED: protein RETICULATA-RELATED 5, chloroplastic [Vitis vinifera]
SLW.7	VIT_219s0090g00120	0.939579	5.73e-06	0.195354	XP_002280983.1 PREDICTED: fatty acid desaturase 4, chloroplastic [Vitis vinifera]?RVW99578.1 Fatty acid desaturase 4, chloroplastic [Vitis vinifera]
SLW.7	VIT_217s0000g06610	0.939481	5.77e-06	0.196911	XP_010663864.1 PREDICTED: probable receptor-like protein kinase At5g61350 [Vitis vinifera]
SLW.7	VIT_207s0031g02510	0.939008	6e-06	0.204572	CBI21603.3 unnamed protein product, partial [Vitis vinifera]
SLW.7	VIT_214s0083g00070	0.937777	6.61e-06	0.225581	XP_002283351.1 PREDICTED: uncharacterized protein LOC100242947 [Vitis vinifera]?XP_010660495.1 PREDICTED: uncharacterized protein LOC100242947 [Vitis vinifera]?XP_019080823.1 PREDICTED: uncharacterized protein LOC100242947 [Vitis vinifera]?CBI16853.3 unnamed protein product, partial [Vitis vinifera]
SLW.7	VIT_216s0050g00020	0.937268	6.88e-06	0.234766	XP_002267709.1 PREDICTED: WD repeat-containing protein RUP2-like [Vitis vinifera]
SLW.7	VIT_206s0080g01100	0.937198	6.92e-06	0.236037	XP_010651851.1 PREDICTED: uncharacterized protein LOC100258627 [Vitis vinifera]?RVW33316.1 Protein FAM210B, mitochondrial [Vitis vinifera]?CBI28270.3 unnamed protein product, partial [Vitis vinifera]
Pnmax.7	VIT_201s0150g00060	0.936186	7.48e-06	0.255247	XP_002269974.2 PREDICTED: heme-binding protein 2 [Vitis vinifera]?RVW78050.1 Heme-binding protein 2 [Vitis vinifera]
SLW.7	VIT_212s0028g02170	0.935929	7.63e-06	0.260316	XP_019079133.1 PREDICTED: uncharacterized protein LOC100243760 [Vitis vinifera]?CBI21985.3 unnamed protein product, partial [Vitis vinifera]
Pnmax.7	VIT_201s0011g00850	0.935211	8.06e-06	0.274885	XP_002272012.1 PREDICTED: uncharacterized protein LOC100252601 isoform X1 [Vitis vinifera]?CAN63830.1 hypothetical protein VITISV_009128 [Vitis vinifera]?CBI27254.3 unnamed protein product, partial [Vitis vinifera]
SLW.7	VIT_216s0022g02310	0.933893	8.89e-06	0.303327	NP_001267911.1 gibberellin 20-oxidase [Vitis vinifera]?AFD54200.1 gibberellin 20 oxidase 1 [Vitis vinifera]?AGQ42624.1 GA20ox3 [Vitis vinifera]?CAN78788.1 hypothetical protein VITISV_014231 [Vitis vinifera]
SLW.7	VIT_202s0025g04850	0.933569	9.11e-06	0.310649	XP_003631427.1 PREDICTED: geraniol 8-hydroxylase [Vitis vinifera]?XP_010661621.1 PREDICTED: geraniol 8-hydroxylase [Vitis vinifera]?XP_010661624.1 PREDICTED: geraniol 8-hydroxylase [Vitis vinifera]?XP_010661630.1 PREDICTED: geraniol 8-hydroxylase [Vitis vinifera]?XP_010661639.1 PREDICTED: geraniol 8-hydroxylase [Vitis vinifera]
Glucose.7	VIT_201s0150g00180	0.932466	9.87e-06	0.336677	XP_003631364.1 PREDICTED: probable beta-1,4-xylosyltransferase IRX10L [Vitis vinifera]
SLW.7	VIT_201s0026g00360	0.932096	1.01e-05	0.345791	XP_019075971.1 PREDICTED: WAT1-related protein At5g40240 [Vitis vinifera]
SLW.7	VIT_211s0052g01600	0.931167	1.08e-05	0.369508	XP_002271025.1 PREDICTED: anthocyanidin 3-O-glucosyltransferase 7 [Vitis vinifera]?CBI17776.3 unnamed protein product, partial [Vitis vinifera]
SLW.7	VIT_213s0067g02560	0.929799	1.19e-05	0.406758	XP_002279538.1 PREDICTED: uncharacterized protein LOC100241651 [Vitis vinifera]?CBI25381.3 unnamed protein product, partial [Vitis vinifera]
SLW.7	VIT_202s0012g01250	0.929501	1.22e-05	0.41527	XP_010663563.1 PREDICTED: mitochondrial carnitine/acylcarnitine carrier-like protein [Vitis vinifera]?RVW49981.1 Mitochondrial carnitine/acylcarnitine carrier-like protein [Vitis vinifera]?RVX14437.1 Mitochondrial carnitine/acylcarnitine carrier-like protein [Vitis vinifera]
SLW.7	VIT_203s0038g03950	0.92923	1.24e-05	0.423105	XP_002282989.1 PREDICTED: mitochondrial phosphate carrier protein 1, mitochondrial [Vitis vinifera]?CBI37731.3 unnamed protein product, partial [Vitis vinifera]
SLW.7	VIT_208s0058g01450	0.929154	1.25e-05	0.425322	XP_002273138.1 PREDICTED: serine/threonine-protein kinase STN8, chloroplastic isoform X1 [Vitis vinifera]
SLW.7	VIT_203s0063g00510	0.928999	1.26e-05	0.429878	CBI32418.3 unnamed protein product, partial [Vitis vinifera]
SLW.7	VIT_202s0025g02640	0.927329	1.41e-05	0.481496	XP_002279815.1 PREDICTED: beta-carotene isomerase D27, chloroplastic [Vitis vinifera]?RVW14874.1 Beta-carotene isomerase D27, chloroplastic [Vitis vinifera]
SLW.7	VIT_205s0049g01760	0.92597	1.54e-05	0.526994	XP_002285437.1 PREDICTED: protein PROTON GRADIENT REGULATION 5, chloroplastic [Vitis vinifera]?XP_034686024.1 protein PROTON GRADIENT REGULATION 5, chloroplastic [Vitis riparia]?RVW90063.1 Protein proton gradient regulation 5, chloroplastic [Vitis vinifera]?CBI23706.3 unnamed protein product, partial [Vitis vinifera]
SLW.7	VIT_206s0004g00260	0.925231	1.62e-05	0.553149	XP_002285744.1 PREDICTED: uncharacterized protein LOC100241562 [Vitis vinifera]
SLW.7	VIT_200s0532g00050	0.924753	1.67e-05	0.570578	XP_019074104.1 PREDICTED: transcription factor ILR3 isoform X1 [Vitis vinifera]
FW.vine	VIT_203s0017g01450	0.924698	1.68e-05	0.572621	XP_010648188.1 PREDICTED: cysteine-rich and transmembrane domain-containing protein A [Vitis vinifera]?CBI34083.3 unnamed protein product, partial [Vitis vinifera]
SLW.7	VIT_207s0151g00340	0.924666	1.68e-05	0.573821	XP_003632327.1 PREDICTED: sulfate transporter 3.1 [Vitis vinifera]
SLW.7	VIT_202s0025g01770	0.923533	1.81e-05	0.617069	CBI34513.3 unnamed protein product, partial [Vitis vinifera]
SLW.7	VIT_217s0000g04680	0.923515	1.81e-05	0.61777	XP_002268894.1 PREDICTED: serine protease SPPA, chloroplastic [Vitis vinifera]
SLW.7	VIT_209s0002g05990	0.923128	1.86e-05	0.633153	XP_002285327.2 PREDICTED: (6-4)DNA photolyase isoform X1 [Vitis vinifera]
SLW.7	VIT_200s0379g00050	0.92301	1.87e-05	0.637887	CBI29397.3 unnamed protein product, partial [Vitis vinifera]
SLW.7	VIT_219s0014g00070	0.922315	1.95e-05	0.66643	XP_010644049.1 PREDICTED: solanesyl diphosphate synthase 1 isoform X1 [Vitis vinifera]
SLW.7	VIT_216s0050g00750	0.920758	2.15e-05	0.733956	RVX01906.1 Short-chain dehydrogenase TIC 32, chloroplastic [Vitis vinifera]
LA.7	VIT_213s0019g03550	0.919582	2.31e-05	0.788477	XP_002275627.1 PREDICTED: AP2-like ethylene-responsive transcription factor TOE3 isoform X1 [Vitis vinifera]
Pnmax.7	VIT_202s0154g00040	0.918344	2.49e-05	0.849259	XP_010662240.1 PREDICTED: thylakoid lumenal protein TL20.3, chloroplastic isoform X2 [Vitis vinifera]?CBI31881.3 unnamed protein product, partial [Vitis vinifera]
SLW.7	VIT_205s0049g01650	0.918189	2.51e-05	0.857118	CBI23697.3 unnamed protein product, partial [Vitis vinifera]
SLW.7	VIT_206s0080g00570	0.917866	2.56e-05	0.873653	XP_010651876.1 PREDICTED: suppressor protein SRP40 [Vitis vinifera]?RVW33476.1 hypothetical protein CK203_096602 [Vitis vinifera]
SLW.7	VIT_206s0004g02140	0.91749	2.62e-05	0.893285	XP_010651236.1 PREDICTED: protein DETOXIFICATION 42 [Vitis vinifera]?XP_010651237.1 PREDICTED: protein DETOXIFICATION 42 [Vitis vinifera]?XP_010651238.1 PREDICTED: protein DETOXIFICATION 42 [Vitis vinifera]?XP_010651239.1 PREDICTED: protein DETOXIFICATION 42 [Vitis vinifera]?XP_010651240.1 PREDICTED: protein DETOXIFICATION 42 [Vitis vinifera]?XP_010651241.1 PREDICTED: protein DETOXIFICATION 42 [V…
SLW.7	VIT_205s0049g00220	0.916357	2.8e-05	0.95446	XP_002284582.1 PREDICTED: 1-aminocyclopropane-1-carboxylate oxidase homolog 1 [Vitis vinifera]?RVW67092.1 1-aminocyclopropane-1-carboxylate oxidase-like 1 [Vitis vinifera]
Pnmax.7	VIT_206s0080g01100	0.91633	2.8e-05	0.955951	XP_010651851.1 PREDICTED: uncharacterized protein LOC100258627 [Vitis vinifera]?RVW33316.1 Protein FAM210B, mitochondrial [Vitis vinifera]?CBI28270.3 unnamed protein product, partial [Vitis vinifera]
SLW.7	VIT_201s0011g00600	0.915175	3e-05	1	XP_002267940.1 PREDICTED: triose phosphate/phosphate translocator, chloroplastic [Vitis vinifera]?XP_010649603.1 PREDICTED: triose phosphate/phosphate translocator, chloroplastic [Vitis vinifera]?XP_019076270.1 PREDICTED: triose phosphate/phosphate translocator, chloroplastic [Vitis vinifera]?CBI27279.3 unnamed protein product, partial [Vitis vinifera]
SLW.7	VIT_209s0002g06560	0.914729	3.07e-05	1	XP_002269416.1 PREDICTED: DCC family protein At1g52590, chloroplastic [Vitis vinifera]
Pnmax.7	VIT_210s0116g00410	0.914435	3.12e-05	1	XP_002268173.2 PREDICTED: gibberellin 2-beta-dioxygenase 8 [Vitis vinifera]?ANW48419.1 gibberellin [Vitis vinifera subsp. caucasica]?CBI23168.3 unnamed protein product, partial [Vitis vinifera]
Pnmax.7	VIT_203s0038g00740	0.913682	3.26e-05	1	XP_002268617.1 PREDICTED: epimerase family protein SDR39U1 homolog, chloroplastic [Vitis vinifera]?CBI37984.3 unnamed protein product, partial [Vitis vinifera]
SLW.7	VIT_208s0040g02950	0.91361	3.27e-05	1	XP_010653484.1 PREDICTED: E3 ubiquitin-protein ligase SGR9, amyloplastic [Vitis vinifera]
Starch.7	VIT_200s1356g00010	0.913427	3.31e-05	1	XP_010647488.1 PREDICTED: uncharacterized protein LOC100244205 [Vitis vinifera]
SLW.7	VIT_218s0001g13580	0.913276	3.34e-05	1	CBI19799.3 unnamed protein product, partial [Vitis vinifera]
SLW.7	VIT_207s0005g03970	0.913114	3.37e-05	1	XP_010652401.1 PREDICTED: protein NRT1/ PTR FAMILY 5.2 isoform X1 [Vitis vinifera]
SLW.7	VIT_212s0028g01100	0.91301	3.39e-05	1	XP_002278419.1 PREDICTED: uncharacterized oxidoreductase At1g06690, chloroplastic [Vitis vinifera]?XP_010657100.1 PREDICTED: uncharacterized oxidoreductase At1g06690, chloroplastic [Vitis vinifera]?CBI22066.3 unnamed protein product, partial [Vitis vinifera]
SLW.7	VIT_208s0007g05010	0.912211	3.54e-05	1	XP_002266366.1 PREDICTED: uncharacterized protein LOC100255653 [Vitis vinifera]
LA.7	VIT_205s0077g00510	0.911362	3.71e-05	1	RVW26460.1 Alkaline/neutral invertase C, mitochondrial [Vitis vinifera]?CBI22843.3 unnamed protein product, partial [Vitis vinifera]
SLW.7	VIT_205s0020g04070	0.910865	3.81e-05	1	CAN82006.1 hypothetical protein VITISV_007261 [Vitis vinifera]
Pnmax.7	VIT_208s0007g05010	0.9107	3.84e-05	1	XP_002266366.1 PREDICTED: uncharacterized protein LOC100255653 [Vitis vinifera]
SLW.7	VIT_219s0014g00080	0.909529	4.09e-05	1	XP_002285664.1 PREDICTED: very-long-chain enoyl-CoA reductase [Vitis vinifera]
SLW.7	VIT_217s0000g09370	0.909496	4.1e-05	1	XP_002277301.1 PREDICTED: elongation factor TuB, chloroplastic [Vitis vinifera]
SLW.7	VIT_203s0038g03030	0.909068	4.2e-05	1	XP_010646457.1 PREDICTED: mechanosensitive ion channel protein 6 [Vitis vinifera]
Pnmax.7	VIT_218s0001g03470	0.907376	4.59e-05	1	XP_002285839.1 PREDICTED: flavonol synthase/flavanone 3-hydroxylase [Vitis vinifera]
SLW.7	VIT_219s0090g01750	0.907349	4.59e-05	1	CBI26739.3 unnamed protein product, partial [Vitis vinifera]
SLW.7	VIT_201s0150g00060	0.907303	4.61e-05	1	XP_002269974.2 PREDICTED: heme-binding protein 2 [Vitis vinifera]?RVW78050.1 Heme-binding protein 2 [Vitis vinifera]
SLW.7	VIT_201s0026g01340	0.90644	4.82e-05	1	XP_019076242.1 PREDICTED: glutathione S-transferase U17 [Vitis vinifera]?RVW82407.1 Glutathione S-transferase U17 [Vitis vinifera]
SLW.7	VIT_202s0087g00340	0.905434	5.07e-05	1	XP_002274370.1 PREDICTED: protein NUCLEAR FUSION DEFECTIVE 4 [Vitis vinifera]?RVX02068.1 Protein nuclear fusion defective 4 [Vitis vinifera]
SLW.7	VIT_218s0001g15310	0.904929	5.2e-05	1	XP_002266022.1 PREDICTED: thioredoxin [Vitis vinifera]?RVW62731.1 Thioredoxin M-type, chloroplastic [Vitis vinifera]?CBI19952.3 unnamed protein product, partial [Vitis vinifera]
Pnmax.7	VIT_216s0050g00910	0.904543	5.31e-05	1	XP_002272620.2 PREDICTED: protein DETOXIFICATION 35 [Vitis vinifera]
SLW.7	VIT_205s0020g04110	0.904007	5.45e-05	1	NP_001267842.1 Early light-induced protein 1, chloroplastic-like [Vitis vinifera]?ADG21226.1 chloroplast ELIP early light-induced protein [Vitis vinifera]
Pnmax.7	VIT_202s0025g04850	0.903367	5.63e-05	1	XP_003631427.1 PREDICTED: geraniol 8-hydroxylase [Vitis vinifera]?XP_010661621.1 PREDICTED: geraniol 8-hydroxylase [Vitis vinifera]?XP_010661624.1 PREDICTED: geraniol 8-hydroxylase [Vitis vinifera]?XP_010661630.1 PREDICTED: geraniol 8-hydroxylase [Vitis vinifera]?XP_010661639.1 PREDICTED: geraniol 8-hydroxylase [Vitis vinifera]
SLW.7	VIT_203s0038g00670	0.902895	5.77e-05	1	XP_002267726.1 PREDICTED: fructose-bisphosphate aldolase 1, chloroplastic [Vitis vinifera]?XP_034681245.1 fructose-bisphosphate aldolase 1, chloroplastic-like [Vitis riparia]?CAN74445.1 hypothetical protein VITISV_020600 [Vitis vinifera]
SLW.7	VIT_217s0000g00110	0.90254	5.87e-05	1	XP_002284699.1 PREDICTED: uncharacterized protein LOC100259528 [Vitis vinifera]
SLW.7	VIT_204s0008g01290	0.902435	5.9e-05	1	XP_002279283.1 PREDICTED: putative GATA transcription factor 22 [Vitis vinifera]?CBI20665.3 unnamed protein product, partial [Vitis vinifera]
Pnmax.7	VIT_212s0028g02170	0.902184	5.97e-05	1	XP_019079133.1 PREDICTED: uncharacterized protein LOC100243760 [Vitis vinifera]?CBI21985.3 unnamed protein product, partial [Vitis vinifera]
LA.7	VIT_214s0081g00540	0.90193	6.05e-05	1	NA
Pnmax.7	VIT_217s0000g09370	0.901653	6.13e-05	1	XP_002277301.1 PREDICTED: elongation factor TuB, chloroplastic [Vitis vinifera]
SLW.7	VIT_200s2377g00010	0.90164	6.13e-05	1	CAN71628.1 hypothetical protein VITISV_015578 [Vitis vinifera]
SLW.7	VIT_215s0046g02390	0.901625	6.14e-05	1	XP_002275090.1 PREDICTED: ascorbate transporter, chloroplastic [Vitis vinifera]
Pnmax.7	VIT_219s0014g00080	0.901382	6.21e-05	1	XP_002285664.1 PREDICTED: very-long-chain enoyl-CoA reductase [Vitis vinifera]
SLW.7	VIT_210s0003g03090	0.901312	6.23e-05	1	CBI30853.3 unnamed protein product, partial [Vitis vinifera]
SLW.7	VIT_211s0037g00570	0.901302	6.24e-05	1	XP_002276550.1 PREDICTED: spermidine hydroxycinnamoyl transferase-like [Vitis vinifera]
SLW.7	VIT_205s0020g02560	0.901168	6.28e-05	1	XP_002279943.1 PREDICTED: ribonucleoside-diphosphate reductase small chain A [Vitis vinifera]
LCP.7	VIT_200s0333g00050	0.899943	6.66e-05	1	XP_019073917.1 PREDICTED: putative lipid-transfer protein DIR1 [Vitis vinifera]?XP_034690460.1 putative lipid-transfer protein DIR1 [Vitis riparia]?RVW88680.1 putative lipid-transfer protein DIR1 [Vitis vinifera]
SLW.7	VIT_216s0050g02520	0.899722	6.73e-05	1	XP_002268709.1 PREDICTED: RNA polymerase sigma factor sigE, chloroplastic/mitochondrial [Vitis vinifera]?CBI22546.3 unnamed protein product, partial [Vitis vinifera]
Starch.7	VIT_218s0001g01390	0.89972	6.73e-05	1	XP_002284681.1 PREDICTED: gibberellin 20 oxidase 1-D [Vitis vinifera]?RVW51058.1 Gibberellin 20 oxidase 2 [Vitis vinifera]?RVX15728.1 Gibberellin 20 oxidase 2 [Vitis vinifera]
SLW.7	VIT_200s0259g00140	0.899416	6.83e-05	1	XP_003635158.1 PREDICTED: oligopeptide transporter 3 [Vitis vinifera]
SLW.7	VIT_216s0050g00170	0.899344	6.86e-05	1	XP_010662757.1 PREDICTED: receptor-like protein 12 isoform X1 [Vitis vinifera]
SLW.7	VIT_216s0039g02530	0.898886	7.01e-05	1	XP_002275188.2 PREDICTED: uncharacterized protein LOC100263114 [Vitis vinifera]?CBI26567.3 unnamed protein product, partial [Vitis vinifera]
Pnmax.7	VIT_218s0001g12610	0.898858	7.02e-05	1	XP_002282280.1 PREDICTED: protein RADIALIS-like 3 [Vitis vinifera]?CBI19708.3 unnamed protein product, partial [Vitis vinifera]
SLW.7	VIT_213s0019g02660	0.898672	7.08e-05	1	CBI31587.3 unnamed protein product, partial [Vitis vinifera]
LA.vine	VIT_209s0002g02940	0.89815	7.26e-05	1	XP_002282395.1 PREDICTED: inositol oxygenase 1 [Vitis vinifera]?RVW51911.1 Inositol oxygenase 1 [Vitis vinifera]?RVX17166.1 Inositol oxygenase 1 [Vitis vinifera]?CBI36013.3 unnamed protein product, partial [Vitis vinifera]
Pnmax.7	VIT_204s0023g02020	0.897168	7.6e-05	1	XP_010649124.1 PREDICTED: uncharacterized protein LOC100852980 [Vitis vinifera]?XP_010649125.1 PREDICTED: uncharacterized protein LOC100852980 [Vitis vinifera]
Pnmax.7	VIT_213s0064g00860	0.896765	7.75e-05	1	XP_002278849.1 PREDICTED: nuclear transcription factor Y subunit A-1 [Vitis vinifera]
SLW.7	VIT_212s0028g01600	0.894207	8.72e-05	1	XP_002282107.1 PREDICTED: ATP-dependent zinc metalloprotease FTSH 2, chloroplastic [Vitis vinifera]?XP_019079229.1 PREDICTED: ATP-dependent zinc metalloprotease FTSH 2, chloroplastic [Vitis vinifera]
SLW.7	VIT_212s0057g01140	0.893904	8.84e-05	1	XP_002268128.2 PREDICTED: uncharacterized protein LOC100252764 [Vitis vinifera]
SLW.7	VIT_213s0064g00900	0.893477	9.01e-05	1	XP_002279163.1 PREDICTED: chaperonin-like RbcX protein 2, chloroplastic [Vitis vinifera]?RVX02872.1 Chaperonin-like RbcX protein 2, chloroplastic [Vitis vinifera]
Pnmax.7	VIT_208s0056g01070	0.892871	9.26e-05	1	XP_002267923.1 PREDICTED: protein DETOXIFICATION 24 [Vitis vinifera]?XP_010653162.1 PREDICTED: protein DETOXIFICATION 24 [Vitis vinifera]
SLW.7	VIT_208s0007g00540	0.892244	9.52e-05	1	CBI30538.3 unnamed protein product, partial [Vitis vinifera]
Pnmax.7	VIT_218s0001g02740	0.891842	9.7e-05	1	XP_002285857.1 PREDICTED: photosystem II 22 kDa protein, chloroplastic [Vitis vinifera]?CBI19017.3 unnamed protein product, partial [Vitis vinifera]
Pnmax.7	VIT_205s0020g02560	0.891767	9.73e-05	1	XP_002279943.1 PREDICTED: ribonucleoside-diphosphate reductase small chain A [Vitis vinifera]
SLW.7	VIT_201s0011g00850	0.890967	0.000100797	1	XP_002272012.1 PREDICTED: uncharacterized protein LOC100252601 isoform X1 [Vitis vinifera]?CAN63830.1 hypothetical protein VITISV_009128 [Vitis vinifera]?CBI27254.3 unnamed protein product, partial [Vitis vinifera]
SLW.7	VIT_216s0022g00470	0.890673	0.000102108	1	XP_002267934.1 PREDICTED: peroxisomal membrane protein 11B [Vitis vinifera]?RVW78928.1 Peroxisomal membrane protein 11-4 [Vitis vinifera]?CBI24599.3 unnamed protein product, partial [Vitis vinifera]
Pnmax.7	VIT_218s0001g13580	0.889951	0.000105393	1	CBI19799.3 unnamed protein product, partial [Vitis vinifera]
SLW.7	VIT_204s0008g02670	0.889925	0.000105512	1	XP_002280771.2 PREDICTED: cryptochrome DASH, chloroplastic/mitochondrial [Vitis vinifera]?CBI20785.3 unnamed protein product, partial [Vitis vinifera]
Pnmax.7	VIT_202s0012g01250	0.889544	0.00010728	1	XP_010663563.1 PREDICTED: mitochondrial carnitine/acylcarnitine carrier-like protein [Vitis vinifera]?RVW49981.1 Mitochondrial carnitine/acylcarnitine carrier-like protein [Vitis vinifera]?RVX14437.1 Mitochondrial carnitine/acylcarnitine carrier-like protein [Vitis vinifera]
SLW.7	VIT_214s0219g00280	0.889427	0.000107827	1	XP_002271417.1 PREDICTED: glycerol-3-phosphate dehydrogenase [NAD(+)] [Vitis vinifera]?CBI17717.3 unnamed protein product, partial [Vitis vinifera]
SLW.7	VIT_213s0064g00860	0.889328	0.000108292	1	XP_002278849.1 PREDICTED: nuclear transcription factor Y subunit A-1 [Vitis vinifera]
SLW.7	VIT_218s0122g01320	0.889315	0.000108356	1	XP_010663966.1 PREDICTED: catalase isozyme 1 [Vitis vinifera]?RVW50987.1 Catalase isozyme 1 [Vitis vinifera]?CBI40714.3 unnamed protein product, partial [Vitis vinifera]
SLW.7	VIT_218s0089g00370	0.889279	0.000108523	1	XP_002268861.1 PREDICTED: probable carboxylesterase 18 [Vitis vinifera]
SLW.7	VIT_202s0154g00040	0.888659	0.000111476	1	XP_010662240.1 PREDICTED: thylakoid lumenal protein TL20.3, chloroplastic isoform X2 [Vitis vinifera]?CBI31881.3 unnamed protein product, partial [Vitis vinifera]
Spad.7	VIT_213s0019g02280	0.888516	0.000112165	1	XP_002282470.1 PREDICTED: ultraviolet-B receptor UVR8 isoform X2 [Vitis vinifera]
Pnmax.7	VIT_202s0025g02640	0.887879	0.000115278	1	XP_002279815.1 PREDICTED: beta-carotene isomerase D27, chloroplastic [Vitis vinifera]?RVW14874.1 Beta-carotene isomerase D27, chloroplastic [Vitis vinifera]
LCP.7	VIT_218s0001g14440	0.887543	0.000116949	1	RVX03310.1 Chaperone protein dnaJ 11, chloroplastic [Vitis vinifera]
SLW.7	VIT_204s0008g05120	0.886349	0.000123036	1	XP_002285009.1 PREDICTED: acyl-protein thioesterase 2 isoform X1 [Vitis vinifera]?XP_010648640.1 PREDICTED: acyl-protein thioesterase 2 isoform X1 [Vitis vinifera]?XP_010648641.1 PREDICTED: acyl-protein thioesterase 2 isoform X1 [Vitis vinifera]?CBI21011.3 unnamed protein product, partial [Vitis vinifera]
Pnmax.7	VIT_210s0003g03090	0.885892	0.000125429	1	CBI30853.3 unnamed protein product, partial [Vitis vinifera]
Pnmax.7	VIT_217s0000g06610	0.885492	0.000127555	1	XP_010663864.1 PREDICTED: probable receptor-like protein kinase At5g61350 [Vitis vinifera]
SLW.7	VIT_218s0001g00190	0.885299	0.000128587	1	XP_002285925.1 PREDICTED: ATP-dependent zinc metalloprotease FTSH, chloroplastic [Vitis vinifera]
Pnmax.7	VIT_209s0002g05990	0.884003	0.000135712	1	XP_002285327.2 PREDICTED: (6-4)DNA photolyase isoform X1 [Vitis vinifera]
Pnmax.7	VIT_201s0026g00360	0.883939	0.000136072	1	XP_019075971.1 PREDICTED: WAT1-related protein At5g40240 [Vitis vinifera]
SLW.7	VIT_206s0004g01300	0.883368	0.000139313	1	XP_010651313.1 PREDICTED: protein NRT1/ PTR FAMILY 7.1 [Vitis vinifera]?XP_010651314.1 PREDICTED: protein NRT1/ PTR FAMILY 7.1 [Vitis vinifera]?XP_019076325.1 PREDICTED: protein NRT1/ PTR FAMILY 7.1 [Vitis vinifera]
SLW.7	VIT_218s0001g05300	0.882877	0.000142147	1	XP_002284201.1 PREDICTED: probable trehalose-phosphate phosphatase J [Vitis vinifera]?CBI19142.3 unnamed protein product, partial [Vitis vinifera]
Pnmax.7	VIT_216s0050g02520	0.88278	0.000142716	1	XP_002268709.1 PREDICTED: RNA polymerase sigma factor sigE, chloroplastic/mitochondrial [Vitis vinifera]?CBI22546.3 unnamed protein product, partial [Vitis vinifera]
Pnmax.7	VIT_207s0031g02160	0.882774	0.000142749	1	XP_002275069.1 PREDICTED: probable protein phosphatase 2C 47 [Vitis vinifera]
SLW.7	VIT_203s0038g02390	0.882575	0.000143918	1	XP_002278689.1 PREDICTED: ubiquitin-conjugating enzyme E2 28 [Vitis vinifera]?XP_034681373.1 ubiquitin-conjugating enzyme E2 28-like [Vitis riparia]?RVW96642.1 Ubiquitin-conjugating enzyme E2 28 [Vitis vinifera]?CAN73628.1 hypothetical protein VITISV_026640 [Vitis vinifera]?CBI37874.3 unnamed protein product, partial [Vitis vinifera]
Pnmax.7	VIT_208s0007g03370	0.88206	0.000146966	1	RVX11817.1 Protein BIC1 [Vitis vinifera]
SLW.7	VIT_204s0023g02020	0.882049	0.000147031	1	XP_010649124.1 PREDICTED: uncharacterized protein LOC100852980 [Vitis vinifera]?XP_010649125.1 PREDICTED: uncharacterized protein LOC100852980 [Vitis vinifera]
Pnmax.7	VIT_210s0003g00960	0.881322	0.000151428	1	XP_003632985.1 PREDICTED: GDSL esterase/lipase At5g45920 [Vitis vinifera]?XP_010655493.1 PREDICTED: GDSL esterase/lipase At5g45920 [Vitis vinifera]?CBI30659.3 unnamed protein product, partial [Vitis vinifera]
Pnmax.7	VIT_212s0059g01150	0.881273	0.000151727	1	XP_002273536.1 PREDICTED: uncharacterized protein LOC100241486 [Vitis vinifera]?CBI28846.3 unnamed protein product, partial [Vitis vinifera]
Pnmax.7	VIT_203s0038g04700	0.880695	0.000155299	1	CBI37662.3 unnamed protein product, partial [Vitis vinifera]
SLW.7	VIT_216s0039g01770	0.880064	0.000159274	1	XP_002273566.1 PREDICTED: S-norcoclaurine synthase 2 [Vitis vinifera]?CBI26495.3 unnamed protein product, partial [Vitis vinifera]
Pnmax.7	VIT_211s0016g02350	0.879941	0.00016006	1	XP_002282381.1 PREDICTED: uncharacterized protein LOC100268021 [Vitis vinifera]?RVW43869.1 hypothetical protein CK203_072403 [Vitis vinifera]?CBI27925.3 unnamed protein product, partial [Vitis vinifera]
SLW.7	VIT_202s0025g01260	0.879544	0.000162608	1	XP_002270919.2 PREDICTED: anthocyanidin reductase ((2S)-flavan-3-ol-forming)-like isoform X2 [Vitis vinifera]
SLW.7	VIT_215s0021g02070	0.879541	0.000162629	1	XP_010661366.1 PREDICTED: uncharacterized protein LOC104881801 [Vitis vinifera]?RVW62395.1 Protein BIC1 [Vitis vinifera]
Pnmax.7	VIT_215s0048g01490	0.879355	0.000163838	1	XP_002276576.1 PREDICTED: geraniol 8-hydroxylase [Vitis vinifera]
Pnmax.7	VIT_202s0025g03140	0.87904	0.000165896	1	XP_002273800.3 PREDICTED: WAT1-related protein At1g43650 [Vitis vinifera]?CBI34638.3 unnamed protein product, partial [Vitis vinifera]
SLW.7	VIT_213s0067g01450	0.878312	0.000170727	1	XP_002272821.1 PREDICTED: LOB domain-containing protein 21 [Vitis vinifera]?XP_034704511.1 LOB domain-containing protein 21 [Vitis riparia]?CBI25449.3 unnamed protein product, partial [Vitis vinifera]
Pnmax.7	VIT_218s0001g00690	0.878137	0.000171908	1	XP_019071736.1 PREDICTED: glutathione S-transferase PARB [Vitis vinifera]?XP_034674830.1 glutathione S-transferase PARB-like [Vitis riparia]?RVW51042.1 Glutathione S-transferase PARB [Vitis vinifera]?CAN69111.1 hypothetical protein VITISV_031837 [Vitis vinifera]?CBI18904.3 unnamed protein product, partial [Vitis vinifera]
Pnmax.7	VIT_214s0030g00430	0.878092	0.000172215	1	XP_002264214.1 PREDICTED: paramyosin [Vitis vinifera]?RVW53358.1 hypothetical protein CK203_103139 [Vitis vinifera]?CBI34321.3 unnamed protein product, partial [Vitis vinifera]
Pnmax.7	VIT_200s1682g00020	0.87801	0.000172766	1	XP_002263737.3 PREDICTED: geraniol 8-hydroxylase [Vitis vinifera]
Pnmax.7	VIT_204s0008g01290	0.877852	0.000173843	1	XP_002279283.1 PREDICTED: putative GATA transcription factor 22 [Vitis vinifera]?CBI20665.3 unnamed protein product, partial [Vitis vinifera]
SLW.7	VIT_208s0040g00820	0.877056	0.00017933	1	XP_002278009.1 PREDICTED: cytochrome P450 94A1 [Vitis vinifera]?RVX04888.1 Cytochrome P450 94A1 [Vitis vinifera]
Pnmax.7	VIT_200s1286g00020	0.876373	0.000184151	1	XP_003635538.1 PREDICTED: elongation factor G-2, chloroplastic, partial [Vitis vinifera]
SLW.7	VIT_214s0060g01190	0.875972	0.000187022	1	XP_002282175.1 PREDICTED: nicotianamine synthase [Vitis vinifera]?RVW39136.1 Nicotianamine synthase [Vitis vinifera]
Spad.7	VIT_208s0007g00920	0.875909	0.000187477	1	XP_002271837.2 PREDICTED: tropinone reductase homolog [Vitis vinifera]
Pnmax.7	VIT_216s0022g00470	0.875821	0.000188115	1	XP_002267934.1 PREDICTED: peroxisomal membrane protein 11B [Vitis vinifera]?RVW78928.1 Peroxisomal membrane protein 11-4 [Vitis vinifera]?CBI24599.3 unnamed protein product, partial [Vitis vinifera]
Pnmax.7	VIT_217s0000g04680	0.875591	0.000189785	1	XP_002268894.1 PREDICTED: serine protease SPPA, chloroplastic [Vitis vinifera]
SLW.7	VIT_203s0091g00230	0.875508	0.000190394	1	XP_002270096.1 PREDICTED: uncharacterized protein LOC100243866 [Vitis vinifera]?RVW61437.1 hypothetical protein CK203_032023 [Vitis vinifera]?CAN67723.1 hypothetical protein VITISV_006022 [Vitis vinifera]
Pnmax.7	VIT_204s0023g02010	0.875256	0.000192244	1	XP_002266355.2 PREDICTED: pheophytinase, chloroplastic [Vitis vinifera]?RVX16691.1 Pheophytinase, chloroplastic [Vitis vinifera]?CBI17495.3 unnamed protein product, partial [Vitis vinifera]
Pnmax.7	VIT_207s0005g04400	0.874596	0.000197155	1	XP_002271666.1 PREDICTED: photosystem II reaction center PSB28 protein, chloroplastic [Vitis vinifera]?CBI37196.3 unnamed protein product, partial [Vitis vinifera]
Pnmax.7	VIT_205s0020g04110	0.874504	0.000197845	1	NP_001267842.1 Early light-induced protein 1, chloroplastic-like [Vitis vinifera]?ADG21226.1 chloroplast ELIP early light-induced protein [Vitis vinifera]
Pnmax.7	VIT_203s0038g03950	0.874245	0.000199808	1	XP_002282989.1 PREDICTED: mitochondrial phosphate carrier protein 1, mitochondrial [Vitis vinifera]?CBI37731.3 unnamed protein product, partial [Vitis vinifera]
Pnmax.7	VIT_208s0058g01450	0.873647	0.00020439	1	XP_002273138.1 PREDICTED: serine/threonine-protein kinase STN8, chloroplastic isoform X1 [Vitis vinifera]
SLW.7	VIT_200s0317g00030	0.87316	0.000208177	1	XP_002282451.1 PREDICTED: uncharacterized protein LOC100244913 [Vitis vinifera]?CBI33167.3 unnamed protein product, partial [Vitis vinifera]
SLW.7	VIT_203s0038g04700	0.872859	0.000210549	1	CBI37662.3 unnamed protein product, partial [Vitis vinifera]
SLW.7	VIT_218s0089g01330	0.872747	0.000211443	1	XP_002263734.1 PREDICTED: putative clathrin assembly protein At1g33340 [Vitis vinifera]
SLW.7	VIT_216s0050g00710	0.872716	0.000211687	1	XP_002269597.1 PREDICTED: uncharacterized protein LOC100252463 [Vitis vinifera]
Pnmax.7	VIT_212s0035g01080	0.872633	0.000212347	1	XP_010657970.1 PREDICTED: prolycopene isomerase, chloroplastic isoform X1 [Vitis vinifera]
LA.7	VIT_213s0019g02890	0.872426	0.000213996	1	XP_002276823.1 PREDICTED: 7-deoxyloganetic acid glucosyltransferase [Vitis vinifera]
Pnmax.7	VIT_211s0052g01600	0.872174	0.000216025	1	XP_002271025.1 PREDICTED: anthocyanidin 3-O-glucosyltransferase 7 [Vitis vinifera]?CBI17776.3 unnamed protein product, partial [Vitis vinifera]
SLW.7	VIT_218s0001g03470	0.872126	0.000216413	1	XP_002285839.1 PREDICTED: flavonol synthase/flavanone 3-hydroxylase [Vitis vinifera]
Pnmax.7	VIT_203s0091g00230	0.871967	0.000217699	1	XP_002270096.1 PREDICTED: uncharacterized protein LOC100243866 [Vitis vinifera]?RVW61437.1 hypothetical protein CK203_032023 [Vitis vinifera]?CAN67723.1 hypothetical protein VITISV_006022 [Vitis vinifera]
SLW.7	VIT_218s0072g00120	0.871064	0.000225134	1	XP_003634524.1 PREDICTED: light-harvesting complex-like protein OHP2, chloroplastic [Vitis vinifera]
Pnmax.7	VIT_218s0001g08430	0.870902	0.000226488	1	XP_002285511.1 PREDICTED: branched-chain-amino-acid aminotransferase 2, chloroplastic [Vitis vinifera]?CBI19345.3 unnamed protein product, partial [Vitis vinifera]
Pnmax.7	VIT_214s0006g01290	0.869923	0.000234797	1	XP_002274992.2 PREDICTED: transcription factor MYB90 [Vitis vinifera]
Pnmax.7	VIT_203s0063g02680	0.869642	0.00023723	1	RVX12334.1 Protein RADIALIS-like 6 [Vitis vinifera]
Pnmax.7	VIT_217s0000g04030	0.869467	0.000238757	1	XP_010663575.1 PREDICTED: carbon catabolite repressor protein 4 homolog 3 [Vitis vinifera]?CBI15424.3 unnamed protein product, partial [Vitis vinifera]
SLW.7	VIT_204s0008g05210	0.86839	0.000248294	1	RVW54033.1 Transcription factor HY5 [Vitis vinifera]?RVX19727.1 Transcription factor HY5 [Vitis vinifera]
Pnmax.7	VIT_201s0010g01170	0.867699	0.000254575	1	XP_002271513.1 PREDICTED: uncharacterized protein LOC100244373 isoform X1 [Vitis vinifera]?CBI27444.3 unnamed protein product, partial [Vitis vinifera]
Pnmax.7	VIT_208s0056g00180	0.867453	0.000256837	1	XP_002266077.1 PREDICTED: protein LURP-one-related 8 [Vitis vinifera]?RVW29792.1 Protein LURP-one-related 8 [Vitis vinifera]?CAN65231.1 hypothetical protein VITISV_007600 [Vitis vinifera]?CAQ58606.1 unknown gene [Vitis vinifera]?CAQ58630.1 Unknown gene [Vitis vinifera]
LA.vine	VIT_209s0002g08960	0.86745	0.000256869	1	XP_002273525.1 PREDICTED: deSI-like protein At4g17486 [Vitis vinifera]?CBI36475.3 unnamed protein product, partial [Vitis vinifera]
Pnmax.7	VIT_203s0038g02390	0.867315	0.000258118	1	XP_002278689.1 PREDICTED: ubiquitin-conjugating enzyme E2 28 [Vitis vinifera]?XP_034681373.1 ubiquitin-conjugating enzyme E2 28-like [Vitis riparia]?RVW96642.1 Ubiquitin-conjugating enzyme E2 28 [Vitis vinifera]?CAN73628.1 hypothetical protein VITISV_026640 [Vitis vinifera]?CBI37874.3 unnamed protein product, partial [Vitis vinifera]
SLW.7	VIT_210s0003g00960	0.866509	0.000265678	1	XP_003632985.1 PREDICTED: GDSL esterase/lipase At5g45920 [Vitis vinifera]?XP_010655493.1 PREDICTED: GDSL esterase/lipase At5g45920 [Vitis vinifera]?CBI30659.3 unnamed protein product, partial [Vitis vinifera]
Pnmax.7	VIT_204s0008g02280	0.866368	0.000267013	1	XP_003631813.1 PREDICTED: uncharacterized protein LOC100257842 isoform X2 [Vitis vinifera]
Pnmax.7	VIT_216s0050g00020	0.866339	0.000267295	1	XP_002267709.1 PREDICTED: WD repeat-containing protein RUP2-like [Vitis vinifera]
SLW.7	VIT_218s0001g02740	0.866328	0.000267398	1	XP_002285857.1 PREDICTED: photosystem II 22 kDa protein, chloroplastic [Vitis vinifera]?CBI19017.3 unnamed protein product, partial [Vitis vinifera]
Pnmax.7	VIT_200s0317g00030	0.866219	0.000268437	1	XP_002282451.1 PREDICTED: uncharacterized protein LOC100244913 [Vitis vinifera]?CBI33167.3 unnamed protein product, partial [Vitis vinifera]
Pnmax.7	VIT_213s0064g00900	0.866176	0.000268852	1	XP_002279163.1 PREDICTED: chaperonin-like RbcX protein 2, chloroplastic [Vitis vinifera]?RVX02872.1 Chaperonin-like RbcX protein 2, chloroplastic [Vitis vinifera]
Pnmax.7	VIT_200s0532g00050	0.866125	0.00026934	1	XP_019074104.1 PREDICTED: transcription factor ILR3 isoform X1 [Vitis vinifera]
Spad.7	VIT_213s0019g00740	0.865915	0.000271363	1	XP_002283917.1 PREDICTED: ACT domain-containing protein ACR9 [Vitis vinifera]?CBI31701.3 unnamed protein product, partial [Vitis vinifera]
LA.7	VIT_214s0006g02850	0.865725	0.000273194	1	XP_010660417.1 PREDICTED: transcription factor bHLH75 isoform X1 [Vitis vinifera]
Pnmax.7	VIT_213s0074g00090	0.865713	0.000273315	1	XP_002262646.1 PREDICTED: glycosyltransferase family protein 64 protein C5 [Vitis vinifera]?CBI40190.3 unnamed protein product, partial [Vitis vinifera]
Pnmax.7	VIT_219s0090g00120	0.865568	0.000274725	1	XP_002280983.1 PREDICTED: fatty acid desaturase 4, chloroplastic [Vitis vinifera]?RVW99578.1 Fatty acid desaturase 4, chloroplastic [Vitis vinifera]
SLW.7	VIT_214s0060g00720	0.865545	0.00027494	1	XP_002281168.1 PREDICTED: ABC transporter I family member 20 isoform X1 [Vitis vinifera]?CBI39636.3 unnamed protein product, partial [Vitis vinifera]
Spad.7	VIT_218s0001g05020	0.864665	0.00028362	1	XP_002285807.2 PREDICTED: uncharacterized protein LOC100252409 [Vitis vinifera]?RVW56258.1 hypothetical protein CK203_096973 [Vitis vinifera]?RVW65354.1 hypothetical protein CK203_022065 [Vitis vinifera]
Pnmax.7	VIT_203s0038g00670	0.864664	0.000283631	1	XP_002267726.1 PREDICTED: fructose-bisphosphate aldolase 1, chloroplastic [Vitis vinifera]?XP_034681245.1 fructose-bisphosphate aldolase 1, chloroplastic-like [Vitis riparia]?CAN74445.1 hypothetical protein VITISV_020600 [Vitis vinifera]
Pnmax.7	VIT_203s0063g00510	0.864569	0.000284581	1	CBI32418.3 unnamed protein product, partial [Vitis vinifera]
LCP.7	VIT_204s0008g01240	0.864568	0.00028459	1	XP_019074777.1 PREDICTED: uncharacterized protein LOC100245671 isoform X1 [Vitis vinifera]
Pnmax.7	VIT_206s0080g00570	0.863863	0.000291712	1	XP_010651876.1 PREDICTED: suppressor protein SRP40 [Vitis vinifera]?RVW33476.1 hypothetical protein CK203_096602 [Vitis vinifera]
Pnmax.7	VIT_205s0020g04070	0.862594	0.000304891	1	CAN82006.1 hypothetical protein VITISV_007261 [Vitis vinifera]
Pnmax.7	VIT_205s0029g00140	0.861381	0.000317908	1	XP_010650343.1 PREDICTED: ethylene-responsive transcription factor ERF062 isoform X2 [Vitis vinifera]
Starch.7	VIT_213s0106g00030	0.860557	0.000326986	1	XP_010658754.1 PREDICTED: uncharacterized protein LOC100245348 [Vitis vinifera]
Pnmax.7	VIT_214s0060g00720	0.860238	0.000330559	1	XP_002281168.1 PREDICTED: ABC transporter I family member 20 isoform X1 [Vitis vinifera]?CBI39636.3 unnamed protein product, partial [Vitis vinifera]
Pnmax.7	VIT_212s0028g01600	0.860168	0.000331354	1	XP_002282107.1 PREDICTED: ATP-dependent zinc metalloprotease FTSH 2, chloroplastic [Vitis vinifera]?XP_019079229.1 PREDICTED: ATP-dependent zinc metalloprotease FTSH 2, chloroplastic [Vitis vinifera]
Starch.7	VIT_202s0025g03540	0.859883	0.000334568	1	XP_002273514.1 PREDICTED: tubulin beta chain [Vitis vinifera]
Spad.7	VIT_209s0002g06590	0.859875	0.000334665	1	CBI36304.3 unnamed protein product, partial [Vitis vinifera]
Pnmax.7	VIT_219s0014g00070	0.85923	0.000342048	1	XP_010644049.1 PREDICTED: solanesyl diphosphate synthase 1 isoform X1 [Vitis vinifera]
SLW.7	VIT_218s0001g04580	0.859026	0.000344415	1	XP_002285817.1 PREDICTED: uncharacterized protein At4g37920, chloroplastic [Vitis vinifera]?CBI19103.3 unnamed protein product, partial [Vitis vinifera]
Spad.7	VIT_200s0878g00020	0.858159	0.00035459	1	XP_002269491.2 PREDICTED: probable galactinol--sucrose galactosyltransferase 2 [Vitis vinifera]
SLW.7	VIT_200s1286g00020	0.858056	0.000355821	1	XP_003635538.1 PREDICTED: elongation factor G-2, chloroplastic, partial [Vitis vinifera]
LA.7	VIT_207s0197g00150	0.857494	0.00036256	1	XP_019076547.1 PREDICTED: probable disease resistance protein At5g66900, partial [Vitis vinifera]
Pnmax.7	VIT_206s0004g00260	0.857354	0.000364248	1	XP_002285744.1 PREDICTED: uncharacterized protein LOC100241562 [Vitis vinifera]
Pnmax.7	VIT_216s0022g02310	0.857157	0.000366652	1	NP_001267911.1 gibberellin 20-oxidase [Vitis vinifera]?AFD54200.1 gibberellin 20 oxidase 1 [Vitis vinifera]?AGQ42624.1 GA20ox3 [Vitis vinifera]?CAN78788.1 hypothetical protein VITISV_014231 [Vitis vinifera]
SLW.7	VIT_202s0025g04860	0.856148	0.000379109	1	CBI34788.3 unnamed protein product, partial [Vitis vinifera]
Pnmax.7	VIT_216s0039g02530	0.855453	0.000387876	1	XP_002275188.2 PREDICTED: uncharacterized protein LOC100263114 [Vitis vinifera]?CBI26567.3 unnamed protein product, partial [Vitis vinifera]
Pnmax.7	VIT_208s0007g00920	0.854893	0.000395063	1	XP_002271837.2 PREDICTED: tropinone reductase homolog [Vitis vinifera]
LA.7	VIT_213s0158g00440	0.85468	0.00039782	1	XP_002269571.2 PREDICTED: putative disease resistance RPP13-like protein 1 [Vitis vinifera]?XP_010659280.1 PREDICTED: putative disease resistance RPP13-like protein 1 [Vitis vinifera]?XP_010659282.1 PREDICTED: putative disease resistance RPP13-like protein 1 [Vitis vinifera]?XP_019079819.1 PREDICTED: putative disease resistance RPP13-like protein 1 [Vitis vinifera]?XP_019079820.1 PREDICTED: putat…
Pnmax.7	VIT_218s0089g00370	0.853702	0.000410675	1	XP_002268861.1 PREDICTED: probable carboxylesterase 18 [Vitis vinifera]
SLW.7	VIT_205s0094g01260	0.85349	0.000413501	1	XP_002279720.1 PREDICTED: 2-alkenal reductase (NADP(+)-dependent) [Vitis vinifera]?CBI24743.3 unnamed protein product, partial [Vitis vinifera]
Pnmax.7	VIT_201s0026g01340	0.853443	0.000414129	1	XP_019076242.1 PREDICTED: glutathione S-transferase U17 [Vitis vinifera]?RVW82407.1 Glutathione S-transferase U17 [Vitis vinifera]
Spad.7	VIT_213s0067g03080	0.853048	0.000419452	1	CBI25349.3 unnamed protein product, partial [Vitis vinifera]
Spad.7	VIT_214s0006g02170	0.852991	0.000420226	1	XP_002266288.2 PREDICTED: probable S-adenosylmethionine-dependent methyltransferase At5g37990 [Vitis vinifera]
Pnmax.7	VIT_217s0000g03030	0.852527	0.000426549	1	CBI15516.3 unnamed protein product, partial [Vitis vinifera]
SLW.7	VIT_201s0010g01170	0.85227	0.000430082	1	XP_002271513.1 PREDICTED: uncharacterized protein LOC100244373 isoform X1 [Vitis vinifera]?CBI27444.3 unnamed protein product, partial [Vitis vinifera]
FW.vine	VIT_216s0100g00380	0.851966	0.000434294	1	XP_002280097.1 PREDICTED: dehydration-responsive element-binding protein 1B isoform X1 [Vitis vinifera]?AIL00759.1 C-repeat binding factor 4 [Vitis labrusca]?AIL00780.1 C-repeat binding factor 4 [Vitis aestivalis]?AIL00791.1 C-repeat binding factor 4 [Vitis rupestris]?AIL00795.1 C-repeat binding factor 4 [Vitis riparia]?BAF95879.1 CBF4 transcription factor [Vitis hybrid cultivar]
SLW.7	VIT_206s0004g06170	0.851669	0.000438434	1	XP_002280087.1 PREDICTED: uncharacterized protein LOC100265554 [Vitis vinifera]
Pnmax.7	VIT_211s0016g03060	0.850242	0.000458783	1	XP_003633118.1 PREDICTED: uncharacterized protein LOC100853124 [Vitis vinifera]?CBI27994.3 unnamed protein product, partial [Vitis vinifera]
SLW.7	VIT_209s0054g01410	0.850209	0.000459264	1	XP_010655243.1 PREDICTED: beta-Amyrin Synthase 1 isoform X1 [Vitis vinifera]?CBI18392.3 unnamed protein product, partial [Vitis vinifera]
Pnmax.7	VIT_211s0052g01630	0.849607	0.000468066	1	CBI17773.3 unnamed protein product, partial [Vitis vinifera]
SLW.7	VIT_217s0000g08100	0.849541	0.000469034	1	CAN70846.1 hypothetical protein VITISV_006661 [Vitis vinifera]?CBI15052.3 unnamed protein product, partial [Vitis vinifera]
SLW.7	VIT_200s0878g00020	0.8494	0.000471127	1	XP_002269491.2 PREDICTED: probable galactinol--sucrose galactosyltransferase 2 [Vitis vinifera]
Pnmax.7	VIT_211s0118g00610	0.848934	0.000478061	1	XP_002268107.1 PREDICTED: uncharacterized methyltransferase At2g41040, chloroplastic [Vitis vinifera]?CBI25579.3 unnamed protein product, partial [Vitis vinifera]
Rate.L.wid	VIT_204s0210g00060	0.848109	0.000490543	1	XP_010649306.1 PREDICTED: protein STRICTOSIDINE SYNTHASE-LIKE 5 [Vitis vinifera]
Spad.7	VIT_201s0011g05200	0.847954	0.000492913	1	XP_002284594.1 PREDICTED: phosphoethanolamine N-methyltransferase 3 isoform X2 [Vitis vinifera]
LA.7	VIT_211s0118g00350	0.846865	0.000509835	1	RVW43850.1 Pyrophosphate-energized vacuolar membrane proton pump [Vitis vinifera]?CBI25554.3 unnamed protein product, partial [Vitis vinifera]
SLW.7	VIT_203s0038g00740	0.846835	0.000510315	1	XP_002268617.1 PREDICTED: epimerase family protein SDR39U1 homolog, chloroplastic [Vitis vinifera]?CBI37984.3 unnamed protein product, partial [Vitis vinifera]
Pnmax.7	VIT_208s0040g03280	0.846592	0.00051415	1	XP_002273172.1 PREDICTED: pentatricopeptide repeat-containing protein At3g09650, chloroplastic [Vitis vinifera]
SLW.7	VIT_210s0116g00410	0.846308	0.000518671	1	XP_002268173.2 PREDICTED: gibberellin 2-beta-dioxygenase 8 [Vitis vinifera]?ANW48419.1 gibberellin [Vitis vinifera subsp. caucasica]?CBI23168.3 unnamed protein product, partial [Vitis vinifera]
SLW.7	VIT_218s0001g06690	0.845897	0.000525267	1	XP_002285730.1 PREDICTED: protein DOWNY MILDEW RESISTANCE 6 [Vitis vinifera]
Pnmax.7	VIT_214s0083g00070	0.845626	0.000529643	1	XP_002283351.1 PREDICTED: uncharacterized protein LOC100242947 [Vitis vinifera]?XP_010660495.1 PREDICTED: uncharacterized protein LOC100242947 [Vitis vinifera]?XP_019080823.1 PREDICTED: uncharacterized protein LOC100242947 [Vitis vinifera]?CBI16853.3 unnamed protein product, partial [Vitis vinifera]
Pnmax.7	VIT_207s0031g01560	0.845345	0.00053422	1	XP_010652856.1 PREDICTED: uncharacterized protein LOC100264638 isoform X1 [Vitis vinifera]?XP_010652857.1 PREDICTED: uncharacterized protein LOC100264638 isoform X1 [Vitis vinifera]?CBI21505.3 unnamed protein product, partial [Vitis vinifera]
Pnmax.7	VIT_211s0206g00110	0.84525	0.000535764	1	XP_003633162.3 PREDICTED: lysosomal Pro-X carboxypeptidase [Vitis vinifera]?CBI18675.3 unnamed protein product, partial [Vitis vinifera]
Pnmax.7	VIT_211s0016g00760	0.844703	0.000544772	1	XP_002277343.1 PREDICTED: ubiquinone biosynthesis protein COQ9-B, mitochondrial [Vitis vinifera]
SLW.7	VIT_218s0001g03880	0.844505	0.000548056	1	CBI19077.3 unnamed protein product, partial [Vitis vinifera]
Pnmax.7	VIT_205s0020g01090	0.844206	0.00055306	1	XP_002275566.2 PREDICTED: transcription factor HY5-like [Vitis vinifera]
LA.7	VIT_219s0014g02450	0.84416	0.000553826	1	XP_002282547.1 PREDICTED: protein DETOXIFICATION 19 isoform X1 [Vitis vinifera]?XP_019072996.1 PREDICTED: protein DETOXIFICATION 19 isoform X1 [Vitis vinifera]
SLW.7	VIT_216s0022g02400	0.844029	0.000556031	1	RVW26982.1 MADS-box protein AGL42 [Vitis vinifera]?RVW72974.1 MADS-box protein AGL42 [Vitis vinifera]
SLW.7	VIT_208s0056g00180	0.843925	0.000557781	1	XP_002266077.1 PREDICTED: protein LURP-one-related 8 [Vitis vinifera]?RVW29792.1 Protein LURP-one-related 8 [Vitis vinifera]?CAN65231.1 hypothetical protein VITISV_007600 [Vitis vinifera]?CAQ58606.1 unknown gene [Vitis vinifera]?CAQ58630.1 Unknown gene [Vitis vinifera]
SLW.7	VIT_217s0000g03030	0.843447	0.000565898	1	CBI15516.3 unnamed protein product, partial [Vitis vinifera]
SLW.7	VIT_202s0012g01120	0.841569	0.000598666	1	XP_002280707.1 PREDICTED: glycine cleavage system H protein, mitochondrial [Vitis vinifera]?CBI33899.3 unnamed protein product, partial [Vitis vinifera]
Glucose.7	VIT_213s0158g00080	0.841563	0.000598786	1	XP_002272961.1 PREDICTED: serine carboxypeptidase-like 40 [Vitis vinifera]
Spad.7	VIT_213s0019g03040	0.841262	0.000604166	1	XP_002276555.3 PREDICTED: 7-deoxyloganetic acid glucosyltransferase [Vitis vinifera]
SLW.7	VIT_214s0030g00430	0.84006	0.000626057	1	XP_002264214.1 PREDICTED: paramyosin [Vitis vinifera]?RVW53358.1 hypothetical protein CK203_103139 [Vitis vinifera]?CBI34321.3 unnamed protein product, partial [Vitis vinifera]
SLW.7	VIT_210s0003g00900	0.839733	0.000632118	1	XP_002271913.1 PREDICTED: spermidine sinapoyl-CoA acyltransferase [Vitis vinifera]?RVW29649.1 Spermidine sinapoyl-CoA acyltransferase [Vitis vinifera]?CBI30657.3 unnamed protein product, partial [Vitis vinifera]
SLW.7	VIT_207s0005g01210	0.839253	0.000641089	1	CBI36927.3 unnamed protein product, partial [Vitis vinifera]
Pnmax.7	VIT_210s0003g05770	0.838142	0.000662247	1	XP_002269427.2 PREDICTED: uncharacterized protein LOC100247377 [Vitis vinifera]?CBI31093.3 unnamed protein product, partial [Vitis vinifera]
Pnmax.7	VIT_217s0000g00720	0.837571	0.000673328	1	CBI15721.3 unnamed protein product, partial [Vitis vinifera]
SLW.7	VIT_202s0025g03140	0.836446	0.000695585	1	XP_002273800.3 PREDICTED: WAT1-related protein At1g43650 [Vitis vinifera]?CBI34638.3 unnamed protein product, partial [Vitis vinifera]
Starch.7	VIT_203s0063g02360	0.836014	0.000704274	1	XP_003631638.1 PREDICTED: organ-specific protein P4-like [Vitis vinifera]?RVW16864.1 Organ-specific protein S2 [Vitis vinifera]
Pnmax.7	VIT_214s0006g02170	0.835961	0.000705354	1	XP_002266288.2 PREDICTED: probable S-adenosylmethionine-dependent methyltransferase At5g37990 [Vitis vinifera]
SLW.7	VIT_216s0050g00910	0.835872	0.000707159	1	XP_002272620.2 PREDICTED: protein DETOXIFICATION 35 [Vitis vinifera]
Pnmax.7	VIT_202s0025g01770	0.83555	0.000713699	1	CBI34513.3 unnamed protein product, partial [Vitis vinifera]
Spad.7	VIT_210s0003g02220	0.835501	0.000714705	1	XP_002269555.2 PREDICTED: subtilisin-like protease SBT5.6 [Vitis vinifera]
Pnmax.7	VIT_200s0525g00050	0.835496	0.000714803	1	XP_002263785.2 PREDICTED: DUF21 domain-containing protein At2g14520 [Vitis vinifera]?XP_034692273.1 DUF21 domain-containing protein At2g14520-like [Vitis riparia]?CBI41048.3 unnamed protein product, partial [Vitis vinifera]
SLW.7	VIT_215s0048g01090	0.835485	0.000715034	1	XP_002278630.2 PREDICTED: SPX domain-containing membrane protein At4g22990 isoform X1 [Vitis vinifera]
SLW.7	VIT_201s0011g02710	0.835475	0.000715235	1	CAN62391.1 hypothetical protein VITISV_039481 [Vitis vinifera]?CAN80944.1 hypothetical protein VITISV_014657 [Vitis vinifera]
SLW.7	VIT_213s0067g03080	0.833152	0.000764019	1	CBI25349.3 unnamed protein product, partial [Vitis vinifera]
LA.7	VIT_214s0068g02190	0.833097	0.000765207	1	XP_010660593.1 PREDICTED: uncharacterized protein LOC100260066 isoform X1 [Vitis vinifera]?XP_010660594.1 PREDICTED: uncharacterized protein LOC100260066 isoform X1 [Vitis vinifera]?CBI21361.3 unnamed protein product, partial [Vitis vinifera]
Glucose.7	VIT_206s0004g04050	0.832955	0.000768279	1	XP_002284473.1 PREDICTED: laccase-17 [Vitis vinifera]
Pnmax.7	VIT_213s0067g02560	0.832622	0.000775491	1	XP_002279538.1 PREDICTED: uncharacterized protein LOC100241651 [Vitis vinifera]?CBI25381.3 unnamed protein product, partial [Vitis vinifera]
Pnmax.7	VIT_218s0001g04580	0.832395	0.000780446	1	XP_002285817.1 PREDICTED: uncharacterized protein At4g37920, chloroplastic [Vitis vinifera]?CBI19103.3 unnamed protein product, partial [Vitis vinifera]
Pnmax.7	VIT_207s0005g03680	0.832216	0.000784377	1	XP_002276857.2 PREDICTED: ABC transporter I family member 19 [Vitis vinifera]
Pnmax.7	VIT_205s0020g04040	0.831746	0.000794768	1	XP_002279285.1 PREDICTED: chlorophyllase-2, chloroplastic [Vitis vinifera]?CBI26305.3 unnamed protein product, partial [Vitis vinifera]
Starch.7	VIT_202s0033g00300	0.831661	0.000796648	1	RVW77124.1 Myb family transcription factor PHL11 [Vitis vinifera]
Pnmax.7	VIT_216s0022g02070	0.831599	0.000798025	1	XP_002269624.1 PREDICTED: CDGSH iron-sulfur domain-containing protein NEET [Vitis vinifera]
SLW.7	VIT_214s0083g00410	0.831598	0.000798059	1	CBI16876.3 unnamed protein product, partial [Vitis vinifera]
Pnmax.7	VIT_205s0049g01650	0.830881	0.000814146	1	CBI23697.3 unnamed protein product, partial [Vitis vinifera]
Rate.L.wid	VIT_207s0005g06210	0.829485	0.000846208	1	XP_002265617.2 PREDICTED: disease resistance protein RPM1 [Vitis vinifera]?RVW19119.1 Disease resistance protein RPM1 [Vitis vinifera]?CAN60254.1 hypothetical protein VITISV_025805 [Vitis vinifera]
Pnmax.7	VIT_214s0030g01340	0.829367	0.000848966	1	XP_002271452.2 PREDICTED: acyltransferase-like protein At1g54570, chloroplastic isoform X1 [Vitis vinifera]?XP_010659957.1 PREDICTED: acyltransferase-like protein At1g54570, chloroplastic isoform X1 [Vitis vinifera]
LA.7	VIT_207s0005g02130	0.829339	0.000849615	1	XP_002279803.1 PREDICTED: uncharacterized protein LOC100264112 [Vitis vinifera]
Spad.7	VIT_206s0004g02120	0.828532	0.000868635	1	XP_002282809.1 PREDICTED: dicarboxylate transporter 1, chloroplastic [Vitis vinifera]
Pnmax.7	VIT_209s0002g06980	0.828432	0.000871022	1	XP_002266165.1 PREDICTED: uncharacterized protein PIFI [Vitis vinifera]?XP_002266207.1 PREDICTED: uncharacterized protein PIFI [Vitis vinifera]?CBI36334.3 unnamed protein product, partial [Vitis vinifera]
Pnmax.7	VIT_200s0878g00020	0.828413	0.000871482	1	XP_002269491.2 PREDICTED: probable galactinol--sucrose galactosyltransferase 2 [Vitis vinifera]
SLW.7	VIT_219s0090g00070	0.828114	0.00087863	1	XP_002281130.1 PREDICTED: vacuolar protein sorting-associated protein 22 homolog 1 [Vitis vinifera]?CBI26609.3 unnamed protein product, partial [Vitis vinifera]
Pnmax.7	VIT_200s2377g00010	0.826925	0.000907525	1	CAN71628.1 hypothetical protein VITISV_015578 [Vitis vinifera]
Spad.7	VIT_209s0002g06980	0.826065	0.000928873	1	XP_002266165.1 PREDICTED: uncharacterized protein PIFI [Vitis vinifera]?XP_002266207.1 PREDICTED: uncharacterized protein PIFI [Vitis vinifera]?CBI36334.3 unnamed protein product, partial [Vitis vinifera]
Pnmax.7	VIT_217s0000g00110	0.825635	0.000939688	1	XP_002284699.1 PREDICTED: uncharacterized protein LOC100259528 [Vitis vinifera]
Glucose.7	VIT_211s0118g00350	0.825482	0.000943549	1	RVW43850.1 Pyrophosphate-energized vacuolar membrane proton pump [Vitis vinifera]?CBI25554.3 unnamed protein product, partial [Vitis vinifera]
Starch.7	VIT_219s0014g03160	0.825029	0.000955099	1	XP_002284769.2 PREDICTED: protochlorophyllide reductase, chloroplastic [Vitis vinifera]?CBI20339.3 unnamed protein product, partial [Vitis vinifera]
Pnmax.7	VIT_216s0050g00750	0.824922	0.000957821	1	RVX01906.1 Short-chain dehydrogenase TIC 32, chloroplastic [Vitis vinifera]
LA.7	VIT_201s0011g06350	0.824541	0.000967627	1	XP_019075240.1 PREDICTED: uncharacterized protein LOC100259457 isoform X2 [Vitis vinifera]?CBI26776.3 unnamed protein product, partial [Vitis vinifera]
Rate.L.len	VIT_204s0210g00060	0.824252	0.000975135	1	XP_010649306.1 PREDICTED: protein STRICTOSIDINE SYNTHASE-LIKE 5 [Vitis vinifera]
LA.7	VIT_204s0008g06140	0.824031	0.000980886	1	XP_010648820.2 PREDICTED: uncharacterized protein LOC104879055 [Vitis vinifera]
SLW.7	VIT_216s0022g02070	0.823792	0.000987146	1	XP_002269624.1 PREDICTED: CDGSH iron-sulfur domain-containing protein NEET [Vitis vinifera]
Pnmax.7	VIT_207s0031g02510	0.823698	0.000989605	1	CBI21603.3 unnamed protein product, partial [Vitis vinifera]
Pnmax.7	VIT_202s0025g04860	0.823467	0.000995715	1	CBI34788.3 unnamed protein product, partial [Vitis vinifera]
LA.7	VIT_205s0020g02920	-0.823656	0.000990721	1	XP_002277799.3 PREDICTED: protein FANTASTIC FOUR 3 [Vitis vinifera]
LA.7	VIT_207s0031g02950	-0.823726	0.000988895	1	XP_002271114.1 PREDICTED: ammonium transporter 3 member 1 [Vitis vinifera]?RVX21102.1 Ammonium transporter 3 member 1 [Vitis vinifera]
Pnmax.7	VIT_211s0016g00470	-0.824399	0.000971305	1	XP_002275155.1 PREDICTED: sucrose synthase [Vitis vinifera]?XP_010656083.1 PREDICTED: sucrose synthase [Vitis vinifera]?XP_010656084.1 PREDICTED: sucrose synthase [Vitis vinifera]?RVW77022.1 Sucrose synthase [Vitis vinifera]?CBI27755.3 unnamed protein product, partial [Vitis vinifera]
LA.7	VIT_211s0118g00610	-0.825131	0.000952486	1	XP_002268107.1 PREDICTED: uncharacterized methyltransferase At2g41040, chloroplastic [Vitis vinifera]?CBI25579.3 unnamed protein product, partial [Vitis vinifera]
Spad.7	VIT_207s0104g00350	-0.825454	0.000944255	1	XP_002276328.2 PREDICTED: EID1-like F-box protein 3 [Vitis vinifera]?RVW54880.1 EID1-like F-box protein 3 [Vitis vinifera]
Spad.7	VIT_217s0000g10370	-0.825485	0.000943473	1	NA
LA.7	VIT_204s0008g02280	-0.825812	0.000935217	1	XP_003631813.1 PREDICTED: uncharacterized protein LOC100257842 isoform X2 [Vitis vinifera]
Spad.7	VIT_219s0014g01360	-0.826016	0.000930078	1	XP_002283150.1 PREDICTED: epidermis-specific secreted glycoprotein EP1-like [Vitis vinifera]
Spad.7	VIT_202s0025g03170	-0.82605	0.000929243	1	CBI34640.3 unnamed protein product, partial [Vitis vinifera]
SLW.7	VIT_214s0030g02310	-0.826068	0.000928799	1	XP_002279955.1 PREDICTED: auxin-induced protein 22D [Vitis vinifera]?RVW38133.1 Auxin-induced protein 22D [Vitis vinifera]?RVW96073.1 Auxin-induced protein 22D [Vitis vinifera]?CBI34154.3 unnamed protein product, partial [Vitis vinifera]
SLW.7	VIT_216s0050g01860	-0.826238	0.000924543	1	XP_010662647.1 PREDICTED: S-type anion channel SLAH2 isoform X5 [Vitis vinifera]?XP_010662648.1 PREDICTED: S-type anion channel SLAH2 isoform X5 [Vitis vinifera]?CBI22602.3 unnamed protein product, partial [Vitis vinifera]
Spad.7	VIT_219s0014g03130	-0.826418	0.000920049	1	XP_002284777.1 PREDICTED: stem-specific protein TSJT1 [Vitis vinifera]?CBI20337.3 unnamed protein product, partial [Vitis vinifera]
Spad.7	VIT_210s0003g05330	-0.827196	0.000900878	1	XP_010655768.1 PREDICTED: uncharacterized protein LOC104880535 [Vitis vinifera]
SLW.7	VIT_208s0007g07690	-0.827385	0.000896263	1	A7PW81.1 RecName: Full=Polygalacturonase inhibitor; AltName: Full=Polygalacturonase-inhibiting protein; Short=PGIG; Flags: Precursor [Vitis vinifera]?AFQ39769.1 polygalacturonase-inhibiting protein [Vitis vinifera]?AFQ39770.1 polygalacturonase-inhibiting protein [Vitis vinifera]
Spad.7	VIT_204s0008g00120	-0.827637	0.000890131	1	RVX16433.1 Basic endochitinase [Vitis vinifera]?CAC14015.1 chitinase [Vitis vinifera]
Spad.7	VIT_217s0119g00150	-0.827782	0.000886631	1	CBI35464.3 unnamed protein product, partial [Vitis vinifera]
SLW.7	VIT_214s0081g00540	-0.827811	0.000885931	1	NA
Spad.7	VIT_217s0000g05580	-0.827846	0.000885074	1	CBI15281.3 unnamed protein product, partial [Vitis vinifera]
Spad.7	VIT_209s0002g01350	-0.827873	0.000884436	1	XP_010654438.1 PREDICTED: growth-regulating factor 1 [Vitis vinifera]?XP_010654439.1 PREDICTED: growth-regulating factor 1 [Vitis vinifera]?XP_010654440.1 PREDICTED: growth-regulating factor 1 [Vitis vinifera]?CBI35876.3 unnamed protein product, partial [Vitis vinifera]
Pnmax.7	VIT_211s0016g03010	-0.82809	0.000879193	1	XP_002283565.3 PREDICTED: probable glutamate carboxypeptidase 2 [Vitis vinifera]
Pnmax.7	VIT_218s0001g10380	-0.82834	0.000873214	1	XP_002284836.1 PREDICTED: heat stress transcription factor B-4 [Vitis vinifera]?CAN66983.1 hypothetical protein VITISV_004457 [Vitis vinifera]
Pnmax.7	VIT_201s0182g00140	-0.829846	0.000837821	1	XP_010653893.1 PREDICTED: phosphate transporter PHO1 homolog 3 [Vitis vinifera]
Spad.7	VIT_218s0122g01480	-0.830646	0.000819484	1	CBI40703.3 unnamed protein product, partial [Vitis vinifera]
SLW.7	VIT_208s0007g05810	-0.831131	0.000808513	1	CBI30073.3 unnamed protein product, partial [Vitis vinifera]
Pnmax.7	VIT_218s0001g08230	-0.831307	0.00080456	1	XP_019072091.1 PREDICTED: receptor-like protein kinase HAIKU2 [Vitis vinifera]
DW.7	VIT_208s0007g08750	-0.831648	0.000796935	1	XP_002284216.1 PREDICTED: heat stress transcription factor B-3 [Vitis vinifera]?RVX09631.1 Heat stress transcription factor B-3 [Vitis vinifera]
Spad.7	VIT_200s0287g00080	-0.832174	0.000785311	1	CBI23402.3 unnamed protein product, partial [Vitis vinifera]
SLW.7	VIT_213s0019g02890	-0.832225	0.000784192	1	XP_002276823.1 PREDICTED: 7-deoxyloganetic acid glucosyltransferase [Vitis vinifera]
LA.7	VIT_208s0007g03370	-0.832422	0.000779867	1	RVX11817.1 Protein BIC1 [Vitis vinifera]
SLW.7	VIT_218s0001g08810	-0.832438	0.00077951	1	XP_003634344.1 PREDICTED: uncharacterized protein LOC100267722 [Vitis vinifera]
SLW.7	VIT_211s0206g00080	-0.832538	0.00077733	1	XP_003633161.1 PREDICTED: calmodulin-binding protein 60 E [Vitis vinifera]
Pnmax.7	VIT_202s0025g03330	-0.83295	0.000768375	1	CBI34653.3 unnamed protein product, partial [Vitis vinifera]
Spad.7	VIT_219s0090g00410	-0.833207	0.000762836	1	XP_002278179.1 PREDICTED: calcium-dependent protein kinase 2 [Vitis vinifera]?RVW40256.1 Calcium-dependent protein kinase 9 [Vitis vinifera]?RVW99567.1 Calcium-dependent protein kinase 9 [Vitis vinifera]
SLW.7	VIT_201s0011g06350	-0.833315	0.000760515	1	XP_019075240.1 PREDICTED: uncharacterized protein LOC100259457 isoform X2 [Vitis vinifera]?CBI26776.3 unnamed protein product, partial [Vitis vinifera]
Spad.7	VIT_205s0049g00250	-0.833488	0.000756815	1	XP_019075369.1 PREDICTED: uncharacterized protein LOC100244182 [Vitis vinifera]
SLW.7	VIT_210s0003g01900	-0.833681	0.000752685	1	XP_010655565.2 PREDICTED: uncharacterized protein LOC100244640 [Vitis vinifera]
Spad.7	VIT_218s0001g13670	-0.834149	0.000742774	1	XP_002280559.1 PREDICTED: aldehyde oxidase GLOX1 [Vitis vinifera]
Spad.7	VIT_201s0010g03930	-0.834698	0.000731287	1	XP_002275576.1 PREDICTED: probable WRKY transcription factor 75 [Vitis vinifera]?QIK00163.1 WRKY transcription factor 3 [Vitis quinquangularis]?CBI27681.3 unnamed protein product, partial [Vitis vinifera]
Pnmax.7	VIT_212s0134g00630	-0.834765	0.000729877	1	CBI18015.3 unnamed protein product, partial [Vitis vinifera]
Pnmax.7	VIT_200s0238g00130	-0.835203	0.000720819	1	XP_010646552.1 PREDICTED: TMV resistance protein N [Vitis vinifera]?XP_010646553.1 PREDICTED: TMV resistance protein N [Vitis vinifera]?XP_010646554.1 PREDICTED: TMV resistance protein N [Vitis vinifera]?XP_010646555.1 PREDICTED: TMV resistance protein N [Vitis vinifera]?XP_019073758.1 PREDICTED: TMV resistance protein N [Vitis vinifera]?XP_019073759.1 PREDICTED: TMV resistance protein N [Vitis v…
SLW.7	VIT_209s0002g02700	-0.835555	0.000713605	1	XP_010654570.1 PREDICTED: transcription factor bHLH87 [Vitis vinifera]?XP_010654572.1 PREDICTED: transcription factor bHLH87 [Vitis vinifera]?XP_019077817.1 PREDICTED: transcription factor bHLH87 [Vitis vinifera]
SLW.7	VIT_212s0028g02990	-0.835823	0.000708154	1	XP_002277788.1 PREDICTED: fasciclin-like arabinogalactan protein 13 [Vitis vinifera]?CBI21911.3 unnamed protein product, partial [Vitis vinifera]
Pnmax.7	VIT_209s0002g02880	-0.836293	0.000698659	1	XP_019077795.1 PREDICTED: putative leucine-rich repeat receptor-like serine/threonine-protein kinase At2g19230 [Vitis vinifera]
SLW.7	VIT_219s0014g01940	-0.836756	0.000689393	1	XP_002285236.1 PREDICTED: uncharacterized protein LOC100257151 [Vitis vinifera]?RVX03922.1 hypothetical protein CK203_021581 [Vitis vinifera]
Pnmax.7	VIT_206s0004g08230	-0.837446	0.000675765	1	XP_002264896.1 PREDICTED: root phototropism protein 2 [Vitis vinifera]
LA.7	VIT_214s0030g01340	-0.837895	0.000667017	1	XP_002271452.2 PREDICTED: acyltransferase-like protein At1g54570, chloroplastic isoform X1 [Vitis vinifera]?XP_010659957.1 PREDICTED: acyltransferase-like protein At1g54570, chloroplastic isoform X1 [Vitis vinifera]
Spad.7	VIT_212s0034g01870	-0.838363	0.000658001	1	XP_002270155.1 PREDICTED: glutelin type-A 3 isoform X1 [Vitis vinifera]?CBI23808.3 unnamed protein product, partial [Vitis vinifera]
Spad.7	VIT_201s0182g00140	-0.840428	0.000619294	1	XP_010653893.1 PREDICTED: phosphate transporter PHO1 homolog 3 [Vitis vinifera]
Spad.7	VIT_211s0065g01070	-0.841048	0.000608026	1	XP_002270547.1 PREDICTED: uncharacterized protein LOC100241339 [Vitis vinifera]
Pnmax.7	VIT_218s0001g05180	-0.841233	0.00060469	1	XP_002285805.1 PREDICTED: probable beta-D-xylosidase 7 [Vitis vinifera]
Spad.7	VIT_205s0020g03280	-0.841378	0.000602093	1	XP_002278244.1 PREDICTED: primary amine oxidase [Vitis vinifera]?CBI26235.3 unnamed protein product, partial [Vitis vinifera]
SLW.7	VIT_217s0000g01360	-0.841653	0.000597173	1	XP_010663747.1 PREDICTED: protein indeterminate-domain 16 [Vitis vinifera]?RVX17878.1 Protein SHOOT GRAVITROPISM 5 [Vitis vinifera]?CAN68393.1 hypothetical protein VITISV_019529 [Vitis vinifera]
Spad.7	VIT_208s0007g03840	-0.841937	0.000592142	1	XP_010654046.1 PREDICTED: uncharacterized protein LOC100240905 isoform X3 [Vitis vinifera]
Spad.7	VIT_208s0105g00470	-0.842067	0.000589841	1	RVW84941.1 PHD finger-like domain-containing protein 5B [Vitis vinifera]
Pnmax.7	VIT_219s0090g01340	-0.842226	0.000587051	1	RVW29958.1 hypothetical protein CK203_101364 [Vitis vinifera]?CBI26711.3 unnamed protein product, partial [Vitis vinifera]
Pnmax.7	VIT_200s0181g00045	-0.842282	0.000586059	1	RVW46298.1 External alternative NAD(P)H-ubiquinone oxidoreductase B2, mitochondrial [Vitis vinifera]
DW.7	VIT_205s0077g00635	-0.842445	0.00058321	1	CAN63272.1 hypothetical protein VITISV_000396 [Vitis vinifera]
SLW.7	VIT_209s0002g02080	-0.842487	0.000582468	1	XP_010654520.1 PREDICTED: 3-epi-6-deoxocathasterone 23-monooxygenase [Vitis vinifera]?CBI35940.3 unnamed protein product, partial [Vitis vinifera]
Spad.7	VIT_218s0072g00840	-0.842655	0.000579555	1	XP_019072266.1 PREDICTED: protein SENSITIVE TO PROTON RHIZOTOXICITY 1 [Vitis vinifera]?XP_019072267.1 PREDICTED: protein SENSITIVE TO PROTON RHIZOTOXICITY 1 [Vitis vinifera]?CAN81435.1 hypothetical protein VITISV_010700 [Vitis vinifera]
Spad.7	VIT_219s0090g01420	-0.842762	0.000577693	1	XP_002276902.2 PREDICTED: probable long-chain-alcohol O-fatty-acyltransferase 5 [Vitis vinifera]
Spad.7	VIT_209s0002g00540	-0.844351	0.000550635	1	XP_002271802.1 PREDICTED: GDSL esterase/lipase 1 [Vitis vinifera]?CBI35812.3 unnamed protein product, partial [Vitis vinifera]
SLW.7	VIT_209s0002g05600	-0.844716	0.000544565	1	NP_001288053.1 ABC transporter-like [Vitis vinifera]?BAP11911.1 pleiotropic drug resistance protein [Vitis vinifera]
Pnmax.7	VIT_207s0005g00730	-0.84477	0.000543658	1	XP_002271665.2 PREDICTED: pectinesterase [Vitis vinifera]?RVX20553.1 putative pectinesterase/pectinesterase inhibitor 40 [Vitis vinifera]
Spad.7	VIT_200s0434g00090	-0.844856	0.000542247	1	XP_019074017.1 PREDICTED: aspartyl protease family protein 1 [Vitis vinifera]
Spad.7	VIT_215s0021g01080	-0.845445	0.000532576	1	XP_002269980.1 PREDICTED: cytochrome P450 714C2 [Vitis vinifera]
SLW.7	VIT_207s0129g00490	-0.84574	0.000527802	1	XP_002284101.1 PREDICTED: subtilisin-like protease SBT1.7 [Vitis vinifera]?RVW57473.1 Subtilisin-like protease SBT1.7 [Vitis vinifera]
SLW.7	VIT_212s0028g03210	-0.845942	0.000524538	1	XP_002276464.1 PREDICTED: tyrosine aminotransferase isoform X1 [Vitis vinifera]
SLW.7	VIT_204s0023g02880	-0.846093	0.000522102	1	XP_002272762.1 PREDICTED: GATA transcription factor 5 [Vitis vinifera]
Spad.7	VIT_201s0010g02440	-0.846126	0.000521573	1	CBI27547.3 unnamed protein product, partial [Vitis vinifera]
Spad.7	VIT_201s0244g00100	-0.846352	0.000517968	1	XP_002268172.1 PREDICTED: serine carboxypeptidase-like 45 isoform X1 [Vitis vinifera]?CBI35664.3 unnamed protein product, partial [Vitis vinifera]
SLW.7	VIT_213s0158g00440	-0.846921	0.000508959	1	XP_002269571.2 PREDICTED: putative disease resistance RPP13-like protein 1 [Vitis vinifera]?XP_010659280.1 PREDICTED: putative disease resistance RPP13-like protein 1 [Vitis vinifera]?XP_010659282.1 PREDICTED: putative disease resistance RPP13-like protein 1 [Vitis vinifera]?XP_019079819.1 PREDICTED: putative disease resistance RPP13-like protein 1 [Vitis vinifera]?XP_019079820.1 PREDICTED: putat…
Pnmax.7	VIT_207s0095g00340	-0.847211	0.00050441	1	XP_010652590.1 PREDICTED: G-type lectin S-receptor-like serine/threonine-protein kinase CES101 [Vitis vinifera]
Pnmax.7	VIT_209s0002g03340	-0.847413	0.000501267	1	XP_002283537.2 PREDICTED: uncharacterized protein LOC100249745 [Vitis vinifera]
Pnmax.7	VIT_213s0064g00320	-0.847439	0.000500865	1	RVW40729.1 putative disease resistance RPP13-like protein 1 [Vitis vinifera]
DW.7	VIT_213s0064g00465	-0.847757	0.00049594	1	CAN62652.1 hypothetical protein VITISV_003943 [Vitis vinifera]
Pnmax.7	VIT_201s0011g03070	-0.848069	0.000491149	1	XP_002281709.2 PREDICTED: AP2/ERF and B3 domain-containing transcription factor RAV1 [Vitis vinifera]
SLW.7	VIT_212s0028g02240	-0.848164	0.000489699	1	XP_002276519.2 PREDICTED: inactive TPR repeat-containing thioredoxin TTL3 isoform X1 [Vitis vinifera]
Pnmax.7	VIT_212s0034g01070	-0.848235	0.000488621	1	XP_010657808.1 PREDICTED: putative disease resistance RPP13-like protein 1 [Vitis vinifera]?XP_010657809.1 PREDICTED: putative disease resistance RPP13-like protein 1 [Vitis vinifera]?XP_010657810.1 PREDICTED: putative disease resistance RPP13-like protein 1 [Vitis vinifera]?XP_010657811.1 PREDICTED: putative disease resistance RPP13-like protein 1 [Vitis vinifera]?XP_010657812.1 PREDICTED: putat…
Spad.7	VIT_208s0007g03040	-0.849202	0.000474063	1	CBI30321.3 unnamed protein product, partial [Vitis vinifera]
Pnmax.7	VIT_200s0471g00010	-0.849471	0.000470069	1	XP_002267145.2 PREDICTED: U-box domain-containing protein 30 [Vitis vinifera]?XP_010647073.1 PREDICTED: U-box domain-containing protein 30 [Vitis vinifera]
SLW.7	VIT_202s0154g00520	-0.849715	0.000466474	1	XP_003631454.1 PREDICTED: probable aspartyl protease At4g16563 [Vitis vinifera]
DW.vine	VIT_207s0129g01030	-0.849758	0.000465844	1	RVW57228.1 putative cinnamyl alcohol dehydrogenase 7/8 [Vitis vinifera]
SLW.7	VIT_201s0011g05390	-0.85068	0.000452465	1	XP_019074972.1 PREDICTED: 21 kDa protein-like [Vitis vinifera]?RVX12732.1 Pectinesterase inhibitor 11 [Vitis vinifera]
Pnmax.7	VIT_200s2527g00010	-0.850788	0.000450919	1	AAB47172.1 vacuolar invertase 2, GIN2 [Vitis vinifera=grape berries, Sultana, berries, Peptide, 664 aa] [Vitis vinifera]
Spad.7	VIT_201s0010g01840	-0.851109	0.00044634	1	XP_002263365.1 PREDICTED: GEM-like protein 5 [Vitis vinifera]?RVW47887.1 GEM-like protein 5 [Vitis vinifera]?CBI27490.3 unnamed protein product, partial [Vitis vinifera]
Spad.7	VIT_207s0005g00710	-0.851133	0.000445989	1	XP_003632375.1 PREDICTED: RING-H2 finger protein ATL64 [Vitis vinifera]?RVW54514.1 RING-H2 finger protein ATL2 [Vitis vinifera]?RVX20558.1 RING-H2 finger protein ATL2 [Vitis vinifera]
Pnmax.7	VIT_215s0045g00500	-0.851247	0.000444386	1	XP_003633884.2 PREDICTED: DNA mismatch repair protein MLH1 [Vitis vinifera]
SLW.7	VIT_212s0059g00990	-0.851457	0.00044142	1	XP_010657215.1 PREDICTED: cellulose synthase-like protein H1 [Vitis vinifera]?CBI28832.3 unnamed protein product, partial [Vitis vinifera]
Pnmax.7	VIT_212s0059g02420	-0.852269	0.000430095	1	CBI28956.3 unnamed protein product, partial [Vitis vinifera]
SLW.7	VIT_213s0067g02130	-0.853284	0.000416271	1	XP_003633435.2 PREDICTED: uncharacterized protein LOC100248433 [Vitis vinifera]
SLW.7	VIT_210s0003g01500	-0.853774	0.000409723	1	XP_010655539.1 PREDICTED: uncharacterized protein LOC100254917 [Vitis vinifera]?XP_010655540.1 PREDICTED: uncharacterized protein LOC100254917 [Vitis vinifera]?RVW83812.1 hypothetical protein CK203_041787 [Vitis vinifera]
SLW.7	VIT_209s0002g04580	-0.853865	0.000408511	1	XP_010654667.1 PREDICTED: uncharacterized protein LOC100251435 [Vitis vinifera]
SLW.7	VIT_207s0005g02130	-0.854029	0.000406343	1	XP_002279803.1 PREDICTED: uncharacterized protein LOC100264112 [Vitis vinifera]
LA.7	VIT_203s0038g03030	-0.854276	0.000403086	1	XP_010646457.1 PREDICTED: mechanosensitive ion channel protein 6 [Vitis vinifera]
Pnmax.7	VIT_217s0000g07730	-0.854644	0.000398279	1	XP_002283638.1 PREDICTED: U-box domain-containing protein 38 [Vitis vinifera]
SLW.7	VIT_219s0090g00410	-0.854812	0.000396112	1	XP_002278179.1 PREDICTED: calcium-dependent protein kinase 2 [Vitis vinifera]?RVW40256.1 Calcium-dependent protein kinase 9 [Vitis vinifera]?RVW99567.1 Calcium-dependent protein kinase 9 [Vitis vinifera]
SLW.7	VIT_213s0064g00320	-0.855113	0.000392223	1	RVW40729.1 putative disease resistance RPP13-like protein 1 [Vitis vinifera]
SLW.7	VIT_201s0011g05170	-0.855715	0.000384557	1	XP_003631203.2 PREDICTED: MLP-like protein 31 [Vitis vinifera]
Spad.7	VIT_203s0017g01410	-0.856809	0.000370905	1	XP_019074666.1 PREDICTED: metacaspase-1 isoform X1 [Vitis vinifera]
Starch.7	VIT_207s0005g04890	-0.856925	0.000369481	1	XP_002266744.1 PREDICTED: probable glutathione S-transferase [Vitis vinifera]
Spad.7	VIT_200s0265g00090	-0.857537	0.000362042	1	XP_002263191.1 PREDICTED: uncharacterized protein LOC100261530 [Vitis vinifera]?RVW95924.1 hypothetical protein CK203_025819 [Vitis vinifera]
SLW.7	VIT_215s0045g01490	-0.858126	0.000354987	1	XP_002262833.1 PREDICTED: trans-resveratrol di-O-methyltransferase-like [Vitis vinifera]
Spad.7	VIT_201s0011g03330	-0.859445	0.00033957	1	XP_010647794.1 PREDICTED: uncharacterized protein LOC100252495 [Vitis vinifera]
SLW.7	VIT_211s0016g03010	-0.859697	0.000336687	1	XP_002283565.3 PREDICTED: probable glutamate carboxypeptidase 2 [Vitis vinifera]
Pnmax.7	VIT_212s0028g02000	-0.85974	0.000336205	1	CBI21996.3 unnamed protein product, partial [Vitis vinifera]
Spad.7	VIT_206s0004g03610	-0.860049	0.00033269	1	CAN65283.1 hypothetical protein VITISV_009600 [Vitis vinifera]
SLW.7	VIT_200s0480g00060	-0.860215	0.000330826	1	RVX08548.1 Polyphenol oxidase, chloroplastic [Vitis vinifera]
Spad.7	VIT_204s0008g01260	-0.860882	0.000323387	1	XP_002279424.1 PREDICTED: zinc transporter 4, chloroplastic isoform X1 [Vitis vinifera]?XP_010648355.1 PREDICTED: zinc transporter 4, chloroplastic isoform X1 [Vitis vinifera]?XP_019075125.1 PREDICTED: zinc transporter 4, chloroplastic isoform X1 [Vitis vinifera]
Pnmax.7	VIT_206s0009g01930	-0.86095	0.00032263	1	XP_002270683.1 PREDICTED: SNF1-related protein kinase regulatory subunit beta-1 [Vitis vinifera]?CBI24331.3 unnamed protein product, partial [Vitis vinifera]
Pnmax.7	VIT_200s0256g00030	-0.861594	0.00031559	1	CBI18733.3 unnamed protein product, partial [Vitis vinifera]
Spad.7	VIT_211s0016g03010	-0.861841	0.000312916	1	XP_002283565.3 PREDICTED: probable glutamate carboxypeptidase 2 [Vitis vinifera]
Spad.7	VIT_218s0001g14270	-0.861977	0.00031146	1	XP_002275694.1 PREDICTED: snakin-2 [Vitis vinifera]?CBI19861.3 unnamed protein product, partial [Vitis vinifera]
SLW.7	VIT_215s0045g00500	-0.862764	0.000303093	1	XP_003633884.2 PREDICTED: DNA mismatch repair protein MLH1 [Vitis vinifera]
SLW.7	VIT_211s0016g00470	-0.863022	0.000300396	1	XP_002275155.1 PREDICTED: sucrose synthase [Vitis vinifera]?XP_010656083.1 PREDICTED: sucrose synthase [Vitis vinifera]?XP_010656084.1 PREDICTED: sucrose synthase [Vitis vinifera]?RVW77022.1 Sucrose synthase [Vitis vinifera]?CBI27755.3 unnamed protein product, partial [Vitis vinifera]
SLW.7	VIT_204s0008g01880	-0.864797	0.000282303	1	XP_002279960.1 PREDICTED: cytokinin dehydrogenase 7 [Vitis vinifera]?AXP07377.1 cytokinin dehydrogenase 7 [Vitis vinifera]?RVW52255.1 Cytokinin dehydrogenase 7 [Vitis vinifera]
SLW.7	VIT_207s0005g00710	-0.8649	0.000281286	1	XP_003632375.1 PREDICTED: RING-H2 finger protein ATL64 [Vitis vinifera]?RVW54514.1 RING-H2 finger protein ATL2 [Vitis vinifera]?RVX20558.1 RING-H2 finger protein ATL2 [Vitis vinifera]
Spad.7	VIT_212s0028g03480	-0.864992	0.000280369	1	XP_002274522.1 PREDICTED: O-acyltransferase WSD1 [Vitis vinifera]?XP_019078819.1 PREDICTED: O-acyltransferase WSD1 [Vitis vinifera]
Spad.7	VIT_218s0001g01110	-0.865272	0.000277615	1	XP_019072255.1 PREDICTED: uncharacterized protein LOC100259199 [Vitis vinifera]
Spad.7	VIT_204s0023g03470	-0.865753	0.000272924	1	RVX16557.1 Chaperone protein dnaJ 11, chloroplastic [Vitis vinifera]
Pnmax.7	VIT_200s0375g00010	-0.866588	0.000264928	1	XP_010647471.2 PREDICTED: uncharacterized protein LOC100854548 [Vitis vinifera]
SLW.7	VIT_212s0028g03480	-0.866985	0.000261193	1	XP_002274522.1 PREDICTED: O-acyltransferase WSD1 [Vitis vinifera]?XP_019078819.1 PREDICTED: O-acyltransferase WSD1 [Vitis vinifera]
Spad.7	VIT_201s0010g00380	-0.867124	0.000259897	1	XP_002265191.2 PREDICTED: LRR receptor-like serine/threonine-protein kinase GSO1 isoform X1 [Vitis vinifera]
SLW.7	VIT_218s0001g13300	-0.867831	0.000253372	1	CBI19775.3 unnamed protein product, partial [Vitis vinifera]
Spad.7	VIT_214s0068g02150	-0.867842	0.00025327	1	CAN60757.1 hypothetical protein VITISV_041987 [Vitis vinifera]
SLW.7	VIT_213s0067g00110	-0.867904	0.0002527	1	XP_002266768.1 PREDICTED: cytochrome P450 714A1 isoform X2 [Vitis vinifera]?CBI25521.3 unnamed protein product, partial [Vitis vinifera]
SLW.7	VIT_208s0040g01930	-0.868057	0.000251305	1	XP_002281059.1 PREDICTED: putative serine/threonine-protein kinase isoform X1 [Vitis vinifera]?RVW80261.1 Cold-responsive protein kinase 1 [Vitis vinifera]?CAN69887.1 hypothetical protein VITISV_005073 [Vitis vinifera]
Pnmax.7	VIT_204s0023g03470	-0.868956	0.000243249	1	RVX16557.1 Chaperone protein dnaJ 11, chloroplastic [Vitis vinifera]
Spad.7	VIT_214s0060g02300	-0.870266	0.000231863	1	XP_002283879.3 PREDICTED: uncharacterized protein LOC100244157 [Vitis vinifera]
Pnmax.7	VIT_207s0129g00490	-0.872118	0.000216478	1	XP_002284101.1 PREDICTED: subtilisin-like protease SBT1.7 [Vitis vinifera]?RVW57473.1 Subtilisin-like protease SBT1.7 [Vitis vinifera]
Spad.7	VIT_207s0005g02800	-0.874275	0.000199576	1	XP_010652348.1 PREDICTED: glucose-1-phosphate adenylyltransferase large subunit 1 isoform X1 [Vitis vinifera]
DW.7	VIT_207s0104g00830	-0.874423	0.000198455	1	XP_002270927.2 PREDICTED: sugar transporter ERD6-like 7 [Vitis vinifera]?ADP37173.1 putative ERD6-like transporter [Vitis vinifera]
SLW.7	VIT_208s0007g04790	-0.874846	0.00019528	1	XP_002268149.1 PREDICTED: E3 ubiquitin-protein ligase MIEL1 [Vitis vinifera]?XP_010653992.1 PREDICTED: E3 ubiquitin-protein ligase MIEL1 [Vitis vinifera]?XP_010653993.1 PREDICTED: E3 ubiquitin-protein ligase MIEL1 [Vitis vinifera]?RVX11761.1 E3 ubiquitin-protein ligase RZFP34 [Vitis vinifera]?CBI30162.3 unnamed protein product, partial [Vitis vinifera]
Spad.7	VIT_219s0090g00660	-0.875213	0.000192561	1	XP_002277934.1 PREDICTED: GDSL esterase/lipase At5g55050 [Vitis vinifera]?RVW99659.1 GDSL esterase/lipase [Vitis vinifera]?CBI26656.3 unnamed protein product, partial [Vitis vinifera]
Spad.7	VIT_208s0007g03420	-0.875689	0.000189074	1	XP_010654080.1 PREDICTED: protein ABSCISIC ACID-INSENSITIVE 5 [Vitis vinifera]
Spad.7	VIT_210s0003g00090	-0.876057	0.000186409	1	RVW37966.1 Dormancy-associated protein 1 [Vitis vinifera]
SLW.7	VIT_217s0000g01460	-0.876633	0.000182302	1	CAN62486.1 hypothetical protein VITISV_010814 [Vitis vinifera]
Spad.7	VIT_211s0016g05770	-0.877585	0.000175669	1	XP_010656471.2 PREDICTED: probable galactinol--sucrose galactosyltransferase 6 isoform X1 [Vitis vinifera]
Spad.7	VIT_207s0197g00080	-0.878157	0.000171772	1	XP_002264172.2 PREDICTED: serine/threonine-protein kinase SRK2I isoform X1 [Vitis vinifera]
SLW.7	VIT_205s0077g00510	-0.87832	0.000170677	1	RVW26460.1 Alkaline/neutral invertase C, mitochondrial [Vitis vinifera]?CBI22843.3 unnamed protein product, partial [Vitis vinifera]
SLW.7	VIT_201s0011g03800	-0.878389	0.000170217	1	XP_002279518.4 PREDICTED: rust resistance kinase Lr10 [Vitis vinifera]
Spad.7	VIT_218s0041g00740	-0.879626	0.000162083	1	XP_002271726.3 PREDICTED: UDP-glycosyltransferase 88F3 [Vitis vinifera]?CAN63441.1 hypothetical protein VITISV_020938 [Vitis vinifera]
SLW.7	VIT_201s0150g00250	-0.880375	0.000157306	1	XP_010657415.1 PREDICTED: protein NRT1/ PTR FAMILY 6.1 isoform X1 [Vitis vinifera]?XP_010657418.1 PREDICTED: protein NRT1/ PTR FAMILY 6.1 isoform X1 [Vitis vinifera]?XP_010657432.1 PREDICTED: protein NRT1/ PTR FAMILY 6.1 isoform X1 [Vitis vinifera]?XP_010657438.1 PREDICTED: protein NRT1/ PTR FAMILY 6.1 isoform X1 [Vitis vinifera]
Spad.7	VIT_205s0049g01980	-0.88091	0.000153964	1	XP_002285491.1 PREDICTED: 3-isopropylmalate dehydratase large subunit, chloroplastic isoform X1 [Vitis vinifera]?CBI23725.3 unnamed protein product, partial [Vitis vinifera]
SLW.7	VIT_206s0061g00970	-0.880973	0.000153575	1	CBI17112.3 unnamed protein product, partial [Vitis vinifera]
Spad.7	VIT_212s0028g01710	-0.881194	0.000152211	1	XP_002277364.1 PREDICTED: uncharacterized protein LOC100255766 [Vitis vinifera]?CBI22019.3 unnamed protein product, partial [Vitis vinifera]
Spad.7	VIT_218s0001g07380	-0.881299	0.000151567	1	XP_002285689.1 PREDICTED: AT-hook motif nuclear-localized protein 17 [Vitis vinifera]?RVW65546.1 AT-hook motif nuclear-localized protein 17 [Vitis vinifera]
Spad.7	VIT_214s0006g02915	-0.881416	0.000150855	1	XP_002283832.1 PREDICTED: putative lipid-transfer protein DIR1 [Vitis vinifera]?XP_034706997.1 putative lipid-transfer protein DIR1 [Vitis riparia]
SLW.7	VIT_213s0064g01260	-0.883327	0.00013955	1	NP_001268187.1 DNA-damage-repair/toleration protein DRT100-like precursor [Vitis vinifera]?AFA35119.1 DRT100-like protein [Vitis vinifera]?RVX02983.1 DNA damage-repair/toleration protein DRT100 [Vitis vinifera]
Spad.7	VIT_213s0019g02680	-0.883544	0.000138309	1	XP_010658503.1 PREDICTED: uncharacterized protein LOC104881129 [Vitis vinifera]?CBI31586.3 unnamed protein product, partial [Vitis vinifera]
SLW.7	VIT_214s0006g02850	-0.883731	0.000137244	1	XP_010660417.1 PREDICTED: transcription factor bHLH75 isoform X1 [Vitis vinifera]
Spad.7	VIT_214s0060g01990	-0.884366	0.000133689	1	XP_002279225.1 PREDICTED: F-box protein PP2-B15 [Vitis vinifera]
Spad.7	VIT_214s0068g01570	-0.884465	0.00013314	1	XP_002272852.1 PREDICTED: glutaredoxin-C1 [Vitis vinifera]?RVX06805.1 Glutaredoxin-C8 [Vitis vinifera]
Spad.7	VIT_202s0025g04110	-0.884836	0.0001311	1	XP_002276689.1 PREDICTED: probable serine/threonine-protein kinase DDB_G0267686 isoform X1 [Vitis vinifera]
Spad.7	VIT_200s1455g00010	-0.885075	0.000129797	1	XP_002273896.1 PREDICTED: expansin-like B1 [Vitis vinifera]?CBI38517.3 unnamed protein product, partial [Vitis vinifera]
SLW.7	VIT_211s0118g00350	-0.885332	0.000128409	1	RVW43850.1 Pyrophosphate-energized vacuolar membrane proton pump [Vitis vinifera]?CBI25554.3 unnamed protein product, partial [Vitis vinifera]
Pnmax.7	VIT_214s0066g01790	-0.886432	0.000122604	1	CBI34969.3 unnamed protein product, partial [Vitis vinifera]
Spad.7	VIT_204s0023g02280	-0.886606	0.000121704	1	XP_002262759.2 PREDICTED: salicylate carboxymethyltransferase [Vitis vinifera]?RVW13497.1 Salicylate carboxymethyltransferase [Vitis vinifera]
SLW.7	VIT_213s0019g03550	-0.887929	0.000115033	1	XP_002275627.1 PREDICTED: AP2-like ethylene-responsive transcription factor TOE3 isoform X1 [Vitis vinifera]
Spad.7	VIT_208s0007g03860	-0.887984	0.000114764	1	XP_002283448.1 PREDICTED: PAN domain-containing protein At5g03700 [Vitis vinifera]?RVX11739.1 PAN domain-containing protein [Vitis vinifera]?CBI30251.3 unnamed protein product, partial [Vitis vinifera]
SLW.7	VIT_207s0031g00450	-0.890326	0.000103678	1	XP_010652804.1 PREDICTED: transcription factor SPATULA [Vitis vinifera]
SLW.7	VIT_203s0038g03400	-0.89107	0.000100337	1	P51613.1 RecName: Full=Basic endochitinase; Flags: Precursor [Vitis vinifera]?ABB53242.1 chitinase class I [Vitis vinifera]?RVW48420.1 Basic endochitinase [Vitis vinifera]?RVX12115.1 Basic endochitinase [Vitis vinifera]?CAA90970.1 chitinase [Vitis vinifera]?CAC14014.1 chitinase [Vitis vinifera]
SLW.7	VIT_207s0005g03290	-0.891395	9.89e-05	1	XP_002279070.1 PREDICTED: probable inorganic phosphate transporter 1-7 [Vitis vinifera]?XP_019076446.1 PREDICTED: probable inorganic phosphate transporter 1-7 [Vitis vinifera]
SLW.7	VIT_200s0375g00010	-0.891423	9.88e-05	1	XP_010647471.2 PREDICTED: uncharacterized protein LOC100854548 [Vitis vinifera]
Spad.7	VIT_201s0011g00840	-0.893099	9.17e-05	1	CBI27255.3 unnamed protein product, partial [Vitis vinifera]
SLW.7	VIT_200s0181g00045	-0.893174	9.13e-05	1	RVW46298.1 External alternative NAD(P)H-ubiquinone oxidoreductase B2, mitochondrial [Vitis vinifera]
SLW.7	VIT_201s0026g00280	-0.895454	8.23e-05	1	XP_002264873.1 PREDICTED: probable alpha,alpha-trehalose-phosphate synthase [UDP-forming] 10 isoform X1 [Vitis vinifera]?XP_010653280.1 PREDICTED: probable alpha,alpha-trehalose-phosphate synthase [UDP-forming] 10 isoform X1 [Vitis vinifera]
Spad.7	VIT_201s0011g04940	-0.898095	7.28e-05	1	CBI26901.3 unnamed protein product, partial [Vitis vinifera]
SLW.7	VIT_217s0000g06370	-0.89932	6.87e-05	1	XP_002284847.1 PREDICTED: thioredoxin-like 1-2, chloroplastic [Vitis vinifera]?CAN64194.1 hypothetical protein VITISV_027123 [Vitis vinifera]
SLW.7	VIT_206s0004g08230	-0.899974	6.65e-05	1	XP_002264896.1 PREDICTED: root phototropism protein 2 [Vitis vinifera]
Spad.7	VIT_211s0016g01060	-0.902297	5.94e-05	1	XP_002277991.1 PREDICTED: serine/threonine-protein kinase At5g01020 [Vitis vinifera]?RVX05475.1 Serine/threonine-protein kinase RIPK [Vitis vinifera]?CBI27806.3 unnamed protein product, partial [Vitis vinifera]
Spad.7	VIT_218s0001g00510	-0.903832	5.5e-05	1	XP_002285910.2 PREDICTED: prolyl endopeptidase isoform X1 [Vitis vinifera]
Spad.7	VIT_211s0016g02200	-0.904093	5.43e-05	1	RVW43943.1 Beta-galactosidase [Vitis vinifera]
SLW.7	VIT_206s0004g07650	-0.904433	5.34e-05	1	XP_002270820.1 PREDICTED: spermidine coumaroyl-CoA acyltransferase [Vitis vinifera]
SLW.7	VIT_206s0009g01930	-0.904999	5.19e-05	1	XP_002270683.1 PREDICTED: SNF1-related protein kinase regulatory subunit beta-1 [Vitis vinifera]?CBI24331.3 unnamed protein product, partial [Vitis vinifera]
Spad.7	VIT_210s0071g00840	-0.908196	4.39e-05	1	XP_002268460.1 PREDICTED: uncharacterized protein LOC100252690 [Vitis vinifera]?RVW51288.1 hypothetical protein CK203_075446 [Vitis vinifera]
SLW.7	VIT_204s0008g06140	-0.909066	4.2e-05	1	XP_010648820.2 PREDICTED: uncharacterized protein LOC104879055 [Vitis vinifera]
Spad.7	VIT_216s0022g01570	-0.90931	4.14e-05	1	XP_002267424.1 PREDICTED: 3-ketoacyl-CoA synthase 5 [Vitis vinifera]?CBI24530.3 unnamed protein product, partial [Vitis vinifera]
Pnmax.7	VIT_217s0000g06370	-0.910631	3.86e-05	1	XP_002284847.1 PREDICTED: thioredoxin-like 1-2, chloroplastic [Vitis vinifera]?CAN64194.1 hypothetical protein VITISV_027123 [Vitis vinifera]
SLW.7	VIT_219s0014g02450	-0.911559	3.67e-05	1	XP_002282547.1 PREDICTED: protein DETOXIFICATION 19 isoform X1 [Vitis vinifera]?XP_019072996.1 PREDICTED: protein DETOXIFICATION 19 isoform X1 [Vitis vinifera]
SLW.7	VIT_209s0002g06260	-0.911755	3.63e-05	1	XP_010654759.1 PREDICTED: probable disease resistance protein At5g63020 isoform X2 [Vitis vinifera]
Spad.7	VIT_204s0008g04852	-0.913051	3.38e-05	1	XP_010648607.1 PREDICTED: uncharacterized protein LOC104879016 [Vitis vinifera]
Pnmax.7	VIT_212s0028g03480	-0.913695	3.26e-05	1	XP_002274522.1 PREDICTED: O-acyltransferase WSD1 [Vitis vinifera]?XP_019078819.1 PREDICTED: O-acyltransferase WSD1 [Vitis vinifera]
SLW.7	VIT_208s0007g05800	-0.913947	3.21e-05	1	XP_002276357.1 PREDICTED: triacylglycerol lipase SDP1 [Vitis vinifera]
Spad.7	VIT_209s0002g01060	-0.91553	2.94e-05	1	XP_002272652.1 PREDICTED: uncharacterized protein LOC100246433 [Vitis vinifera]
SLW.7	VIT_201s0182g00130	-0.916025	2.85e-05	0.972974	RVW77929.1 Phosphate transporter PHO1-like 3 [Vitis vinifera]
SLW.7	VIT_214s0068g02190	-0.916222	2.82e-05	0.961974	XP_010660593.1 PREDICTED: uncharacterized protein LOC100260066 isoform X1 [Vitis vinifera]?XP_010660594.1 PREDICTED: uncharacterized protein LOC100260066 isoform X1 [Vitis vinifera]?CBI21361.3 unnamed protein product, partial [Vitis vinifera]
Sucrose.7	VIT_206s0004g05380	-0.916489	2.78e-05	0.947156	XP_010650989.1 PREDICTED: tropinone reductase homolog At5g06060 [Vitis vinifera]?XP_019076094.1 PREDICTED: tropinone reductase homolog At5g06060 [Vitis vinifera]?CBI16066.3 unnamed protein product, partial [Vitis vinifera]
Spad.7	VIT_216s0039g02550	-0.918938	2.4e-05	0.819627	XP_002274959.1 PREDICTED: uncharacterized protein LOC100247770 isoform X1 [Vitis vinifera]
Spad.7	VIT_216s0098g01810	-0.930558	1.13e-05	0.38576	XP_010662861.1 PREDICTED: uncharacterized protein LOC100252197 isoform X2 [Vitis vinifera]
SLW.7	VIT_211s0118g00570	-0.931999	1.02e-05	0.348208	XP_003633146.1 PREDICTED: putative protein TPRXL [Vitis vinifera]?XP_034700662.1 putative protein TPRXL [Vitis riparia]?RVW43820.1 hypothetical protein CK203_074097 [Vitis vinifera]?RVX05247.1 hypothetical protein CK203_020123 [Vitis vinifera]
SLW.7	VIT_216s0115g00340	-0.935546	7.86e-06	0.268014	XP_002267573.1 PREDICTED: anthocyanidin 5,3-O-glucosyltransferase [Vitis vinifera]?RVW34199.1 Anthocyanidin 5,3-O-glucosyltransferase [Vitis vinifera]
